# Supplementary material for: Genome-wide admixture and association study of subclinical atherosclerosis in the Women’s Interagency HIV Study (WIHS)
Source: PLoS One. 2017 Dec 4;12(12):e0188725. doi: 10.1371/journal.pone.0188725 (PMC5714351; doi:10.1371/journal.pone.0188725)
Supplement: S1 Table — (XLSX) [file pone.0188725.s002.xlsx]

## Sheet: GWAS results
Table S1a. Genome-wide association (GWA) results for cCIMT in the combined, HIV-positive, and HIV-negative models, including the meta-analysis results
Chromosome	Position	SNP	Location	Minor allele	Gene	Beta_all	p_all	Beta_HIV_positive	p_HIV_positive	Beta_HIV_negative	p_HIV_negative	Beta_meta_analysis	p_meta_analysis	I-squared
8	118762436	rs2280828	intergenic	C	MED30,EXT1	-0.02163	8.008e-07	-0.02708	2.887e-07	-0.00748	0.3553	-0.0213	1.194e-06	75.91
11	94908658	rs11021065	intronic	T	SESN3	0.01487	1.076e-06	0.01649	5.16e-06	0.01106	0.05704	0.015	8.974e-07	0
5	159844275	rs2910195	intronic	C	SLU7	0.02179	1.394e-06	0.02186	6.925e-05	0.02239	0.005596	0.022	1.052e-06	0
1	182404684	rs557514	intergenic	A	LINC00272,RGSL1	-0.01221	2.853e-06	-0.01188	0.0001199	-0.01266	0.01219	-0.0121	3.857e-06	0
5	117982046	rs2914908	intergenic	G	LOC102467225,DTWD2	-0.01169	3.323e-06	-0.01357	6.554e-06	-0.007715	0.1004	-0.0119	2.384e-06	10.1
6	150496242	rs6902063	intronic	G	PPP1R14C	-0.01178	3.586e-06	-0.01239	5.042e-05	-0.01048	0.02679	-0.0118	3.567e-06	0
5	163527203	rs4868731	intergenic	A	MAT2B,LOC101927835	0.01651	5.076e-06	0.0167	9.716e-05	0.01739	0.01233	0.0169	3.153e-06	0
5	118045916	rs10069027	intergenic	T	LOC102467225,DTWD2	-0.01201	5.917e-06	-0.01344	1.764e-05	-0.009139	0.07638	-0.0123	3.825e-06	0
13	25998382	rs7985867	intronic	T	ATP8A2	-0.01279	6.847e-06	-0.01425	6.21e-05	-0.01015	0.03343	-0.0128	6.526e-06	0
6	98204209	rs9387644	intergenic	C	LOC101927314,MIR2113	0.01624	8.33e-06	0.01687	0.0001266	0.01321	0.04878	0.0158	1.634e-05	0
2	78978011	rs11687801	intergenic	T	LOC101927967,REG3G	0.01034	9.785e-06	0.007241	0.01066	0.0173	5.026e-05	0.0104	9.634e-06	74.67
17	7042246	rs1237044	intergenic	C	ASGR2,ASGR1	0.01089	1.005e-05	0.009874	0.0008473	0.01309	0.00404	0.0108	1.12e-05	0
11	94962427	rs1458453	intronic	A	SESN3	0.01386	1.186e-05	0.01541	3.789e-05	0.0104	0.08387	0.014	9.051e-06	0
14	80127592	rs221442	intronic	G	NRXN3	0.01125	1.229e-05	0.01152	0.0001898	0.01137	0.01663	0.0115	8.194e-06	0
12	5975459	rs34809050	intronic	C	ANO2	-0.01334	1.231e-05	-0.01266	0.000665	-0.0135	0.01425	-0.0129	2.507e-05	0
12	12028157	rs2739093	intronic	T	ETV6	-0.01108	1.301e-05	-0.009815	0.001528	-0.01448	0.001576	-0.0113	9.568e-06	0
19	46824557	rs4803929	intronic	T	HIF3A	0.01668	1.434e-05	0.01369	0.004302	0.02442	0.0002341	0.0174	6.445e-06	42.89
13	25997571	rs9551206	intronic	C	ATP8A2	-0.01227	1.511e-05	-0.01349	0.0001402	-0.01015	0.03343	-0.0123	1.365e-05	0
5	118014060	rs6896169	intergenic	T	LOC102467225,DTWD2	-0.01048	1.652e-05	-0.01123	0.0001287	-0.009493	0.03296	-0.0107	1.106e-05	0
5	66453543	rs73102005	intronic	G	MAST4	0.01499	1.727e-05	0.01972	1.977e-06	0.002325	0.7257	0.0149	2.018e-05	79.93
14	39368078	rs80093141	ncRNA_intronic	T	LINC00639	0.02059	1.797e-05	0.02664	8.452e-06	0.009979	0.2201	0.0208	1.368e-05	63.56
7	146110464	rs75905649	intronic	T	CNTNAP2	0.01729	1.805e-05	0.02046	2.442e-05	0.01183	0.1106	0.0179	9.244e-06	0
8	101892985	rs2135126	intergenic	A	PABPC1,YWHAZ	-0.01064	1.827e-05	-0.01085	0.0002725	-0.011	0.0158	-0.0109	1.129e-05	0
4	83023929	rs17517994	intergenic	C	RASGEF1B,HNRNPD	0.02237	1.855e-05	0.02368	0.0001734	0.02025	0.03512	0.0226	1.57e-05	0
12	78400884	rs34276383	exonic	A	NAV3	0.0186	1.928e-05	0.01891	0.0003237	0.01744	0.02865	0.0185	2.344e-05	0
5	118058126	rs6894241	intergenic	A	LOC102467225,DTWD2	-0.01098	1.986e-05	-0.0128	3.022e-05	-0.00707	0.1433	-0.0112	1.459e-05	1.05
1	48528242	rs302681	intergenic	A	TRABD2B,SKINTL	-0.01033	1.998e-05	-0.01134	0.0001423	-0.009338	0.03082	-0.0107	1.176e-05	0
5	9984418	rs38065	intergenic	G	LOC285692,FAM173B	0.01291	2.264e-05	0.01273	0.0004916	0.01349	0.01746	0.013	2.241e-05	0
4	27955784	rs2067760	intergenic	T	LOC101929199,MIR4275	-0.0109	2.372e-05	-0.008781	0.00508	-0.01466	0.001802	-0.0106	4.307e-05	9.15
6	157906379	rs241591	intronic	A	ZDHHC14	-0.01559	2.391e-05	-0.0134	0.002099	-0.02126	0.00318	-0.0155	2.862e-05	0
10	13418060	rs2027169	intergenic	G	SEPHS1,BEND7	-0.01492	2.429e-05	-0.01722	2.567e-05	-0.008001	0.2675	-0.015	2.263e-05	19.56
13	101367270	rs1765745	ncRNA_intronic	A	NALCN-AS1	0.01007	2.567e-05	0.01121	0.0001148	0.007168	0.09488	0.0099	3.274e-05	0
9	133864946	rs4740392	intergenic	A	FIBCD1,LAMC3	0.02225	2.577e-05	0.02449	4.606e-05	0.01701	0.1436	0.0229	1.571e-05	0
1	235879181	rs202230209	ncRNA_intronic	A	MIR5096	0.01474	2.579e-05	0.01287	0.002354	0.01917	0.002785	0.0148	2.525e-05	0
6	21388889	rs16884935	intergenic	A	CDKAL1,LINC00581	-0.01912	2.593e-05	-0.01675	0.001909	-0.02745	0.001606	-0.0197	1.488e-05	9.94
11	8260305	rs73415221	intronic	A	LMO1	0.01487	2.608e-05	0.01203	0.004401	0.02177	0.0009894	0.0149	2.618e-05	36.24
3	78733721	rs2043661	intronic	G	ROBO1	0.01718	2.683e-05	0.01821	0.0003127	0.01662	0.01948	0.0177	1.589e-05	0
2	101044144	rs6710119	intergenic	A	CHST10,NMS	-0.01164	2.765e-05	-0.01173	0.000436	-0.01264	0.0131	-0.012	1.531e-05	0
5	118014556	rs35097285	intergenic	C	LOC102467225,DTWD2	-0.0103	2.787e-05	-0.01182	6.546e-05	-0.00732	0.1049	-0.0105	2.109e-05	0
6	143039141	rs534230	intergenic	G	LOC153910,HIVEP2	-0.01005	3.038e-05	-0.008985	0.002088	-0.01407	0.001466	-0.0105	1.35e-05	0
1	235930803	rs12076094	intronic	T	LYST	0.01529	3.28e-05	0.01347	0.002163	0.0202	0.003418	0.0154	2.862e-05	0
3	168183506	rs329072	ncRNA_intronic	G	EGFEM1P	-0.01049	3.508e-05	-0.01323	1.392e-05	-0.004411	0.3415	-0.0106	2.83e-05	60.71
5	118225565	rs6874109	intronic	A	DTWD2	-0.01052	3.784e-05	-0.01178	0.0001252	-0.007628	0.1057	-0.0105	3.772e-05	0
3	129300291	rs7610060	intronic	C	PLXND1	0.01217	3.792e-05	0.01228	0.0006013	0.01165	0.02835	0.0121	4.307e-05	0
4	87996745	rs17605615	intronic	A	AFF1	-0.01154	3.844e-05	-0.01125	0.0008024	-0.01062	0.04419	-0.0111	8.566e-05	0
5	97478311	rs3935679	intergenic	G	LINC01340,RGMB	-0.01163	3.853e-05	-0.01303	0.0001805	-0.009543	0.05197	-0.0119	2.662e-05	0
2	136389840	rs3213943	intronic	A	R3HDM1	-0.01013	3.884e-05	-0.008392	0.005056	-0.01458	0.0009965	-0.0104	2.708e-05	26.58
14	31664267	rs11844935	intronic	G	HECTD1	-0.01077	3.998e-05	-0.01194	0.0001263	-0.007354	0.1376	-0.0106	4.937e-05	0
1	48536798	rs584425	intergenic	G	TRABD2B,SKINTL	0.009942	4.079e-05	0.0107	0.0003346	0.009618	0.02622	0.0104	2.26e-05	0
15	58063488	rs2554033	intergenic	G	GCOM1,ALDH1A2	-0.01821	4.106e-05	-0.02223	2.332e-05	-0.008432	0.3177	-0.0184	3.342e-05	48.43
7	158582653	rs72505584	intronic	T	ESYT2	-0.01583	4.215e-05	-0.0147	0.001366	-0.01947	0.008063	-0.016	3.454e-05	0
13	85816709	rs1490096	intergenic	G	LINC00375,LINC00351	-0.01423	4.265e-05	-0.01419	0.0005793	-0.0163	0.01449	-0.0148	2.279e-05	0
9	133862285	rs7862053	intergenic	T	FIBCD1,LAMC3	0.02125	4.303e-05	0.02356	7.878e-05	0.01603	0.1425	0.0218	2.756e-05	0
6	157521390	rs112493217	intronic	A	ARID1B	0.01011	4.338e-05	0.009985	0.0007954	0.01318	0.005324	0.0109	1.364e-05	0
13	101368732	rs2786953	ncRNA_intronic	T	NALCN-AS1	0.009768	4.355e-05	0.01078	0.0002026	0.007168	0.09488	0.0097	5.462e-05	0
5	35440200	rs4703363	intergenic	T	PRLR,SPEF2	-0.009932	4.507e-05	-0.01303	1.139e-05	-0.001795	0.6798	-0.0095	9.987e-05	78.17
19	22237629	rs6511316	intronic	C	ZNF257	-0.009949	4.716e-05	-0.009148	0.002203	-0.01195	0.005351	-0.0101	3.65e-05	0
2	6438257	rs11679249	intergenic	C	LOC400940,LINC01247	-0.01227	4.848e-05	-0.01465	6.079e-05	-0.006745	0.2224	-0.0123	5.265e-05	30.24
12	129743877	rs75675122	intronic	A	TMEM132D	0.01729	4.89e-05	0.01675	0.001996	0.01792	0.0114	0.0172	6.02e-05	0
10	89801899	rs2673813	intergenic	A	PTEN,RNLS	-0.009606	4.983e-05	-0.01044	0.0003263	-0.007505	0.07164	-0.0095	6.39e-05	0
5	66399410	rs78279792	intronic	G	MAST4	-0.01475	5.022e-05	-0.01298	0.002888	-0.01912	0.004605	-0.0148	4.846e-05	0
3	186922333	rs1829887	ncRNA_intronic	T	LOC101929106	0.01242	5.176e-05	0.01217	0.001016	0.01136	0.0443	0.0119	0.0001095	0
9	5841438	rs7047575	intergenic	A	ERMP1,MLANA	0.009808	5.176e-05	0.01277	1.536e-05	0.004172	0.3313	0.01	3.407e-05	63.51
11	123382247	rs4936813	intergenic	A	MIR4493,GRAMD1B	0.01284	5.26e-05	0.00977	0.01028	0.01918	0.001073	0.0126	7.382e-05	45.71
6	66541198	rs2000382	intergenic	A	SLC25A51P1,NONE	-0.01211	5.26e-05	-0.01263	0.0006567	-0.01269	0.0143	-0.0127	2.456e-05	0
10	72743264	rs7092988	intergenic	A	PCBD1,UNC5B	-0.01076	5.29e-05	-0.01069	0.0007063	-0.01097	0.03064	-0.0108	5.402e-05	0
11	123514384	rs1720343	intronic	C	SCN3B	-0.01649	5.294e-05	-0.02065	3.101e-05	-0.006794	0.3547	-0.0163	6.342e-05	59.41
1	190811488	rs7529733	intergenic	A	LOC440704,RGS18	0.02042	5.412e-05	0.008497	0.1792	0.0431	2.924e-07	0.0214	1.906e-05	91.06
17	15643383	rs112042993	intronic	A	TBC1D26	0.009772	5.511e-05	0.009273	0.001438	0.01203	0.007145	0.0101	3.164e-05	0
1	235897907	rs35333195	exonic	T	LYST	0.01444	5.578e-05	0.01269	0.003104	0.01908	0.003994	0.0146	4.686e-05	0
4	123652580	rs13138426	ncRNA_intronic	T	CETN4P	0.02093	5.751e-05	0.01552	0.009153	0.04484	5.178e-05	0.0222	2.011e-05	82.08
5	4531371	rs12514688	intergenic	T	IRX1,LOC101929153	-0.01087	5.843e-05	-0.01372	4.049e-05	-0.004791	0.3028	-0.0107	7.442e-05	59.16
6	135627699	rs17064405	intronic	A	AHI1	0.01594	5.845e-05	0.01369	0.003828	0.02349	0.001474	0.0166	2.928e-05	21.11
8	28287261	rs73572783	intronic	G	FBXO16	0.01777	5.987e-05	0.0219	2.125e-05	0.006306	0.4794	0.018	4.797e-05	56.64
11	69838750	rs17160521	intergenic	C	FGF3,LOC101928443	-0.01683	6.101e-05	-0.01626	0.001048	-0.01599	0.04912	-0.0162	0.0001232	0
14	21307824	rs11628338	intergenic	A	RNASE1,RNASE3	-0.01067	6.143e-05	-0.01022	0.001583	-0.01227	0.009784	-0.0109	4.368e-05	0
5	178774860	rs255027	intergenic	A	ADAMTS2,RUFY1	0.01001	6.186e-05	0.007586	0.01187	0.01533	0.0007257	0.01	6.35e-05	51.39
20	45176092	rs202397	intronic	C	OCSTAMP	-0.009834	6.288e-05	-0.009649	0.001209	-0.01137	0.0107	-0.0102	3.608e-05	0
13	85898451	rs9531757	intergenic	T	LINC00375,LINC00351	0.0103	6.364e-05	0.007716	0.0168	0.01463	0.0008422	0.0102	8.228e-05	39.05
6	123198526	rs9388148	intergenic	G	SMPDL3A,CLVS2	0.01976	6.52e-05	0.01851	0.001937	0.02473	0.007468	0.0204	4.557e-05	0
1	190955573	rs76075334	intergenic	G	LOC440704,RGS18	0.0215	6.887e-05	0.01094	0.1042	0.04234	3.1e-06	0.0224	3.024e-05	87.4
3	186941297	rs9880761	intronic	G	MASP1	0.01091	6.895e-05	0.01066	0.001297	0.01036	0.03958	0.0106	0.0001255	0
3	9248379	rs1642756	intronic	G	SRGAP3	0.00943	6.984e-05	0.009644	0.000777	-0.007882	0.07019	0.0043	0.06875	91.22
4	123664446	rs13135778	exonic	A	BBS12	0.02037	7.117e-05	0.0156	0.008094	0.04087	0.0001636	0.0215	3.067e-05	76.7
10	3229052	rs4881125	intergenic	A	PITRM1,LOC105376360	-0.009673	7.122e-05	-0.008857	0.00281	-0.01079	0.01263	-0.0095	9.887e-05	0
18	65141846	rs12606728	intergenic	G	MIR5011,DSEL	-0.01488	7.13e-05	-0.01264	0.006059	-0.01996	0.002415	-0.0151	5.955e-05	0
11	35839744	rs10836453	intergenic	G	TRIM44,LDLRAD3	0.01608	7.228e-05	0.01691	0.0004039	0.01338	0.08898	0.016	8.682e-05	0
2	170754854	rs17554448	intronic	G	UBR3	0.01844	7.308e-05	0.0213	0.0001541	0.01245	0.1393	0.0186	6.64e-05	0
19	22234788	rs367280	upstream	C	ZNF257	0.009636	7.311e-05	0.009258	0.00218	0.01121	0.00669	0.0099	4.197e-05	0
1	235973544	rs7524261	exonic	C	LYST	0.01371	7.351e-05	0.01223	0.003366	0.01727	0.006774	0.0137	7.529e-05	0
21	21367011	rs200720401	intergenic	G	MIR548XHG,LINC00320	-0.01587	7.367e-05	-0.01294	0.008666	-0.02336	0.0007281	-0.0165	3.588e-05	34.71
7	107971394	rs1016150	intronic	A	NRCAM	0.009322	7.423e-05	0.008413	0.002899	0.01226	0.004448	0.0096	4.621e-05	0
8	90923519	rs9656966	intronic	G	OSGIN2	0.00979	7.497e-05	0.007889	0.008646	-0.01454	0.001036	0.0008	0.7597	94.39
1	202600553	rs75146669	intronic	A	SYT2	0.02047	7.514e-05	0.02073	0.0007116	0.01728	0.0796	0.0198	0.0001351	0
2	58169494	rs2717040	intronic	T	VRK2	0.014	7.515e-05	0.01328	0.001396	0.0184	0.009049	0.0146	4.107e-05	0
8	90925344	rs2284133	intronic	G	OSGIN2	-0.009409	7.561e-05	-0.008432	0.003605	-0.01177	0.005534	-0.0095	6.587e-05	0
7	107986372	rs1861636	intronic	G	NRCAM	0.009282	8.018e-05	0.008453	0.002894	0.01186	0.005461	0.0095	5.306e-05	0
3	194200824	rs10933654	intergenic	G	ATP13A3,LINC00884	0.01266	8.059e-05	0.0125	0.001197	0.01311	0.02616	0.0127	7.956e-05	0
14	52384014	rs1693198	ncRNA_intronic	A	LOC102723604	-0.0129	8.163e-05	-0.009039	0.02905	-0.01944	0.0002961	-0.013	6.945e-05	58.21
3	60601302	rs2856038	intronic	T	FHIT	0.009289	8.204e-05	0.007707	0.007187	0.01344	0.00134	0.0096	4.93e-05	22.8
5	118009472	rs2376682	intergenic	C	LOC102467225,DTWD2	-0.01017	8.235e-05	-0.01261	3.848e-05	-0.00422	0.3989	-0.0103	6.936e-05	51.4
19	53427209	rs11666503	intergenic	T	ZNF888,ZNF816-ZNF321P	0.01049	8.361e-05	0.01155	0.0003743	0.007584	0.1126	0.0103	0.0001162	0
2	125179003	rs2420852	intronic	A	CNTNAP5	0.01203	8.488e-05	0.01003	0.00716	0.01601	0.003253	0.012	9.349e-05	0
2	50231111	rs1421577	intronic	C	NRXN1	0.01184	8.582e-05	0.011	0.001867	0.01429	0.01675	0.0119	9.045e-05	0
11	2908754	rs445084	UTR3	G	SLC22A18AS	0.01167	8.606e-05	0.0106	0.003979	0.01397	0.007354	0.0117	8.931e-05	0
11	94950910	rs10501823	intronic	A	SESN3	0.01225	8.613e-05	0.01369	0.0002306	0.009965	0.08934	0.0126	5.304e-05	0
17	7052984	rs12453521	intergenic	C	ASGR2,ASGR1	0.01013	8.918e-05	0.01122	0.000324	0.008178	0.08014	0.0103	6.867e-05	0
16	6337761	rs1420035	intronic	A	RBFOX1	-0.009691	8.955e-05	-0.009377	0.001541	-0.009983	0.03131	-0.0096	0.0001207	0
1	41763018	rs6660666	intergenic	C	SCMH1,FOXO6	-0.009622	9.07e-05	-0.01155	0.0001231	-0.005025	0.2532	-0.0095	0.0001239	33.79
14	76556514	rs6574268	intergenic	C	IFT43,GPATCH2L	0.01051	9.087e-05	0.008852	0.007362	0.01273	0.006518	0.0101	0.0001581	0
13	66443265	rs9540579	ncRNA_intronic	C	LINC01052	-0.01085	9.129e-05	-0.01451	1.036e-05	-0.0009229	0.8605	-0.0107	0.0001099	79.32
3	153273395	rs79847497	intergenic	T	C3orf79,ARHGEF26-AS1	0.01616	9.185e-05	0.01949	7.126e-05	0.005852	0.4543	0.0157	0.0001522	54.41
16	6305454	rs4786846	intronic	A	RBFOX1	-0.0093	9.33e-05	-0.01133	8.764e-05	-0.004586	0.2848	-0.0092	0.000107	41.62
3	145258296	rs1481070	intergenic	T	C3orf58,PLOD2	0.009647	9.442e-05	0.007991	0.007209	0.01394	0.002331	0.0098	8.254e-05	17
2	213214303	rs2371573	intronic	A	ERBB4	0.01219	9.485e-05	0.01092	0.003672	0.01505	0.008902	0.0122	0.0001031	0
3	60602895	rs717228	intronic	C	FHIT	0.01017	9.52e-05	0.009764	0.001847	0.01273	0.009047	0.0106	5.062e-05	0
5	92226132	rs1010126	intergenic	A	ARRDC3-AS1,NR2F1-AS1	0.01898	9.557e-05	0.01883	0.001012	0.02069	0.02871	0.0193	7.366e-05	0
22	41034185	rs6001990	intergenic	G	MKL1,MCHR1	-0.01123	9.596e-05	-0.01004	0.003294	-0.01479	0.007266	-0.0114	8.32e-05	0
6	39283776	rs10947805	intronic	C	KCNK16	-0.009425	9.729e-05	-0.01056	0.0003472	-0.005805	0.1778	-0.009	0.0001909	0
4	187004217	rs3775290	exonic	T	TLR3	0.01173	9.805e-05	0.01269	0.0006556	0.01038	0.04624	0.0119	7.84e-05	0
8	24948690	rs10109992	intergenic	C	NEFL,DOCK5	0.009345	9.807e-05	0.01089	0.0001518	0.004938	0.2682	0.0092	0.0001414	21.02
8	97078303	rs13278657	intergenic	A	LOC100500773,GDF6	0.01188	9.834e-05	0.01074	0.003845	0.0153	0.004972	0.0122	6.492e-05	0
17	76613675	rs4796808	ncRNA_exonic	G	LOC101928710	-0.0144	9.896e-05	-0.01493	0.0006944	-0.01152	0.1007	-0.014	0.0001676	0
11	2908965	rs450563	UTR3	G	SLC22A18AS	0.01161	9.944e-05	0.0106	0.003979	0.01377	0.008843	0.0116	0.0001048	0
5	10023973	rs3111093	intergenic	T	LOC285692,FAM173B	0.01218	0.0001002	0.01418	0.0001776	0.00808	0.1542	0.0123	8.506e-05	0
8	14493397	rs12544458	intronic	A	SGCZ	-0.009847	0.0001007	-0.0079	0.009947	-0.01546	0.0007785	-0.0103	5.322e-05	47.45
2	98309882	rs11123861	ncRNA_intronic	T	LINC01125	0.01293	0.0001019	0.01314	0.0009766	0.0147	0.01883	0.0136	4.843e-05	0
10	89800100	rs760177	intergenic	G	PTEN,RNLS	-0.009494	0.000103	-0.01033	0.0005577	-0.007674	0.07872	-0.0095	0.0001133	0
17	123470	rs9789021	intronic	C	RPH3AL	-0.009573	0.0001033	-0.006412	0.03441	-0.0172	6.924e-05	-0.01	4.737e-05	76.57
5	118168648	rs4895347	intergenic	T	LOC102467225,DTWD2	-0.01009	0.0001038	-0.01198	0.0001344	-0.00572	0.2274	-0.0101	0.0001078	18.13
14	76550644	rs741514	downstream	T	IFT43	0.01032	0.000104	0.008476	0.01001	0.01287	0.004915	0.01	0.0001739	0
2	65862378	rs1457451	intergenic	A	SPRED2,MIR4778	-0.01289	0.0001057	-0.01237	0.002096	-0.01385	0.02255	-0.0128	0.0001217	0
1	190855158	rs78140615	intergenic	A	LOC440704,RGS18	0.01847	0.0001059	0.0075	0.199	0.04233	3.786e-07	0.0193	4.526e-05	91.74
15	45081893	rs1669835	intergenic	T	TRIM69,C15orf43	-0.0127	0.0001063	-0.01343	0.0006884	-0.0107	0.07103	-0.0126	0.0001216	0
14	25280335	rs3825591	UTR3	T	STXBP6	-0.009192	0.0001071	-0.008829	0.002019	0.009776	0.02655	-0.0033	0.1663	92.11
7	107974924	rs2300026	intronic	T	NRCAM	0.009128	0.0001072	0.008332	0.00326	0.01172	0.006532	0.0094	7.094e-05	0
11	132769191	rs2659606	intronic	A	OPCML	0.009395	0.000108	0.01012	0.0005908	0.008204	0.06826	0.0095	0.0001	0
6	19761718	rs6456259	intergenic	A	LOC101928519,ID4	0.009573	0.0001085	0.009789	0.001173	0.008399	0.0571	0.0093	0.0001637	0
9	1839259	rs10963567	intergenic	C	DMRT2,SMARCA2	0.01019	0.0001091	0.01052	0.0009233	0.008219	0.09177	0.0098	0.0002062	0
1	98061982	rs950754	intronic	G	DPYD	-0.01944	0.0001091	-0.02371	0.0001346	-0.009436	0.2751	-0.0189	0.0001698	44.76
18	46403018	rs2337094	intergenic	G	CTIF,SMAD7	-0.009417	0.0001132	-0.009815	0.0008365	-0.008004	0.07901	-0.0093	0.0001596	0
3	108402966	rs41270419	intronic	T	DZIP3	0.01398	0.0001137	0.01422	0.001436	0.01216	0.0575	0.0135	0.0002018	0
5	66361294	rs7731985	intronic	A	MAST4	-0.01294	0.0001146	-0.01022	0.01261	-0.01897	0.001467	-0.0131	0.0001019	32.7
19	38910987	rs80159218	intronic	A	RASGRP4	-0.01685	0.0001158	-0.01952	0.000381	-0.009856	0.1788	-0.0161	0.0002451	10.76
6	168046537	rs9718166	intergenic	C	TCP10,LOC401286	-0.009451	0.0001183	-0.01102	0.0001878	-0.005994	0.1838	-0.0095	0.0001071	0
1	234460481	rs76830287	downstream	T	SLC35F3	0.01228	0.0001191	0.01645	1.141e-05	-0.0003021	0.9612	0.012	0.0001647	81.34
7	5626564	rs852380	intergenic	T	ACTB,FSCN1	-0.009503	0.0001196	-0.009677	0.00121	-0.009277	0.03778	-0.0096	0.0001123	0
1	191018916	rs78333587	intergenic	A	LOC440704,RGS18	0.01716	0.0001197	0.0115	0.03626	0.02871	0.0002192	0.0173	0.000102	70.03
9	95910508	rs6479457	intergenic	T	NINJ1,WNK2	-0.009798	0.0001212	-0.01337	1.715e-05	-0.001007	0.8254	-0.0095	0.0002053	80.15
6	37324115	rs201898182	intronic	A	RNF8	0.01062	0.0001234	0.009095	0.00672	0.01484	0.002776	0.0109	7.928e-05	0
10	125868602	rs7078438	intergenic	G	CHST15,OAT	-0.01139	0.0001237	-0.01211	0.0005181	-0.01147	0.04897	-0.0119	6.086e-05	0
5	118015605	rs1864329	intergenic	C	LOC102467225,DTWD2	-0.009337	0.000125	-0.009626	0.00103	-0.009426	0.03425	-0.0096	8.729e-05	0
3	2048345	rs73807529	intergenic	A	CNTN6,CNTN4	0.01977	0.0001252	0.02347	0.0001626	0.01117	0.2368	0.0198	0.0001329	16.01
17	74168	rs11867900	intronic	C	RPH3AL	-0.01133	0.0001263	-0.008875	0.01464	-0.01655	0.001368	-0.0114	0.0001104	33.21
10	96075117	rs74151101	intronic	T	PLCE1	0.0201	0.0001267	0.0115	0.07774	0.03722	3.741e-05	0.0205	9.505e-05	81.68
16	54394610	rs7205641	intergenic	G	IRX3,CRNDE	0.009408	0.000127	0.01092	0.0002083	0.005586	0.2204	0.0094	0.0001443	0
1	84880427	rs76042396	exonic	A	DNASE2B	-0.01507	0.0001284	-0.01533	0.001578	-0.01515	0.02635	-0.0153	0.0001044	0
19	2391470	rs4806845	intronic	A	TMPRSS9	0.01733	0.000129	0.01812	0.001058	0.01419	0.07565	0.0168	0.0002003	0
21	47000430	rs114127638	intergenic	T	SLC19A1,LOC100129027	-0.01693	0.000129	-0.01622	0.001777	-0.02028	0.02308	-0.0172	0.0001127	0
4	186269135	rs10023947	intronic	C	SNX25	0.009491	0.00013	0.008864	0.003234	0.01017	0.02376	0.0093	0.0001981	0
14	25288513	rs872978	intronic	T	STXBP6	0.009174	0.0001306	0.009454	0.001148	0.008406	0.05568	0.0091	0.0001544	0
14	38151053	rs1957589	intronic	G	TTC6	0.01111	0.0001331	0.01097	0.002361	0.01094	0.03173	0.011	0.0001855	0
18	50007250	rs2119840	intronic	T	DCC	0.01328	0.0001333	0.01537	0.0002269	0.008497	0.1851	0.0133	0.0001264	0
2	33622448	rs2367734	intronic	T	LTBP1	-0.009449	0.0001358	-0.01021	0.0007443	-0.009387	0.03357	-0.0099	6.265e-05	0
4	186280804	rs1812114	intronic	T	SNX25	0.009974	0.0001372	0.01029	0.001249	0.008161	0.08343	0.0096	0.0002532	0
10	23685306	rs4748879	intergenic	T	MIR1254-2,OTUD1	-0.01482	0.0001373	-0.0161	0.0006067	-0.01426	0.0493	-0.0156	7.308e-05	0
5	13834445	rs4547927	intronic	A	DNAH5	-0.009682	0.0001382	-0.007864	0.01058	0.01457	0.001517	-0.0008	0.7391	94.02
1	7373827	rs1005670	intronic	G	CAMTA1	0.009229	0.0001392	0.00978	0.001069	0.007188	0.08983	0.0089	0.0002455	0
5	118040960	rs11739738	intergenic	C	LOC102467225,DTWD2	-0.009868	0.0001393	-0.0126	3.928e-05	-0.003317	0.5088	-0.0101	0.0001037	60.06
10	32759918	rs2460710	intronic	A	CCDC7	0.00917	0.0001399	0.01019	0.000516	0.007139	0.09782	0.0092	0.0001329	0
3	9250174	rs9865792	intronic	T	SRGAP3	-0.01215	0.0001401	-0.01334	0.0005733	-0.009252	0.1131	-0.0121	0.0001686	0
17	45158283	rs4968305	intergenic	T	ARL17A,CDC27	0.01062	0.0001404	0.01059	0.002098	0.01096	0.02584	0.0107	0.0001355	0
4	132354287	rs9993647	intergenic	G	LOC101927282,LOC101927305	-0.0149	0.0001405	-0.01443	0.003149	-0.01826	0.005846	-0.0158	5.453e-05	0
11	2081917	rs67664751	intergenic	G	H19,IGF2	0.0135	0.000141	0.01413	0.0006867	0.01294	0.06221	0.0138	0.0001014	0
4	186272773	rs3822302	intronic	T	SNX25	0.01003	0.0001416	0.008903	0.005562	0.01176	0.01249	0.0098	0.0002026	0
8	101906700	rs3134371	intergenic	G	PABPC1,YWHAZ	-0.01033	0.0001422	-0.009905	0.001979	-0.01177	0.02497	-0.0104	0.0001308	0
20	14911683	rs11087114	intronic	A	MACROD2	0.01749	0.000143	0.02726	1.182e-06	-0.003649	0.6581	0.0176	0.0001348	89.67
4	42017797	rs116182954	intronic	T	SLC30A9	0.01497	0.0001432	0.01403	0.002695	0.01697	0.02319	0.0149	0.0001665	0
18	62337443	rs953086	intergenic	C	LOC284294,CDH7	-0.01004	0.0001435	-0.01287	3.565e-05	-0.002709	0.5997	-0.0102	0.0001231	64.99
15	100017434	rs4965250	intergenic	T	LRRC28,MEF2A	-0.0126	0.0001438	-0.01507	0.0001659	-0.007441	0.2158	-0.0127	0.0001217	10.98
22	21329123	rs733455	intronic	G	AIFM3	0.009219	0.000148	0.007579	0.009368	0.01258	0.005699	0.009	0.0002166	0
18	70068980	rs7504632	intergenic	T	LOC102724913,CBLN2	0.01072	0.0001489	0.0115	0.0007218	0.01107	0.03554	0.0114	6.356e-05	0
12	100989195	rs200197327	intronic	T	GAS2L3	-0.01841	0.0001498	-0.01929	0.0007371	-0.01351	0.1573	-0.0178	0.0002744	0
12	100986630	rs77607136	intronic	A	GAS2L3	-0.01849	0.0001506	-0.01934	0.0007222	-0.01377	0.1537	-0.0179	0.0002598	0
3	168115173	rs9816296	ncRNA_intronic	T	EGFEM1P	-0.01094	0.0001514	-0.01263	0.0004081	-0.006209	0.2136	-0.0105	0.0003004	9.15
5	117926945	rs6867128	intergenic	C	HRAT56,LOC102467225	0.008913	0.0001514	0.009373	0.000917	0.009374	0.03204	0.0094	7.304e-05	0
14	31556879	rs11156657	intronic	T	AP4S1	-0.009694	0.0001515	-0.01125	0.0002639	-0.005821	0.2093	-0.0096	0.0001758	0
4	148401398	rs10305845	upstream	T	EDNRA	-0.02066	0.0001518	-0.01908	0.002975	-0.02702	0.01209	-0.0212	0.0001155	0
5	13835056	rs6875655	intronic	A	DNAH5	-0.009501	0.0001522	-0.007804	0.0099	-0.01409	0.002009	-0.0097	0.0001034	25.28
3	185750299	rs77116628	intergenic	G	LOC344887,ETV5	-0.0198	0.0001526	-0.02081	0.0009018	-0.01704	0.07821	-0.0197	0.0001704	0
9	109513620	rs62567840	intergenic	A	LINC01505,ZNF462	-0.0138	0.0001538	-0.01348	0.001661	-0.01508	0.03382	-0.0139	0.0001412	0
11	45297599	rs7124508	intronic	C	SYT13	-0.01182	0.0001541	-0.01133	0.003326	-0.01259	0.02063	-0.0118	0.0001758	0
2	98790434	rs201875246	intronic	A	VWA3B	0.01384	0.0001564	0.01243	0.004876	0.01758	0.0104	0.0139	0.0001619	0
9	18541710	rs6475228	intronic	G	ADAMTSL1	0.01066	0.0001566	0.008933	0.008462	0.01346	0.01009	0.0103	0.0002869	0
12	71421361	rs11178537	intergenic	C	PTPRR,TSPAN8	-0.01723	0.0001573	-0.01392	0.008603	-0.0275	0.003343	-0.0172	0.0001741	38.06
12	835074	rs7315904	intergenic	A	NINJ2,WNK1	-0.009104	0.0001589	-0.009891	0.0008447	-0.006976	0.09731	-0.0089	0.000216	0
10	8025394	rs196528	intronic	A	TAF3	0.01027	0.0001593	0.009128	0.005026	0.013	0.009868	0.0103	0.0001598	0
1	92240747	rs4658266	intronic	C	TGFBR3	-0.009445	0.0001595	-0.008138	0.006382	-0.01195	0.01243	-0.0092	0.0002578	0
2	98774780	rs9973945	intronic	G	VWA3B	0.01385	0.0001597	0.01261	0.004151	0.01728	0.01321	0.0139	0.0001671	0
4	188856196	rs12507604	intergenic	C	LOC100506272,ZFP42	0.01018	0.0001598	0.01088	0.0008245	0.007683	0.1264	0.0099	0.0002569	0
12	114047740	rs1346196	intergenic	G	LHX5-AS1,LINC01234	0.009226	0.0001609	0.007192	0.01396	0.01595	0.0004273	0.0098	6.021e-05	62.8
1	205887448	rs202206233	intronic	C	SLC26A9	0.01075	0.0001611	0.01019	0.00311	0.01234	0.01749	0.0108	0.0001474	0
1	91963286	rs527829	intergenic	C	HFM1,CDC7	0.0105	0.0001629	0.0126	0.0001683	0.006163	0.2294	0.0107	0.000129	10.07
4	186268576	rs10000918	intronic	A	SNX25	0.009733	0.0001637	0.009156	0.003759	0.01027	0.02523	0.0095	0.0002408	0
2	37311339	rs10188586	intronic	C	HEATR5B	0.01742	0.0001645	0.02025	0.0002429	0.01117	0.2017	0.0177	0.0001422	0
12	71283480	rs3923909	intronic	A	PTPRR	-0.01374	0.0001647	-0.01089	0.01518	-0.01969	0.001933	-0.0138	0.0001459	23.06
1	43448499	rs11210772	ncRNA_intronic	A	SLC2A1-AS1	-0.009161	0.0001651	-0.009835	0.0009085	-0.007832	0.06878	-0.0092	0.0001561	0
11	66751350	rs116486872	intergenic	T	C11orf86,SYT12	-0.01268	0.0001656	-0.01198	0.00382	-0.01513	0.01079	-0.013	0.0001181	0
1	118841329	rs4025956	intergenic	T	SPAG17,TBX15	0.01071	0.0001664	0.009997	0.004245	0.01207	0.01656	0.0107	0.0001896	0
8	60200732	rs12675589	intergenic	C	TOX,CA8	0.01008	0.0001674	0.008596	0.00846	0.01364	0.004301	0.0102	0.000141	0
8	60199068	rs55861483	intergenic	A	TOX,CA8	0.01007	0.0001685	0.008589	0.008412	0.01364	0.004439	0.0102	0.0001442	0
18	65136748	rs2127771	intergenic	T	MIR5011,DSEL	-0.01442	0.0001688	-0.01209	0.009694	-0.02024	0.00303	-0.0147	0.0001263	0
6	93695982	rs517440	intergenic	T	CASC6,EPHA7	0.01241	0.0001699	0.01467	0.0002291	0.00693	0.2539	0.0124	0.000194	12.48
15	62097290	rs75178723	intergenic	C	RORA,VPS13C	0.01245	0.0001704	0.01563	8.897e-05	0.004397	0.4719	0.0123	0.0002163	58.02
2	158694380	rs13398650	intronic	G	ACVR1	0.009371	0.0001704	0.01214	5.968e-05	0.003935	0.3886	0.0097	0.0001197	55.73
3	85430839	rs9824840	intronic	G	CADM2	0.009109	0.0001721	-0.008825	0.002877	0.009012	0.0367	-0.0031	0.2017	91.47
8	59032572	rs2174727	intronic	T	FAM110B	-0.009214	0.0001725	-0.01182	5.542e-05	0.002154	0.6446	-0.0079	0.001388	84.51
19	39452849	rs10416467	intronic	A	FBXO17	0.01409	0.0001734	0.01466	0.001913	0.01415	0.02427	0.0145	0.0001171	0
3	43784417	rs17075971	intergenic	A	ABHD5,MIR138-1	0.01357	0.0001741	0.01654	0.0001041	0.004893	0.4824	0.0134	0.0002157	51.09
10	23683585	rs7916749	intergenic	G	MIR1254-2,OTUD1	0.009057	0.0001748	0.009784	0.001014	0.007985	0.05683	0.0092	0.0001454	0
4	132290781	rs11736032	intergenic	T	LOC101927282,LOC101927305	-0.0148	0.0001748	-0.01662	0.0009663	-0.01442	0.02486	-0.0158	6.338e-05	0
9	116942796	rs12001466	intronic	T	COL27A1	-0.009229	0.0001749	-0.01079	0.0001899	-0.004362	0.3682	-0.0091	0.0002281	23.29
12	834208	rs7138400	intergenic	T	NINJ2,WNK1	-0.009064	0.000175	-0.009872	0.000868	-0.00693	0.1013	-0.0089	0.0002303	0
18	33983359	rs74488380	intronic	T	FHOD3	0.01703	0.0001753	0.01785	0.000929	0.0134	0.1226	0.0166	0.0002706	0
2	240508920	rs78369816	intergenic	G	HDAC4,LOC150935	0.01515	0.0001764	0.01674	0.000634	0.01115	0.1264	0.015	0.0002117	0
3	60596343	rs939497	intronic	C	FHIT	0.008999	0.0001771	0.007586	0.009445	0.01211	0.004144	0.0091	0.0001519	0
3	186938956	rs3733001	intronic	C	MASP1	0.009223	0.0001781	0.01204	4.436e-05	0.001096	0.8115	0.0089	0.0003275	75.23
2	233390937	rs2245601	exonic	C	CHRND	0.009283	0.0001784	0.009911	0.0008214	0.008642	0.06156	0.0095	0.0001218	0
2	12372066	rs34966093	ncRNA_intronic	T	MIR3681HG	0.01456	0.0001806	0.01465	0.002726	0.01437	0.02577	0.0145	0.0001758	0
17	76613849	rs4796795	ncRNA_exonic	T	LOC101928710	-0.01409	0.0001807	-0.01466	0.001015	-0.01098	0.1273	-0.0136	0.0003044	0
7	55134272	rs1558542	intronic	T	EGFR	-0.01806	0.0001814	-0.02197	0.0001952	-0.009969	0.2441	-0.0181	0.0001777	25.47
13	87287376	rs11840587	intergenic	C	SLITRK6,LINC00430	0.01165	0.000182	0.01492	7.216e-05	0.003642	0.5201	0.0115	0.0002268	63.88
4	164070122	rs2320614	intronic	C	NAF1	0.01062	0.0001821	0.01103	0.001188	0.01005	0.05623	0.0107	0.0001596	0
1	18876408	rs2745327	intergenic	T	KLHDC7A,PAX7	-0.01407	0.0001825	-0.01286	0.004406	-0.01601	0.02133	-0.0138	0.0002549	0
9	74892832	rs881510	intergenic	A	GDA,LINC01504	-0.0104	0.0001832	-0.01433	1.877e-05	-0.001877	0.7099	-0.0106	0.0001431	76.48
19	55614923	rs2532060	exonic	T	PPP1R12C	0.01381	0.0001838	0.01403	0.002649	0.01337	0.02861	0.0138	0.0001885	0
18	39388163	rs16975327	intergenic	T	KC6,PIK3C3	-0.01007	0.000187	-0.01042	0.001764	-0.009476	0.04192	-0.0101	0.0001816	0
5	4126106	rs1911914	intergenic	C	IRX1,LOC101929153	-0.008882	0.0001872	-0.008705	0.002363	0.00903	0.04393	-0.0036	0.1385	91.09
9	117036047	rs1490743	intronic	T	COL27A1	-0.01492	0.0001878	-0.01108	0.02936	-0.02264	0.0005984	-0.0154	0.0001152	48.93
11	130191917	rs17139341	intergenic	A	ZBTB44,ADAMTS8	-0.01366	0.0001891	-0.01623	0.0002241	-0.007069	0.2932	-0.0135	0.0002306	23.53
2	169176370	rs16855271	intergenic	A	STK39,CERS6	-0.01538	0.0001892	-0.01537	0.001786	-0.01699	0.02912	-0.0158	0.0001318	0
6	2690349	rs1551777	intronic	C	MYLK4	-0.009029	0.0001896	-0.009047	0.001898	-0.01117	0.01332	-0.0097	7.152e-05	0
1	235893915	rs2208383	intronic	C	LYST	0.01039	0.00019	0.01027	0.002736	0.01027	0.03497	0.0103	0.0002346	0
5	11093958	rs2905998	intronic	G	CTNND2	0.01984	0.000193	0.02685	1.791e-05	0.001276	0.9022	0.0201	0.0001624	77.62
3	133102409	rs1201673	intronic	A	TMEM108	0.00907	0.0001935	-0.009796	0.0009543	0.007684	0.07432	-0.0042	0.08572	91.12
1	39557688	rs4660401	intronic	A	MACF1	0.01023	0.0001936	0.01042	0.001705	0.01017	0.03921	0.0103	0.0001636	0
1	85307112	rs78015271	intronic	G	LPAR3	0.01688	0.0001942	0.01368	0.01791	0.02212	0.002733	0.0169	0.0001875	0
13	50416264	rs9535365	intergenic	A	KPNA3,CTAGE10P	0.01129	0.0001944	0.01476	7.037e-05	0.004067	0.4494	0.0113	0.000194	62.88
5	159555354	rs6872048	intergenic	G	PWWP2A,FABP6	0.01499	0.0001952	0.01237	0.01028	0.02125	0.004578	0.015	0.000205	0.59
2	158541885	rs1220111	intergenic	G	ACVR1C,ACVR1	-0.009912	0.0001961	-0.009263	0.004612	-0.01136	0.01531	-0.01	0.000193	0
1	194018095	rs10921490	intergenic	C	LINC01031,NONE	0.01297	0.0001964	0.009568	0.02399	0.02082	0.0007283	0.0132	0.0001404	56.56
11	26673773	rs75227427	intronic	T	ANO3	0.01884	0.0001965	0.02593	1.936e-05	-0.001692	0.8592	0.018	0.0003962	83.34
21	16042272	rs2822824	intergenic	G	LOC388813,NRIP1	0.01036	0.0001974	0.009127	0.006336	0.01365	0.007985	0.0105	0.0001745	0
5	71739602	rs13188519	exonic	C	ZNF366	0.01806	0.0001975	0.01928	0.001558	0.01549	0.05691	0.0179	0.0002253	0
5	167895292	rs10037130	intronic	A	WWC1	0.01856	0.0001977	0.01633	0.006325	0.02196	0.0193	0.018	0.000349	0
21	41696235	rs6517590	intronic	A	DSCAM	-0.01075	0.0001986	-0.009282	0.009053	-0.01332	0.00799	-0.0106	0.0002316	0
11	133349013	rs58316210	intronic	A	OPCML	0.01415	0.0002	0.01785	0.0002165	0.00518	0.4178	0.0133	0.0005404	60.27
3	176463969	rs62285736	intergenic	C	LINC01208,LINC01209	0.01124	0.0002004	0.01117	0.002273	0.01285	0.01932	0.0117	0.0001154	0
13	87262432	rs200955102	intergenic	T	SLITRK6,LINC00430	0.01173	0.0002006	0.01428	0.000141	0.005977	0.3142	0.0119	0.0001585	28.86
13	85894154	rs9531755	intergenic	G	LINC00375,LINC00351	0.009811	0.0002007	0.006796	0.03886	0.01505	0.0008756	0.0097	0.000252	54.83
7	108002342	rs200236134	intronic	C	NRCAM	0.01026	0.0002008	0.01069	0.001109	0.01064	0.04292	0.0107	0.0001148	0
3	139508340	rs72975891	intergenic	C	NMNAT3,CLSTN2	-0.0143	0.0002015	-0.01432	0.002956	-0.01445	0.02705	-0.0144	0.0001992	0
17	53397150	rs9895713	intronic	G	HLF	-0.01554	0.0002015	-0.01451	0.005059	-0.01805	0.0125	-0.0157	0.0001751	0
3	186923619	rs6785391	ncRNA_intronic	G	LOC101929106	0.009027	0.0002018	0.008834	0.002634	0.008436	0.05601	0.0087	0.0003481	0
18	24297428	rs72890949	intergenic	C	PCAT18,AQP4	-0.01851	0.0002028	-0.01614	0.00736	-0.0255	0.005437	-0.019	0.0001525	0
16	51089789	rs73579833	intergenic	A	LOC101927334,SALL1	0.009263	0.0002034	0.008312	0.0064	0.01028	0.0194	0.009	0.0003334	0
12	71445993	rs1398562	intergenic	C	PTPRR,TSPAN8	-0.0177	0.0002034	-0.0164	0.003432	-0.02227	0.01947	-0.0179	0.0001962	0
2	77010426	rs115712208	intronic	G	LRRTM4	0.01862	0.0002034	0.01194	0.04388	0.0365	0.0001384	0.0189	0.000168	79.42
15	84511406	rs77032270	intronic	T	ADAMTSL3	0.01753	0.0002038	0.0189	0.0008071	0.01393	0.1171	0.0175	0.0002289	0
7	100529261	rs4729624	intergenic	G	ACHE,MUC3A	0.01777	0.000204	0.01561	0.008637	0.02015	0.01467	0.0172	0.0003529	0
15	66288726	rs28564180	intronic	A	MEGF11	-0.01376	0.0002047	-0.01044	0.02498	-0.02058	0.0008983	-0.0141	0.000134	42.47
6	49642763	rs7746868	intergenic	T	RHAG,CRISP2	-0.009322	0.0002056	-0.005319	0.08356	-0.01736	9.143e-05	-0.0093	0.0002157	80.32
13	85767477	rs116407561	intergenic	T	LINC00375,LINC00351	0.01611	0.0002065	0.01282	0.01796	0.02283	0.002039	0.0163	0.0001715	17.23
6	49886643	rs3931577	intergenic	T	CRISP1,DEFB133	0.01125	0.0002077	0.01092	0.004155	0.01299	0.01053	0.0117	0.0001199	0
21	38353554	rs16994660	intronic	T	HLCS	0.01004	0.0002078	0.01347	2.473e-05	0.002251	0.6665	0.0104	0.0001168	70.37
4	118543358	rs2635299	ncRNA_intronic	C	LINC01378	0.009768	0.0002089	0.008382	0.006871	0.01438	0.005348	0.01	0.0001615	0.55
11	130191879	rs17139339	intergenic	T	ZBTB44,ADAMTS8	-0.01356	0.0002095	-0.01609	0.0002573	-0.007097	0.2901	-0.0134	0.0002561	20.86
11	130190855	rs78730084	intergenic	T	ZBTB44,ADAMTS8	-0.01356	0.0002095	-0.01609	0.0002573	-0.007097	0.2901	-0.0134	0.0002561	20.86
3	149375693	rs75083689	UTR5	G	WWTR1	0.01141	0.0002106	0.009345	0.01449	0.01607	0.00263	0.0116	0.0001681	5.88
13	50442235	rs12872335	intergenic	A	KPNA3,CTAGE10P	0.01974	0.0002111	0.01584	0.01098	0.03534	0.0009676	0.0208	0.0001011	60.36
15	66269804	rs511563	intronic	A	MEGF11	0.009665	0.0002114	0.01054	0.0007869	0.007539	0.1175	0.0096	0.0002311	0
4	122387850	rs544794	intergenic	A	QRFPR,ANXA5	0.0166	0.0002114	0.01786	0.0005351	0.0138	0.1436	0.0169	0.000172	0
22	19987202	rs7285377	intronic	T	ARVCF	0.0147	0.0002149	0.01477	0.003051	0.01669	0.01245	0.0155	0.0001009	0
6	152287169	rs6938143	intronic	T	ESR1	0.01902	0.0002166	0.02045	0.0009811	0.01699	0.06894	0.0194	0.0001646	0
22	45057826	rs136904	intergenic	C	LINC00229,PRR5	0.009079	0.0002167	0.008426	0.004682	0.01171	0.008496	0.0094	0.0001261	0
3	149440468	rs75849441	intergenic	C	WWTR1,COMMD2	0.01825	0.0002179	0.01597	0.008369	0.0237	0.006116	0.0185	0.0001746	0
5	30957339	rs16900449	intergenic	T	LOC101929681,CDH6	0.01489	0.0002189	0.01985	8.364e-05	0.004924	0.4666	0.0145	0.0003023	68.23
5	4123457	rs1911912	intergenic	A	IRX1,LOC101929153	-0.008777	0.0002192	-0.00873	0.002283	0.008575	0.05485	-0.0037	0.1243	90.68
14	25287224	rs8007336	intronic	T	STXBP6	0.008733	0.0002212	0.008898	0.001899	0.008138	0.05973	0.0087	0.0002694	0
17	36709067	rs2471623	exonic	T	SRCIN1	0.01856	0.0002225	0.01313	0.02468	0.03394	0.0007714	0.0184	0.0002519	69.16
15	72616912	rs2959914	intergenic	C	CELF6,HEXA	-0.01013	0.0002229	-0.01157	0.0006308	-0.007586	0.1092	-0.0102	0.0001931	0
11	114958994	rs1024344	intergenic	G	NXPE2,CADM1	-0.008733	0.0002248	-0.007855	0.006049	-0.01009	0.02324	-0.0085	0.0003833	0
1	182492587	rs3843287	intronic	G	RGSL1	0.008985	0.000226	0.008604	0.003212	0.01016	0.02715	0.0091	0.0002267	0
18	48233891	rs8090486	intronic	T	MAPK4	0.008944	0.0002274	0.009075	0.002338	0.008803	0.03918	0.009	0.0002228	0
19	1539267	rs17604651	intergenic	T	PLK5,MEX3D	-0.009782	0.0002277	-0.01105	0.0006455	-0.006326	0.1878	-0.0096	0.0003414	0
17	76607403	rs7217977	intergenic	T	DNAH17,LOC101928710	-0.01038	0.0002283	-0.01364	3.929e-05	-0.0003342	0.9511	-0.0101	0.0003497	77.1
1	63645010	rs12753688	ncRNA_intronic	T	LINC00466	0.01022	0.0002299	0.01109	0.001011	0.006816	0.1718	0.0098	0.0004602	0
4	73562746	rs6834666	intergenic	G	ADAMTS3,COX18	-0.01294	0.0002324	-0.009173	0.0299	-0.02253	0.0005958	-0.0131	0.0002014	66.46
3	58854505	rs12638135	ncRNA_intronic	C	C3orf67-AS1	-0.01643	0.0002327	-0.01766	0.0007989	-0.01222	0.1566	-0.0162	0.0002982	0
17	75095242	rs2292852	intronic	A	SEC14L1	-0.0137	0.0002327	-0.01695	0.0002981	-0.008195	0.1887	-0.0138	0.000216	21.19
5	66550855	rs10940096	intergenic	T	CD180,LOC101928858	0.008973	0.0002331	0.01034	0.0004496	0.004628	0.2969	0.0086	0.0004376	13.54
20	44782609	rs4810488	intergenic	A	CD40,CDH22	-0.01143	0.0002338	-0.01298	0.0005269	-0.0102	0.07579	-0.0122	9.954e-05	0
5	4126274	rs1911915	intergenic	A	IRX1,LOC101929153	0.008785	0.0002346	0.008898	0.002124	0.008265	0.0601	0.0087	0.0003014	0
1	158875051	rs16841309	intergenic	T	MNDA,PYHIN1	-0.0124	0.0002349	-0.0132	0.001074	-0.01241	0.05213	-0.013	0.0001339	0
5	116388579	rs1459086	intergenic	C	LOC102467223,LINC00992	-0.009162	0.0002366	-0.01098	0.0002023	-0.003951	0.4054	-0.009	0.000301	37.02
2	10565872	rs13417910	intronic	G	HPCAL1	-0.009274	0.0002369	-0.008352	0.00618	-0.01122	0.01516	-0.0092	0.0002734	0
3	85412537	rs13094105	intronic	G	CADM2	0.009086	0.0002372	0.009511	0.001551	0.008291	0.06109	0.0091	0.0002284	0
20	25207011	rs6050461	UTR3	G	ENTPD6	0.0102	0.0002395	0.007525	0.02735	0.01561	0.001426	0.0102	0.0002499	46.4
3	46171500	rs73830757	intergenic	T	XCR1,CCR1	-0.01165	0.0002396	-0.013	0.0006691	-0.008279	0.1543	-0.0116	0.0002699	0
9	90065277	rs10868590	intergenic	A	C9orf170,DAPK1	-0.01084	0.0002401	-0.007818	0.02582	-0.01818	0.001103	-0.0108	0.0002585	60.29
7	70099488	rs17141917	intronic	T	AUTS2	-0.008751	0.0002404	-0.01101	0.0001337	-0.00201	0.6438	-0.0083	0.0005318	66.58
15	37344741	rs12595026	intronic	A	MEIS2	-0.009126	0.0002424	-0.009575	0.001674	-0.007365	0.09383	-0.0089	0.0003826	0
1	18880908	rs2745324	intergenic	T	KLHDC7A,PAX7	-0.01383	0.0002427	-0.01251	0.005812	-0.01601	0.02133	-0.0136	0.0003394	0
14	70058292	rs2025133	intergenic	G	CCDC177,SUSD6	0.009783	0.0002428	0.01013	0.001697	0.008773	0.06623	0.0097	0.0002692	0
12	109222331	rs73410922	intronic	A	SSH1	0.009974	0.000244	0.008515	0.009412	0.01362	0.006174	0.0101	0.0002194	0
2	136561735	rs2304370	intronic	A	LCT	-0.009515	0.0002446	-0.007969	0.01054	-0.01286	0.007055	-0.0094	0.0002803	0
1	9016761	rs72860996	intronic	T	CA6	-0.01349	0.0002446	-0.0127	0.002585	-0.01622	0.03689	-0.0135	0.0002525	0
5	9950405	rs12152807	intergenic	C	LOC285692,FAM173B	0.02002	0.000245	0.03086	4.097e-06	-0.000718	0.94	0.0205	0.0001647	86.46
3	135560388	rs61790391	intergenic	G	EPHB1,PPP2R3A	0.008672	0.0002454	0.008667	0.00312	-0.008027	0.05067	0.003	0.2027	90.94
3	149374162	rs77164231	intronic	A	WWTR1	0.01136	0.0002454	0.009308	0.01515	0.01611	0.002897	0.0116	0.0001934	6.32
3	105548858	rs12186028	intronic	C	CBLB	-0.01466	0.0002474	-0.01441	0.003873	-0.01536	0.0263	-0.0147	0.0002553	0
18	65294229	rs76328838	ncRNA_intronic	C	LOC643542	0.01958	0.0002474	0.02403	0.0002333	0.0104	0.2698	0.0196	0.0002394	29.71
2	2965401	rs1729903	ncRNA_intronic	C	LINC01250	0.008763	0.000248	0.009533	0.001081	-0.006131	0.1504	0.0045	0.05782	89.2
12	101052696	rs77788202	intergenic	T	GAS2L3,ANO4	-0.01707	0.0002483	-0.01451	0.008443	-0.02221	0.01434	-0.0166	0.0004028	0
16	65613166	rs34890656	intergenic	T	LINC00922,CDH5	0.01213	0.0002486	0.01102	0.005558	0.01529	0.0138	0.0123	0.0002335	0
13	101334433	rs1283190	intergenic	T	TMTC4,NALCN-AS1	0.009305	0.0002541	0.01045	0.0006613	0.007559	0.1047	0.0096	0.0001738	0
1	201358016	rs2799675	intronic	C	LAD1	-0.01037	0.0002547	-0.01512	1.102e-05	-3.634e-05	0.9944	-0.0105	0.0002139	83.14
1	98076295	rs2786502	intronic	C	DPYD	-0.01842	0.0002554	-0.02333	0.0001688	-0.007423	0.3954	-0.018	0.0003441	54.91
9	126965119	rs7034837	intergenic	T	LHX2,NEK6	-0.0112	0.0002563	-0.01232	0.00066	-0.00734	0.2115	-0.011	0.0003573	0
6	116440210	rs1059277	UTR3	T	COL10A1	-0.01636	0.0002565	-0.01447	0.006262	-0.02028	0.01866	-0.0161	0.0003487	0
4	153658895	rs10003999	intergenic	T	TMEM154,TIGD4	-0.01115	0.0002579	-0.01041	0.004787	-0.01456	0.009385	-0.0117	0.0001415	0
21	36885917	rs398718	ncRNA_intronic	G	LOC100506403	0.008729	0.0002581	0.01068	0.0002225	0.004682	0.2772	0.0088	0.0002225	25.61
3	114337686	rs9840094	intronic	A	ZBTB20	-0.01223	0.0002606	-0.0137	0.0009632	-0.008771	0.1258	-0.012	0.0003344	0
1	114634313	rs1154700	UTR3	T	SYT6	0.01645	0.0002606	0.01536	0.00529	0.01899	0.01639	0.0165	0.0002362	0
8	136724604	rs60283663	intergenic	T	KHDRBS3,LOC101927915	0.01241	0.0002617	0.01149	0.004693	0.01529	0.01741	0.0126	0.0002368	0
12	131414273	rs201515748	intergenic	T	RAN,ADGRD1	0.01578	0.0002622	0.01724	0.001234	0.01319	0.07837	0.0159	0.0002448	0
4	69601154	rs13101852	intergenic	C	UGT2B15,UGT2B10	0.01236	0.0002656	0.0137	0.0007235	0.01029	0.1033	0.0127	0.0001829	0
11	84264683	rs77542620	intronic	T	DLG2	-0.0158	0.0002659	-0.02068	3.045e-05	-0.0004038	0.9646	-0.0161	0.0002047	74
5	66543279	rs73112098	intergenic	G	CD180,LOC101928858	0.01354	0.0002695	0.0222	1.167e-06	-0.00545	0.4013	0.0131	0.0003954	91.83
11	27018019	rs2350934	UTR3	G	FIBIN	-0.008772	0.0002707	-0.009144	0.0019	-0.007044	0.1041	-0.0085	0.0004737	0
1	229152425	rs73108628	intergenic	A	RHOU,MIR4454	-0.01534	0.000271	-0.01413	0.005489	-0.01887	0.01451	-0.0156	0.000232	0
1	105794585	rs11810488	intergenic	T	LOC100129138,LOC101928476	0.02027	0.0002717	0.01851	0.005746	0.02624	0.009775	0.0209	0.0001782	0
7	123045462	rs28405033	intergenic	A	SLC13A1,IQUB	0.01139	0.0002722	0.007561	0.04764	0.0205	0.00024	0.0117	0.0001773	73.21
18	55794239	rs4940646	intronic	G	NEDD4L	0.009597	0.0002729	0.01118	0.0004614	0.004972	0.2986	0.0093	0.0004538	14.67
15	35335679	rs10459665	intergenic	A	ZNF770,ANP32AP1	0.01288	0.0002745	0.0144	0.000743	0.008559	0.1882	0.0126	0.0003738	0
3	149374285	rs75647513	intronic	T	WWTR1	0.01127	0.0002749	0.009057	0.01812	0.01611	0.002897	0.0114	0.0002388	12.87
18	50068021	rs73957918	intronic	T	DCC	0.01664	0.0002754	0.01802	0.0008123	0.01195	0.1775	0.0164	0.0003464	0
3	189763997	rs1666405	intronic	T	P3H2	0.01633	0.0002757	0.00925	0.09891	0.02875	0.0001327	0.0163	0.0002582	77.29
15	72899025	rs4777521	intergenic	A	MIR630,GOLGA6B	-0.009294	0.0002778	-0.01308	2.827e-05	-0.0006672	0.8829	-0.0091	0.0003694	80.47
7	6730368	rs7780195	UTR3	C	ZNF12	0.01781	0.000278	0.01939	0.0006668	0.01074	0.2798	0.0173	0.0004554	0
14	63579404	rs1957776	intergenic	A	KCNH5,RHOJ	-0.00938	0.0002782	-0.007243	0.01992	-0.01451	0.00198	-0.0095	0.0002367	40.92
3	189845608	rs7612998	ncRNA_intronic	T	P3H2-AS1	-0.0106	0.0002784	-0.00845	0.0165	-0.01479	0.006626	-0.0103	0.000453	0
1	185147734	rs115254479	intronic	C	SWT1	0.01622	0.0002788	0.01881	0.0004817	0.008836	0.2805	0.0158	0.0004216	3.99
18	13474265	rs8099129	intronic	A	LDLRAD4	0.01034	0.0002796	0.006531	0.05666	0.01888	0.0003381	0.0103	0.0003309	74.59
17	49448530	rs4793695	intergenic	G	LOC440446,CA10	-0.00883	0.0002798	-0.005988	0.03966	-0.01833	4.991e-05	-0.0097	6.893e-05	81.48
5	28257883	rs2468437	intergenic	A	LINC01021,LSP1P3	0.00913	0.0002799	0.006874	0.02308	0.0148	0.001328	0.0093	0.0002251	52.36
19	52095441	rs7259649	ncRNA_exonic	G	LINC01530	0.01219	0.0002802	0.01242	0.002028	0.01214	0.05258	0.0123	0.0002528	0
12	103576218	rs12308465	intergenic	A	LOC101929058,C12orf42	0.01053	0.0002807	0.01203	0.0005406	0.008156	0.1293	0.0109	0.0001801	0
4	27331116	rs10021654	intergenic	A	LOC101929199,MIR4275	-0.01396	0.0002812	-0.01424	0.002031	-0.01224	0.08926	-0.0137	0.0004193	0
5	4534191	rs6555299	intergenic	A	IRX1,LOC101929153	-0.009984	0.0002814	-0.01325	7.995e-05	-0.00258	0.5938	-0.0098	0.0003595	69.7
3	145300490	rs13088893	intergenic	C	C3orf58,PLOD2	0.008775	0.0002814	0.008444	0.003699	0.009944	0.02516	0.0089	0.0002422	0
8	72536592	rs1863107	intergenic	A	EYA1,MSC	-0.01486	0.0002815	-0.01988	7.426e-05	-0.00468	0.515	-0.0149	0.0002665	66.93
8	143059463	rs77035579	intergenic	A	MIR1302-7,MIR4539	0.01493	0.0002815	0.01172	0.01775	0.02349	0.001917	0.0153	0.0002091	41.88
1	98082944	rs2786506	intronic	T	DPYD	-0.0187	0.0002819	-0.02401	0.000133	-0.007145	0.4331	-0.0186	0.0003033	57.15
3	135581237	rs7618257	intergenic	C	EPHB1,PPP2R3A	0.008718	0.000284	0.008789	0.0034	-0.008072	0.05184	0.003	0.2162	90.85
10	135270577	rs2480246	ncRNA_intronic	T	SCART1	0.008943	0.0002859	0.008845	0.003038	0.01068	0.01834	0.0094	0.0001505	0
2	128394877	rs56272236	intronic	C	MYO7B	0.01343	0.000286	0.009326	0.03532	0.02208	0.001306	0.0131	0.0004017	59.57
19	47158591	rs7253955	intronic	G	DACT3	-0.009277	0.0002876	-0.007667	0.01282	-0.01428	0.002566	-0.0097	0.0001732	28.08
3	116658169	rs7616813	intergenic	T	LINC00901,IGSF11	0.00946	0.0002881	0.01104	0.0004221	0.00573	0.2426	0.0095	0.000295	0
3	115406478	rs3772928	intronic	C	GAP43	-0.009149	0.0002882	-0.00751	0.01319	-0.01423	0.002368	-0.0095	0.0001719	32.14
22	40922332	rs5995871	ncRNA_exonic	G	LOC101927257	-0.01798	0.0002884	-0.01597	0.005961	-0.0227	0.0221	-0.0177	0.0003926	0
3	29372404	rs6777437	intronic	G	RBMS3	-0.009182	0.0002884	-0.008999	0.002887	-0.009301	0.04805	-0.0091	0.0003314	0
3	2046765	rs13067896	intergenic	A	CNTN6,CNTN4	0.01898	0.0002903	0.02267	0.0003624	0.01032	0.2773	0.0189	0.0003355	14.84
8	22548790	rs3750192	exonic	T	EGR3	0.01545	0.0002909	0.01888	0.0001492	0.004621	0.5897	0.0153	0.0003554	51.92
12	83654823	rs7296363	intergenic	C	TMTC2,SLC6A15	-0.009101	0.0002911	-0.009727	0.001232	-0.008903	0.05902	-0.0095	0.0001728	0
1	55351332	rs199878855	intronic	C	DHCR24	0.0183	0.0002924	0.02279	9.097e-05	0.0008667	0.934	0.0177	0.0004902	70.27
4	79632575	rs1469290	intergenic	G	LINC01094,BMP2K	0.01186	0.0002928	0.0187	2.449e-06	-0.003122	0.5984	0.012	0.000245	89.39
11	114956089	rs2427665	intergenic	T	NXPE2,CADM1	-0.008604	0.0002948	-0.00784	0.006351	-0.009667	0.0303	-0.0084	0.0005003	0
1	98064548	rs2786495	intronic	A	DPYD	-0.01861	0.0002952	-0.02392	0.0001389	-0.007064	0.4365	-0.0185	0.0003212	57.36
1	98055697	rs2811204	intronic	T	DPYD	-0.01861	0.0002952	-0.02392	0.0001389	-0.007064	0.4365	-0.0185	0.0003212	57.36
2	240282022	rs4852056	intronic	A	HDAC4	0.0189	0.0002954	0.01318	0.04268	0.034	0.0001523	0.0205	9.306e-05	72.2
1	158913525	rs856082	intronic	A	PYHIN1	-0.01069	0.0002956	-0.01107	0.002108	-0.009597	0.06915	-0.0106	0.0003447	0
8	123587097	rs940125	intergenic	C	LOC105375734,LINC01151	-0.01083	0.0002957	-0.01105	0.002229	-0.01094	0.04399	-0.011	0.0002363	0
10	122307101	rs4752432	intronic	T	PLPP4	0.0097	0.0002962	0.01182	0.00027	0.005892	0.2268	0.01	0.0001977	3.04
12	109216904	rs7311959	intronic	G	SSH1	0.00983	0.0002978	0.008466	0.009755	0.01321	0.007909	0.0099	0.0002747	0
20	26165769	rs1937049	intergenic	A	NCOR1P1,MIR663AHG	0.0151	0.0002985	0.01618	0.001067	0.01181	0.1374	0.015	0.0003467	0
11	35786514	rs7929977	intronic	G	TRIM44	0.01549	0.0002988	0.01657	0.001403	0.01243	0.1136	0.0153	0.0003819	0
9	122470957	rs73524347	intergenic	T	BRINP1,LINC01613	0.01368	0.0002991	0.01805	6.586e-05	0.0006154	0.9314	0.0131	0.0005696	76.6
2	183679421	rs288354	intergenic	C	DNAJC10,FRZB	0.009807	0.0002997	0.01004	0.002707	0.00844	0.07516	0.0095	0.0004838	0
13	87237714	rs7324246	intergenic	T	SLITRK6,LINC00430	0.01005	0.0002997	0.01291	8.906e-05	0.004016	0.4502	0.0105	0.0001753	50.78
3	188471939	rs1533819	intronic	A	LPP	0.01181	0.0002998	0.01461	0.0002025	0.006067	0.3169	0.0121	0.0002301	28.91
3	194311594	rs7621704	intronic	A	TMEM44	0.008965	0.0003008	0.008746	0.003986	0.009369	0.03103	0.009	0.000306	0
22	40840614	rs6001915	intronic	G	MKL1	-0.01293	0.0003009	-0.01246	0.003325	-0.01409	0.04097	-0.0129	0.000335	0
3	59744964	rs73092698	intronic	T	FHIT	0.01393	0.0003048	0.01429	0.002183	0.01389	0.04753	0.0142	0.0002492	0
13	87170830	rs7320670	intergenic	G	SLITRK6,LINC00430	0.009637	0.0003067	0.01092	0.0005591	0.006477	0.2015	0.0097	0.0002927	0
10	110576832	rs9787569	intergenic	A	LINC01435,XPNPEP1	0.009662	0.0003074	0.007974	0.01497	0.014	0.003104	0.0099	0.00021	9.92
11	124393784	rs10893243	intergenic	T	OR8B8,OR8B12	-0.01081	0.0003079	-0.01153	0.001348	-0.00925	0.09652	-0.0109	0.0003085	0
11	66820369	rs12270068	intergenic	T	SYT12,RHOD	-0.01328	0.0003082	-0.0111	0.01554	-0.01759	0.005386	-0.0134	0.0003016	0
10	133892178	rs11146148	intergenic	T	BNIP3,JAKMIP3	-0.008703	0.0003089	-0.007559	0.01173	-0.01088	0.00839	-0.0087	0.0003108	0
12	89069131	rs11104995	intergenic	A	KITLG,LOC728084	-0.01196	0.0003115	-0.00964	0.015	-0.01838	0.002931	-0.0122	0.0002357	30.48
5	117990821	rs7442981	intergenic	T	LOC102467225,DTWD2	-0.008717	0.0003116	-0.01004	0.0005298	-0.005901	0.1872	-0.0088	0.0002698	0
1	48535182	rs602024	intergenic	G	TRABD2B,SKINTL	-0.008805	0.0003128	-0.009947	0.0007953	-0.006895	0.126	-0.009	0.0002533	0
6	159693220	rs434578	downstream	C	FNDC1	0.01087	0.0003135	0.01257	0.0005011	0.006297	0.2594	0.0107	0.0003828	0
16	25550064	rs8044950	intergenic	C	ZKSCAN2,HS3ST4	0.01006	0.000314	0.009037	0.007999	0.01187	0.01716	0.0099	0.0003838	0
18	33987368	rs78664349	intronic	G	FHOD3	0.01438	0.0003148	0.01549	0.00124	0.01191	0.111	0.0144	0.0003265	0
15	24304668	rs3914575	ncRNA_intronic	A	PWRN4	0.01249	0.0003149	0.01344	0.001699	0.01154	0.05674	0.0128	0.0002358	0
10	26252005	rs9787562	intronic	G	MYO3A	0.0147	0.000316	0.008682	0.1055	0.02292	0.0002559	0.0148	0.0002626	66.96
1	56691350	rs201306048	intergenic	C	MIR4422,PLPP3	-0.008765	0.000316	-0.007477	0.01159	-0.01211	0.005598	-0.0089	0.0002484	0
1	147034449	rs78453503	intronic	A	BCL9	0.01943	0.0003161	0.02143	0.001345	0.01466	0.1136	0.0191	0.000401	0
1	172254193	rs2586392	intronic	C	DNM3	-0.008665	0.0003173	-0.01108	0.0001548	-0.003308	0.4446	-0.0087	0.0003396	55.07
1	217606515	rs112986099	intronic	C	GPATCH2	0.01957	0.0003176	0.01547	0.02205	0.02863	0.002265	0.02	0.0002448	23.94
1	201038687	rs7415038	exonic	A	CACNA1S	-0.008982	0.0003182	-0.008018	0.009141	-0.01142	0.009037	-0.0092	0.0002599	0
8	19049582	rs12678200	ncRNA_intronic	A	LOC100128993	0.01275	0.0003191	0.01008	0.0199	0.01729	0.006085	0.0124	0.0004816	0
17	9274797	rs17741619	intronic	G	STX8	0.008916	0.0003194	0.008728	0.003574	0.009904	0.02942	0.0091	0.0002661	0
5	173297883	rs10052344	intergenic	A	LINC01485,CPEB4	0.01611	0.0003197	0.01674	0.00209	0.01315	0.1026	0.0156	0.0005074	0
8	27915830	rs4336563	intronic	T	NUGGC	0.0191	0.0003201	0.01718	0.006906	0.02486	0.01219	0.0194	0.0002674	0
3	85421647	rs6771447	intronic	C	CADM2	0.008631	0.0003205	0.008913	0.002279	0.007528	0.07921	0.0085	0.0004263	0
10	83902826	rs73320364	intronic	G	NRG3	0.0103	0.0003208	0.009518	0.006552	0.01143	0.02523	0.0101	0.000428	0
8	65608240	rs13277887	intronic	C	CYP7B1	-0.01692	0.0003217	-0.01712	0.001959	-0.012	0.197	-0.0158	0.0008594	0
21	45205857	rs13052408	intergenic	T	CSTB,RRP1	-0.01059	0.0003225	-0.01139	0.001619	-0.009881	0.05482	-0.0109	0.0002172	0
9	114659643	rs3780520	intronic	A	UGCG	-0.00858	0.0003231	-0.01093	0.0001303	-0.002708	0.5413	-0.0085	0.0003575	59.08
6	169585451	rs114413935	intergenic	T	LOC101929504,THBS2	0.01234	0.0003234	0.005393	0.1912	0.02957	2.159e-06	0.013	0.0001495	90.71
14	65705258	rs4299072	intergenic	A	LOC100128233,MIR4708	0.01381	0.000325	0.01412	0.001698	0.01352	0.07631	0.014	0.000297	0
11	20154088	rs1662160	intergenic	A	NAV2,DBX1	-0.009142	0.0003253	-0.009886	0.001359	-0.007329	0.1123	-0.0091	0.0003707	0
15	38399421	rs17640033	intergenic	G	LOC101928227,SPRED1	-0.01284	0.0003259	-0.01452	0.001398	-0.009369	0.1077	-0.0126	0.0004258	0
13	31658340	rs12871892	intergenic	G	TEX26,HSPH1	0.008942	0.0003269	0.007398	0.01278	0.01267	0.007029	0.0089	0.0003656	0
13	103352914	rs635066	intergenic	A	METTL21C,CCDC168	-0.01238	0.0003282	-0.01181	0.005043	-0.01401	0.02143	-0.0125	0.0002834	0
10	128434248	rs10901686	intergenic	G	C10orf90,DOCK1	0.009435	0.0003283	0.007944	0.01316	0.01252	0.007212	0.0094	0.0003385	0
5	111535501	rs10515441	intronic	C	EPB41L4A	0.01706	0.0003301	0.01577	0.009456	0.01895	0.01381	0.017	0.000345	0
2	3181573	rs6756892	intergenic	A	LINC01250,TSSC1	-0.01204	0.0003326	-0.01204	0.002463	-0.01502	0.02032	-0.0129	0.0001373	0
12	6106255	rs216905	intronic	T	VWF	-0.01234	0.0003329	-0.01404	0.0008187	-0.006938	0.2565	-0.0118	0.0006321	0
8	41177170	rs56743013	intergenic	C	SFRP1,GOLGA7	0.009793	0.000334	0.01061	0.001272	0.008355	0.09441	0.0099	0.0002894	0
18	48235086	rs11665501	intronic	C	MAPK4	0.008569	0.0003342	0.008379	0.004519	-0.008985	0.02959	0.0025	0.2968	91.53
1	96665379	rs12036796	intergenic	G	LOC102723661,LOC101928241	0.01126	0.000335	0.01024	0.007667	0.01166	0.03585	0.0107	0.0006757	0
12	39431405	rs2388317	intergenic	T	CPNE8,KIF21A	-0.008735	0.000335	-0.008937	0.00259	-0.008327	0.05981	-0.0087	0.0003646	0
7	23684965	rs10253843	downstream	C	CCDC126	0.01544	0.000335	0.007385	0.1459	0.03755	5.141e-06	0.0159	0.0002099	90.01
11	67407146	rs2447591	upstream	A	TBX10	0.01281	0.0003366	0.01685	9.224e-05	0.004158	0.5262	0.0131	0.0002715	61.98
4	140567925	rs2602222	intergenic	A	SETD7,MGST2	-0.01696	0.0003369	-0.01818	0.00116	-0.01454	0.1116	-0.0172	0.000298	0
6	168550184	rs9364407	intergenic	C	FRMD1,LOC101929420	0.01037	0.0003381	0.0117	0.000879	0.007765	0.1382	0.0105	0.0003147	0
1	194022066	rs4657901	intergenic	C	LINC01031,NONE	0.009904	0.0003382	0.007291	0.02726	0.01649	0.001436	0.01	0.0003137	56.19
4	65895110	rs1440940	intergenic	T	LOC401134,EPHA5	0.0118	0.0003383	0.0115	0.003279	0.01184	0.05604	0.0116	0.0004338	0
20	62675535	rs816942	intergenic	T	LINC00176,SOX18	0.01645	0.0003385	0.01778	0.001704	0.01488	0.06187	0.0168	0.000258	0
12	95187622	rs4761669	intergenic	G	TMCC3,MIR492	-0.01673	0.0003397	-0.0273	1.153e-06	0.00846	0.3254	-0.0167	0.0003367	91.81
3	62565383	rs6445279	intronic	A	CADPS	0.009046	0.0003408	0.00898	0.00333	0.01034	0.02456	0.0094	0.0002109	0
20	364747	rs7265169	intronic	A	TRIB3	0.01667	0.000341	0.01907	0.0006836	0.01063	0.2155	0.0165	0.0004055	0
5	30569761	rs73756118	intergenic	T	LOC101929681,CDH6	-0.00967	0.0003413	-0.01065	0.0008449	-0.00635	0.222	-0.0095	0.0004688	0
2	187942514	rs12693461	intergenic	T	ZSWIM2,CALCRL	-0.01209	0.0003416	-0.009842	0.02022	-0.01567	0.006004	-0.0119	0.0004286	0
7	36453999	rs3801311	intronic	A	ANLN	-0.009833	0.0003419	-0.01171	0.0003218	-0.005465	0.2959	-0.01	0.0002913	3.27
10	99135215	rs11189172	intronic	C	RRP12	-0.011	0.000342	-0.01122	0.002858	-0.01235	0.0243	-0.0116	0.0001765	0
12	98058203	rs34534	intergenic	C	MIR135A2,LOC643711	0.01348	0.0003438	0.01399	0.002459	0.01426	0.03224	0.0141	0.0001953	0
5	124406889	rs4555796	ncRNA_intronic	A	LOC101927421	-0.009914	0.0003443	-0.01013	0.002331	-0.009064	0.07854	-0.0098	0.0004209	0
6	140016290	rs73556077	intergenic	A	LINC01625,LOC100132735	0.01548	0.0003443	0.01849	0.0002903	0.01053	0.21	0.0164	0.0001651	0
9	114930722	rs34674299	ncRNA_intronic	T	MIR3134	-0.01165	0.0003452	-0.0113	0.004213	-0.01117	0.05975	-0.0113	0.0005861	0
2	223831028	rs13432582	intergenic	C	ACSL3,KCNE4	0.01326	0.000346	0.007685	0.09315	0.02434	0.0001763	0.0133	0.0003462	77.7
7	95685122	rs2106513	intronic	A	DYNC1I1	-0.009166	0.0003461	-0.007303	0.01935	-0.01374	0.002528	-0.0094	0.0002508	27.54
15	72613485	rs11072355	upstream	C	CELF6	-0.00895	0.0003467	-0.01124	0.0002508	-0.003957	0.3635	-0.0088	0.0004044	46.81
4	123617561	rs13101575	intergenic	G	IL21-AS1,CETN4P	0.01477	0.000347	0.009376	0.05676	0.03007	0.0001294	0.0153	0.0002228	80.36
5	11047681	rs2907092	intronic	G	CTNND2	0.0142	0.0003478	0.02498	2.366e-07	-0.009171	0.1922	0.0141	0.0003454	93.82
2	11756429	rs2304400	intronic	T	GREB1	0.01314	0.0003491	0.008964	0.04347	0.02339	0.0004973	0.0134	0.0002729	69.41
13	101308453	rs946841	intronic	C	TMTC4	0.008542	0.0003494	0.01006	0.0005095	0.005531	0.201	0.0087	0.0002994	0
7	154001559	rs10231911	intronic	G	DPP6	-0.008796	0.0003497	-0.008519	0.004563	-0.01084	0.01337	-0.0093	0.000173	0
13	101309186	rs1770360	intronic	T	TMTC4	0.008541	0.0003502	0.01006	0.0005123	0.005531	0.201	0.0087	0.0002994	0
1	92250485	rs2391068	intronic	T	TGFBR3	0.008985	0.0003503	0.01081	0.0003136	0.004083	0.3836	0.0089	0.0004238	31.96
17	45151549	rs2316667	intergenic	C	ARL17A,CDC27	0.009779	0.0003517	0.00932	0.005368	0.01096	0.02584	0.0098	0.0003557	0
1	147037546	rs56820694	intronic	T	BCL9	0.01925	0.0003526	0.02128	0.001419	0.01468	0.114	0.019	0.0004183	0
9	122472809	rs60510428	intergenic	G	BRINP1,LINC01613	0.01338	0.0003539	0.01768	8.021e-05	0.0006503	0.9265	0.0128	0.0006632	76.05
10	110654216	rs74153123	intergenic	T	LINC01435,XPNPEP1	-0.0122	0.0003544	-0.0143	0.0005349	-0.01037	0.1069	-0.0132	0.0001434	0
13	114531565	rs8191975	exonic	G	GAS6	-0.01142	0.0003552	-0.01424	0.0002183	-0.005233	0.3702	-0.0115	0.0003202	40
8	133217217	rs6984507	intronic	T	KCNQ3	0.01054	0.0003558	0.009776	0.005721	0.01505	0.006046	0.0113	0.0001273	0
18	46402638	rs1319944	intergenic	G	CTIF,SMAD7	-0.008808	0.0003562	-0.009898	0.0009142	-0.005845	0.1986	-0.0087	0.0004796	0
9	82392719	rs6559502	intergenic	A	TLE4,LINC01507	0.008808	0.0003568	0.009405	0.001444	0.006151	0.1891	0.0085	0.0006527	0
4	64649009	rs112027510	intergenic	T	ADGRL3-AS1,TECRL	-0.01362	0.0003571	-0.01399	0.002305	-0.01115	0.1164	-0.0132	0.0006133	0
20	53315095	rs1546918	intergenic	G	DOK5,LINC01441	0.01238	0.0003575	0.01434	0.0004911	0.007705	0.2444	0.0125	0.0003285	0
9	126262932	rs2772208	intronic	T	DENND1A	-0.009813	0.0003588	-0.01035	0.001483	-0.007891	0.1324	-0.0097	0.0004537	0
1	9556061	rs7413464	intergenic	T	LOC100506022,SLC25A33	0.01121	0.0003592	0.01059	0.005404	0.01229	0.03242	0.0111	0.0004407	0
5	111452329	rs6865881	intergenic	A	NREP-AS1,EPB41L4A-AS1	0.008812	0.0003592	0.009248	0.001577	0.007387	0.1176	0.0087	0.0004239	0
2	45968584	rs1878383	intronic	G	PRKCE	-0.01048	0.0003636	-0.01337	0.0002084	-0.005612	0.2795	-0.0109	0.0002303	34.06
5	173945466	rs10475601	ncRNA_intronic	G	LINC01411	0.01151	0.0003652	0.008896	0.0202	0.01873	0.002342	0.0117	0.0003132	46.46
1	31115178	rs61767266	intergenic	T	LOC101929406,MATN1	-0.01204	0.0003668	-0.0125	0.002297	-0.0121	0.04495	-0.0124	0.0002482	0
7	70096901	rs4718972	intronic	A	AUTS2	-0.008689	0.0003676	-0.009361	0.001688	-0.006437	0.1347	-0.0084	0.0005683	0
1	96669942	rs321556	intergenic	G	LOC102723661,LOC101928241	0.00862	0.0003682	0.007428	0.01171	0.01009	0.02002	0.0083	0.0006602	0
15	66301936	rs5023772	intronic	T	MEGF11	0.008734	0.0003693	0.008886	0.002491	0.009112	0.05031	0.009	0.0002985	0
6	2762828	rs9501887	intergenic	C	MYLK4,WRNIP1	0.009802	0.0003698	0.01093	0.001061	0.006408	0.2	0.0095	0.0005652	0
19	22608374	rs10404998	intergenic	C	ZNF98,LOC101929124	0.00858	0.0003723	0.006188	0.03442	0.0139	0.001321	0.0086	0.0003443	54.83
7	134650604	rs28569304	intronic	A	CALD1	-0.00993	0.0003726	-0.009248	0.006296	-0.01067	0.03352	-0.0097	0.0005268	0
12	42942234	rs1669947	intronic	T	PRICKLE1	-0.009322	0.0003729	-0.006261	0.04931	-0.01551	0.0009673	-0.0092	0.000449	62.93
13	112060497	rs2079465	intergenic	G	TEX29,LINC00354	0.01958	0.0003735	0.01577	0.01731	0.03068	0.002289	0.0203	0.0002237	35.7
19	57119676	rs4801345	intronic	T	ZNF71	0.01651	0.0003756	0.0181	0.001233	0.01031	0.2263	0.0158	0.000728	0
18	22107015	rs12605485	intergenic	A	HRH4,LOC729950	0.01343	0.0003757	0.01273	0.007265	0.01304	0.04391	0.0128	0.0007562	0
11	131798875	rs7116183	intronic	A	NTM	-0.00878	0.0003762	-0.0094	0.001969	-0.008087	0.06143	-0.009	0.000292	0
16	6856683	rs7194807	intronic	G	RBFOX1	-0.008687	0.0003767	-0.008285	0.006337	-0.009738	0.01992	-0.0088	0.0003288	0
5	113647306	rs72799650	intergenic	G	YTHDC2,KCNN2	0.01061	0.0003778	0.008432	0.01898	0.01585	0.00396	0.0107	0.0003684	22.59
12	13835534	rs4764027	intronic	C	GRIN2B	0.008773	0.0003791	0.008518	0.003823	0.009722	0.03569	0.0089	0.0003402	0
16	54393231	rs12931141	intergenic	A	IRX3,CRNDE	0.01192	0.0003795	0.01345	0.000935	0.00733	0.2255	0.0116	0.0005853	0
7	55128339	rs1024748	intronic	G	EGFR	-0.01697	0.0003795	-0.0202	0.0005094	-0.009969	0.2441	-0.017	0.0003891	0
1	56992416	rs6690245	intronic	G	PLPP3	-0.0096	0.0003797	-0.0113	0.0006505	-0.006172	0.1983	-0.0096	0.0003808	0
10	30969368	rs61844325	intergenic	G	LYZL2,SVILP1	0.01498	0.0003801	0.009773	0.06574	0.02481	0.000369	0.0154	0.0002514	66.63
4	37534492	rs4624662	intronic	G	C4orf19	-0.01639	0.0003806	-0.01454	0.009969	-0.02075	0.01112	-0.0166	0.0003433	0
14	56492554	rs1679806	intergenic	C	LINC00520,PELI2	0.01332	0.0003813	0.01209	0.008426	0.01625	0.01345	0.0135	0.0003293	0
4	119103538	rs72913092	intronic	T	NDST3	-0.00958	0.0003815	-0.01023	0.0024	-0.008516	0.06851	-0.0096	0.0003981	0
6	103556227	rs9404319	intergenic	C	GRIK2,HACE1	-0.01499	0.0003838	-0.01695	0.001484	-0.01332	0.05542	-0.0156	0.0002138	0
6	40778324	rs7768866	intergenic	G	LRFN2,LOC101929555	0.01034	0.0003841	0.01033	0.002838	0.01109	0.04392	0.0105	0.0003019	0
12	99227154	rs10860373	intronic	C	ANKS1B	-0.008938	0.0003842	-0.01113	0.0002745	-0.003354	0.4566	-0.0087	0.0005662	51.21
19	54813762	rs651279	intergenic	G	LILRA3,LILRA5	0.01381	0.0003844	0.01069	0.02281	0.02186	0.001994	0.0141	0.0002821	43.07
10	23687328	rs12358180	intergenic	G	MIR1254-2,OTUD1	0.009831	0.000385	0.012	0.00032	0.004286	0.3935	0.0097	0.000487	39.23
18	22103820	rs12964732	intergenic	T	HRH4,LOC729950	0.008593	0.0003876	0.00838	0.004856	0.009143	0.03048	0.0086	0.0003665	0
7	95436435	rs11767450	intronic	A	DYNC1I1	-0.01116	0.0003881	-0.01388	0.0002234	-0.002579	0.6611	-0.0106	0.0007612	62.01
13	27989415	rs9512681	intergenic	G	RASL11A,GTF3A	0.009281	0.0003883	0.01108	0.0005083	0.006339	0.1739	0.0096	0.0002583	0
4	182942414	rs6816160	intergenic	A	LINC00290,LOC90768	-0.008817	0.0003884	-0.009185	0.002212	-0.008322	0.06663	-0.0089	0.0003461	0
10	99110707	rs202056617	intergenic	T	FRAT2,RRP12	-0.01064	0.0003888	-0.009286	0.009857	-0.01572	0.004475	-0.0112	0.0001873	0
18	28922860	rs9966043	intronic	A	DSG1	0.008522	0.0003898	0.01009	0.0006248	0.005644	0.1801	0.0086	0.0003336	0
2	142215326	rs7371258	intronic	A	LRP1B	0.008713	0.0003906	0.01021	0.0006502	0.005494	0.2106	0.0087	0.0004025	0
3	139544092	rs10935356	intergenic	T	NMNAT3,CLSTN2	0.008521	0.0003909	0.0102	0.0004218	0.005604	0.2035	0.0088	0.0002501	0
5	124491364	rs1016476	ncRNA_intronic	T	LOC101927421	0.008821	0.0003912	0.01042	0.000782	0.005294	0.2167	0.0087	0.0005371	0
3	101890895	rs2619283	intergenic	T	LOC152225,ZPLD1	-0.008506	0.0003926	-0.01253	1.36e-05	0.0009766	0.8244	-0.0085	0.0003786	84.93
12	39441305	rs10783565	intergenic	C	CPNE8,KIF21A	-0.008819	0.0003936	-0.009403	0.001893	-0.007283	0.1058	-0.0087	0.0004766	0
13	43522017	rs58019346	intronic	T	EPSTI1	-0.01334	0.0003945	-0.01308	0.003983	-0.01655	0.01673	-0.0141	0.0001862	0
12	132356197	rs61942416	intergenic	A	MMP17,ULK1	-0.00963	0.0003946	-0.01266	0.0001138	-0.001345	0.7896	-0.0093	0.0006637	71.87
16	64241081	rs318198	intergenic	C	NONE,CDH11	-0.01213	0.0003946	-0.01439	0.0007547	-0.009609	0.09899	-0.0127	0.0002074	0
5	124411766	rs6595573	ncRNA_intronic	G	LOC101927421	-0.009818	0.0003947	-0.009873	0.003029	-0.009353	0.06911	-0.0097	0.0004841	0
12	33207729	rs11837269	intergenic	A	PKP2,SYT10	-0.01928	0.0003948	-0.02541	7.973e-05	-0.0001257	0.9904	-0.0185	0.0007071	76.71
4	88839497	rs6817223	intergenic	T	MEPE,SPP1	0.008546	0.0003956	0.01012	0.0004729	-0.004191	0.3449	0.0059	0.01508	86.37
4	88839476	rs72657973	intergenic	G	MEPE,SPP1	0.008546	0.0003956	0.01012	0.0004729	-0.004191	0.3449	0.0059	0.01508	86.37
5	118064125	rs7727675	intergenic	G	LOC102467225,DTWD2	-0.008569	0.0003956	-0.008606	0.003073	-0.01026	0.02206	-0.0091	0.0001804	0
8	11697561	rs1296027	downstream	G	FDFT1	0.01293	0.0003958	0.01159	0.009165	0.01754	0.007796	0.0135	0.0002454	0
6	163894045	rs1744929	intronic	T	QKI	0.01272	0.000396	0.01379	0.001547	0.009666	0.1415	0.0125	0.000532	0
1	150511144	rs60162170	intergenic	A	FALEC,ADAMTSL4	-0.0124	0.0003961	-0.01196	0.006023	-0.01301	0.0297	-0.0123	0.0004422	0
10	133729181	rs17881016	intergenic	G	LINC01164,PPP2R2D	-0.009579	0.0003975	-0.008557	0.008607	-0.01116	0.02371	-0.0093	0.0005542	0
18	43989855	rs12606026	intronic	C	RNF165	-0.01176	0.000398	-0.01625	4.408e-05	0.0001809	0.9765	-0.0114	0.0005762	80.26
5	178758909	rs340419	intronic	A	ADAMTS2	0.009262	0.0003985	0.00622	0.0505	0.0161	0.0007014	0.0093	0.0003953	67.08
11	120789293	rs2852213	intronic	C	GRIK4	0.009366	0.0003988	0.00957	0.002775	0.008714	0.07077	0.0093	0.0004566	0
8	108660612	rs7820162	intergenic	C	ANGPT1,RSPO2	0.01353	0.0004002	0.0127	0.007102	0.01532	0.02046	0.0136	0.0003817	0
11	97039449	rs17129884	intergenic	C	JRKL-AS1,CNTN5	-0.01862	0.0004005	-0.02113	0.001292	-0.01248	0.1632	-0.0181	0.000597	0
7	134301397	rs10263716	intergenic	A	AKR1B15,BPGM	-0.01172	0.0004007	-0.01204	0.003329	-0.0112	0.0495	-0.0118	0.0003952	0
6	89930208	rs914479	intronic	A	GABRR1	0.008579	0.0004028	0.01146	8.849e-05	-0.002629	0.5558	0.0073	0.002856	85.74
11	69838148	rs1994776	intergenic	G	FGF3,LOC101928443	-0.01379	0.0004029	-0.01476	0.001575	-0.01041	0.1497	-0.0135	0.0005612	0
9	7007063	rs7025832	intronic	A	KDM4C	-0.0122	0.0004035	-0.01116	0.007789	-0.0149	0.01683	-0.0123	0.0003748	0
6	17033259	rs911592	intergenic	T	ATXN1,STMND1	-0.0158	0.0004048	-0.01265	0.0163	-0.0248	0.004375	-0.0159	0.0003838	30.85
11	35824912	rs61881296	intronic	A	TRIM44	0.01546	0.000405	0.01556	0.003024	0.0146	0.07407	0.0153	0.0005136	0
20	8444124	rs6086459	intronic	T	PLCB1	-0.01201	0.0004055	-0.01	0.01826	-0.01617	0.004973	-0.0122	0.0003358	0
17	84206	rs9902430	intronic	C	RPH3AL	-0.008852	0.0004082	-0.005605	0.06066	-0.01655	0.0004019	-0.0088	0.0004279	74.76
1	43458250	rs4660697	intergenic	T	SLC2A1-AS1,FAM183A	-0.008601	0.0004089	-0.00905	0.002236	-0.007868	0.0689	-0.0087	0.0003652	0
3	124861307	rs555915	intronic	T	SLC12A8	0.01374	0.0004092	0.01114	0.01541	0.02069	0.005749	0.0138	0.0004163	16.39
2	201354866	rs10203042	exonic	A	KCTD18	0.01843	0.0004111	0.01655	0.007958	0.02388	0.01491	0.0187	0.0003684	0
3	127355492	rs73861542	intronic	A	PODXL2	-0.01717	0.0004122	-0.02349	8.653e-05	-0.004349	0.607	-0.0171	0.0004207	70.88
18	77326759	rs3852840	intergenic	T	NFATC1,CTDP1	0.01209	0.0004127	0.01367	0.0009352	0.009847	0.1231	0.0125	0.0002816	0
8	22628469	rs4872010	intronic	A	PEBP4	-0.00949	0.0004158	-0.0101	0.002071	-0.00808	0.09016	-0.0095	0.0004464	0
2	223908622	rs10177078	intergenic	A	ACSL3,KCNE4	0.01421	0.0004164	0.01241	0.01079	0.01786	0.01486	0.0141	0.0004877	0
5	118285396	rs13156156	intronic	A	DTWD2	-0.008849	0.0004173	-0.01048	0.0004635	-0.005266	0.2658	-0.009	0.0003534	0
6	143062803	rs197490	intergenic	C	LOC153910,HIVEP2	0.008644	0.0004182	-0.006648	0.02508	0.01278	0.005139	-0.0008	0.737	92.24
5	101878240	rs7735587	intergenic	T	SLCO6A1,LINC00492	-0.009856	0.0004183	-0.01129	0.0009961	-0.004499	0.3672	-0.0091	0.00121	20.9
14	24180940	rs1952414	intergenic	G	DHRS2,DHRS4-AS1	0.01392	0.0004183	0.01138	0.01612	0.02058	0.004802	0.0141	0.0003517	11.83
7	96369613	rs17167761	intergenic	A	SHFM1,DLX6-AS1	-0.01261	0.000419	-0.01414	0.001304	-0.009016	0.1528	-0.0125	0.0005234	0
1	20928284	rs4655226	intronic	T	CDA	-0.01196	0.0004192	-0.0106	0.01009	-0.01501	0.013	-0.012	0.0003991	0
6	98211035	rs73496141	intergenic	G	LOC101927314,MIR2113	0.01056	0.0004193	0.01337	0.0002367	0.002722	0.6146	0.0101	0.0008061	62.73
12	24920581	rs7305157	intergenic	C	LINC00477,BCAT1	0.009791	0.0004197	0.01099	0.001107	0.008088	0.1111	0.0101	0.0003012	0
7	5107713	rs80035628	UTR3	A	RBAK	0.01383	0.0004198	0.01388	0.002067	0.01493	0.07054	0.0141	0.0003372	0
1	56670460	rs697582	intergenic	A	MIR4422,PLPP3	-0.009222	0.0004201	-0.009205	0.004073	-0.009051	0.04891	-0.0092	0.0004718	0
15	24311755	rs75341596	ncRNA_intronic	G	PWRN4	0.01285	0.0004215	0.01249	0.005383	0.01432	0.02409	0.0131	0.0003313	0
3	181951742	rs7637589	intergenic	A	LINC01206,FLJ46066	0.008935	0.0004226	0.009733	0.001815	0.007414	0.09903	0.009	0.0004372	0
8	5372137	rs73662918	intergenic	G	CSMD1,LOC100287015	-0.01461	0.0004227	-0.01161	0.01665	-0.02223	0.007622	-0.0143	0.0006034	18.66
18	70084492	rs8092844	intergenic	A	LOC102724913,CBLN2	0.0159	0.0004245	0.0153	0.003829	0.01902	0.0348	0.0163	0.000349	0
12	71411742	rs2063592	intergenic	G	PTPRR,TSPAN8	-0.01698	0.0004246	-0.0142	0.01021	-0.02694	0.009566	-0.017	0.0004648	15.53
6	139367597	rs6903342	intergenic	A	ABRACL,HECA	-0.01	0.0004256	-0.009559	0.005323	-0.01133	0.02678	-0.0101	0.0003676	0
1	186572547	rs12068576	intergenic	A	MIR548F1,PTGS2	0.01484	0.0004258	0.01097	0.02576	0.03004	0.000391	0.0159	0.0001808	74.13
1	186547952	rs1569879	intergenic	T	MIR548F1,PTGS2	0.01484	0.0004258	0.01097	0.02576	0.03004	0.000391	0.0159	0.0001808	74.13
5	178758238	rs2431434	intronic	G	ADAMTS2	0.01003	0.0004268	0.006693	0.05309	0.01677	0.001094	0.0099	0.0005441	62.83
4	120624447	rs28876485	intergenic	T	PDE5A,LINC01365	0.01251	0.0004275	0.01259	0.002846	0.01204	0.07495	0.0124	0.0004902	0
1	189047705	rs113844832	intergenic	G	LINC01037,BRINP3	-0.01711	0.0004302	-0.01653	0.003809	-0.01708	0.0744	-0.0167	0.0006454	0
7	95553717	rs10273300	intronic	G	DYNC1I1	0.01223	0.000431	0.01017	0.02039	0.01548	0.00773	0.0121	0.0005135	0
5	13385671	rs79029525	intergenic	G	LINC01194,DNAH5	-0.0148	0.0004311	-0.01636	0.001224	-0.01112	0.1502	-0.0148	0.0004525	0
5	151622950	rs76899415	ncRNA_intronic	C	CTB-12O2.1	-0.01351	0.0004314	-0.01346	0.003864	-0.01617	0.01986	-0.0143	0.0002052	0
5	14400274	rs40278	intronic	C	TRIO	0.008544	0.000433	0.003752	0.2132	0.01793	1.564e-05	0.0088	0.0003003	87.22
12	2691475	rs75386905	intronic	G	CACNA1C	-0.01596	0.0004337	-0.01778	0.001093	-0.008753	0.2951	-0.0151	0.000896	0
7	75920815	rs12113288	intergenic	G	SRRM3,HSPB1	0.009156	0.0004342	0.01188	0.0001867	0.002108	0.6497	0.0088	0.0007791	67.02
15	24097803	rs71472364	intergenic	C	NDN,PWRN4	-0.01821	0.000435	-0.0213	0.0009275	-0.01358	0.1258	-0.0186	0.0003239	0
5	85466159	rs79553848	intergenic	C	EDIL3,NBPF22P	0.01433	0.0004362	0.01747	0.0004057	0.007134	0.3304	0.0143	0.0004755	27.27
1	186662345	rs12081610	intergenic	A	PACERR,PLA2G4A	0.01173	0.0004365	0.01268	0.001279	0.01197	0.06586	0.0125	0.0001965	0
10	1521858	rs2813404	intronic	A	ADARB2	0.01051	0.000437	0.008206	0.02079	0.01893	0.0009596	0.0112	0.0001891	61.12
15	24984389	rs11853839	intergenic	A	NPAP1,SNRPN	-0.009663	0.0004378	-0.0102	0.0016	-0.008651	0.1081	-0.0098	0.0003904	0
19	34071781	rs10412550	intergenic	C	PEPD,CHST8	0.009291	0.0004391	0.008392	0.007711	0.01078	0.03198	0.0091	0.0006511	0
19	36462140	rs77879648	intergenic	T	LRFN3,SDHAF1	-0.01537	0.0004406	-0.0141	0.007993	-0.0198	0.01139	-0.0159	0.0002791	0
7	140383094	rs113728365	intronic	T	ADCK2	-0.0175	0.0004412	-0.02363	5.839e-05	0.0004028	0.9662	-0.017	0.0006143	78.46
5	151606312	rs75498583	ncRNA_intronic	C	CTB-12O2.1	-0.0135	0.0004413	-0.01346	0.003864	-0.01613	0.0203	-0.0143	0.0002094	0
17	463043	rs4968162	intronic	C	VPS53	-0.01419	0.0004419	-0.01611	0.001177	-0.01018	0.1486	-0.0141	0.0004688	0
8	1144844	rs935828	intergenic	G	ERICH1-AS1,LOC286083	-0.01208	0.0004424	-0.0136	0.001146	-0.008863	0.1517	-0.0121	0.000445	0
1	182474029	rs10797777	intronic	T	RGSL1	0.008611	0.0004433	0.00884	0.002518	0.007931	0.08744	0.0086	0.0005013	0
2	76901212	rs10209694	intergenic	G	GCFC2,LRRTM4	0.01004	0.0004434	0.01118	0.001078	0.007146	0.1753	0.01	0.0004717	0
7	95684896	rs6953841	intronic	G	DYNC1I1	-0.009098	0.0004446	-0.007252	0.02186	-0.01367	0.002854	-0.0093	0.0003123	25.76
11	93840415	rs16919942	intronic	T	HEPHL1	-0.01332	0.0004447	-0.01456	0.002145	-0.01218	0.05776	-0.0137	0.0003046	0
1	2355400	rs67532508	intergenic	G	PEX10,PLCH2	-0.0108	0.0004493	-0.0106	0.003878	-0.01177	0.04295	-0.0109	0.000404	0
1	158855554	rs16841260	intergenic	C	MNDA,PYHIN1	-0.0116	0.00045	-0.01208	0.00227	-0.0127	0.04332	-0.0123	0.0002378	0
11	81813575	rs574300	ncRNA_intronic	C	MIR4300HG	-0.008435	0.0004519	-0.008346	0.004663	-0.01036	0.01527	-0.009	0.000197	0
12	100954465	rs149025915	intronic	T	NR1H4	0.01839	0.0004525	0.0218	0.0006463	0.01146	0.2163	0.0185	0.0004212	0
13	50418355	rs12583604	intergenic	A	KPNA3,CTAGE10P	0.009206	0.0004553	0.01143	0.000395	0.005517	0.2357	0.0095	0.0003139	8.85
2	223903913	rs73991944	intergenic	T	ACSL3,KCNE4	0.01411	0.000456	0.01227	0.01168	0.01786	0.01486	0.014	0.0005319	0
20	57461915	rs4812042	ncRNA_intronic	G	LOC101927932	-0.008322	0.0004562	-0.007075	0.01449	-0.01155	0.006825	-0.0085	0.0003705	0
1	213777711	rs10779604	intergenic	T	RPS6KC1,PROX1-AS1	0.009605	0.0004577	0.00869	0.008117	0.01111	0.02884	0.0094	0.0006201	0
2	34282661	rs60266647	ncRNA_intronic	C	LINC01317	-0.009091	0.0004579	-0.009659	0.002041	-0.008388	0.07541	-0.0093	0.0003621	0
12	95161375	rs11107702	intergenic	G	TMCC3,MIR492	-0.008619	0.0004585	-0.01173	8.137e-05	-0.002563	0.5634	-0.0089	0.0002938	66.23
16	2472746	rs74006619	ncRNA_exonic	G	ABCA17P	0.01201	0.0004586	0.01021	0.01536	0.01639	0.006917	0.0122	0.0003866	0
15	38566814	rs12912664	intronic	G	SPRED1	-0.009922	0.0004618	-0.01019	0.002707	-0.008468	0.1058	-0.0097	0.0006509	0
22	48975530	rs9615932	intronic	T	FAM19A5	-0.01122	0.000462	-0.01067	0.006262	-0.01241	0.02902	-0.0112	0.0004594	0
4	60532077	rs17089731	intergenic	C	NONE,MIR548AG1	0.01206	0.000463	0.01201	0.004156	0.01256	0.04344	0.0122	0.0004327	0
2	20689804	rs342064	intergenic	T	RHOB,HS1BP3-IT1	0.01189	0.0004639	0.01431	0.0008844	0.007213	0.1936	0.0117	0.0005851	2.72
5	55118675	rs162089	intergenic	C	DDX4,IL31RA	-0.008491	0.0004641	-0.008058	0.005751	-0.008185	0.0672	-0.0081	0.0008846	0
3	28060456	rs433317	intergenic	A	LOC100996624,CMC1	0.008584	0.0004644	0.009935	0.000764	0.005839	0.1951	0.0087	0.0003983	0
10	73294257	rs3861031	intronic	G	CDH23	0.01034	0.0004652	0.01046	0.004197	0.00977	0.05618	0.0102	0.0005568	0
14	91218132	rs1885030	intronic	T	TTC7B	0.01111	0.0004653	0.01432	0.000201	0.00402	0.4851	0.0112	0.0004664	55.01
11	17251913	rs73435334	intergenic	G	PIK3C2A,NUCB2	0.01281	0.0004667	0.01544	0.0007284	0.006201	0.3212	0.0122	0.0008721	30.15
4	23654231	rs73804832	intergenic	A	MIR548AJ2,PPARGC1A	-0.01525	0.0004672	-0.01244	0.01759	-0.02119	0.008648	-0.0151	0.0005851	0
19	56995737	rs9749084	ncRNA_intronic	G	ZNF667-AS1	0.01804	0.0004675	0.02048	0.001061	0.01288	0.1672	0.0181	0.0004608	0
2	17031991	rs62124815	intergenic	T	FAM49A,RAD51AP2	-0.01036	0.0004695	-0.01177	0.0009328	-0.006935	0.2117	-0.0104	0.0005111	0
5	14395220	rs30773	intronic	A	TRIO	0.00839	0.0004695	0.004219	0.1546	0.01659	6.816e-05	0.0085	0.0004276	83.28
14	32787754	rs7146393	intergenic	G	RNU6-2,AKAP6	0.01365	0.0004701	0.01388	0.002622	0.01304	0.0888	0.0137	0.000525	0
7	103362484	rs496907	intronic	T	RELN	0.0181	0.0004707	0.0181	0.00377	0.0174	0.06948	0.0179	0.0006045	0
3	185763219	rs4461451	downstream	A	ETV5	-0.01216	0.0004723	-0.01516	0.00028	-0.005175	0.4218	-0.0122	0.0004568	41.21
11	2285859	rs739541	intergenic	T	MIR4686,ASCL2	-0.009242	0.0004732	-0.01026	0.001643	-0.006425	0.1656	-0.009	0.0007077	0
11	67516791	rs115080006	intergenic	T	ALDH3B2,FAM86C2P	0.01683	0.0004732	0.02132	0.0002608	0.006214	0.4714	0.0166	0.0005643	52.7
7	13883499	rs74876080	intergenic	G	ARL4A,ETV1	0.01662	0.0004743	0.01718	0.002625	0.0166	0.05904	0.017	0.0003645	0
17	13588869	rs9807036	intergenic	C	HS3ST3A1,CDRT15P1	0.008574	0.0004747	0.007279	0.01476	0.01121	0.01224	0.0085	0.0005919	0
4	182284224	rs4861947	intergenic	A	LINC00290,LOC90768	0.01061	0.0004747	0.008409	0.02057	0.01605	0.004658	0.0106	0.000471	23.34
6	36957065	rs75719924	intergenic	G	MTCH1,FGD2	-0.01526	0.0004747	-0.01123	0.0406	-0.02585	0.0004525	-0.0165	0.0001616	61.16
3	181955695	rs7639661	intergenic	C	LINC01206,FLJ46066	-0.009305	0.0004751	-0.007974	0.01561	-0.01303	0.005058	-0.0097	0.0003001	0
10	5032704	rs61854355	intronic	G	AKR1C2	-0.01613	0.0004763	-0.01351	0.01503	-0.0218	0.009623	-0.016	0.0005153	0
8	132897157	rs10086961	intergenic	C	ADCY8,EFR3A	0.008607	0.0004771	0.009162	0.002423	0.008023	0.06484	0.0088	0.0003734	0
5	108581474	rs17161655	intergenic	C	FER,PJA2	0.01206	0.0004772	0.01586	0.0001313	0.002615	0.6794	0.0119	0.0005633	67.55
11	12368388	rs7113079	intronic	C	MICALCL	0.01255	0.0004781	0.01776	2.949e-05	-0.0005619	0.9357	0.0128	0.0003791	80.27
13	37113534	rs1517896	intergenic	T	CCNA1,SERTM1	0.008475	0.0004788	0.007482	0.01146	0.01077	0.01219	0.0085	0.0004299	0
7	146479656	rs17170260	intronic	C	CNTNAP2	0.01431	0.000479	0.0139	0.005578	0.01763	0.01422	0.0151	0.0002218	0
18	43162894	rs10775478	intronic	T	SLC14A2	0.008554	0.0004792	0.006773	0.02133	0.01257	0.005064	0.0085	0.0004975	15.47
8	60162145	rs12681752	intergenic	T	TOX,CA8	-0.01047	0.0004806	-0.0104	0.004188	-0.009046	0.09422	-0.01	0.0008965	0
10	110622053	rs2685480	intergenic	A	LINC01435,XPNPEP1	0.008555	0.0004812	0.006887	0.02072	0.01168	0.00822	0.0084	0.000642	0
11	95404752	rs7104754	intergenic	C	LOC100129203,FAM76B	0.008676	0.0004816	0.009602	0.00127	0.007037	0.1263	0.0088	0.0003848	0
1	92241776	rs2171584	intronic	G	TGFBR3	-0.008498	0.0004835	-0.006601	0.02436	-0.012	0.008444	-0.0082	0.0008533	0.4
3	135561715	rs7646013	intergenic	A	EPHB1,PPP2R3A	0.008263	0.000484	0.00792	0.007379	0.008381	0.04028	0.0081	0.0007108	0
1	218788158	rs73098957	ncRNA_intronic	T	MIR548F3	-0.01292	0.0004883	-0.01525	0.0007315	-0.007731	0.2453	-0.0129	0.0005359	0
13	26207604	rs9553634	intronic	T	ATP8A2	-0.01083	0.0004899	-0.009999	0.007616	-0.01408	0.01316	-0.0112	0.0003073	0
7	70097265	rs6965211	intronic	T	AUTS2	0.008643	0.0004901	0.009529	0.001289	0.006222	0.177	0.0086	0.0005575	0
2	181664063	rs12693257	ncRNA_intronic	C	SCHLAP1	-0.008368	0.0004936	-0.01025	0.0003748	-0.003772	0.3896	-0.0083	0.0005344	34.76
18	67005700	rs4891744	intergenic	C	CCDC102B,DOK6	-0.008316	0.0004952	0.008886	0.002188	-0.006532	0.123	0.004	0.09597	88.99
2	12372412	rs10197467	ncRNA_intronic	A	MIR3681HG	0.01011	0.0004955	0.0112	0.001941	0.009583	0.0539	0.0106	0.0002574	0
1	244660547	rs3006024	intronic	G	C1orf101	0.008535	0.0004977	0.01031	0.0004211	0.004143	0.3668	0.0085	0.0005098	22.48
9	126169649	rs67595214	intronic	A	DENND1A	0.009428	0.0004982	0.007567	0.01999	0.01337	0.007578	0.0093	0.0006205	0
2	134993328	rs6752163	intergenic	G	MIR3679,MGAT5	0.008712	0.0004992	0.01039	0.0006117	0.004759	0.2884	0.0086	0.0005629	8.15
3	85658202	rs1375562	intronic	T	CADM2	0.008786	0.0004995	0.007235	0.0168	0.01149	0.01461	0.0085	0.0008178	0
9	2734038	rs13294756	intergenic	G	KCNV2,PUM3	0.01241	0.0005014	0.01277	0.002982	0.01241	0.05858	0.0127	0.000409	0
10	64639899	rs10822077	intergenic	A	EGR2,NRBF2	0.008822	0.0005019	0.008975	0.003507	0.007855	0.08781	0.0086	0.0007037	0
6	43953671	rs910604	intergenic	A	LINC01512,LOC101929705	-0.008713	0.0005035	-0.008197	0.005706	-0.01075	0.02533	-0.0089	0.0003981	0
8	58929456	rs73681730	intronic	T	FAM110B	0.01555	0.0005051	0.0159	0.003927	0.01399	0.07486	0.0153	0.0006843	0
14	91219598	rs6575147	intronic	C	TTC7B	0.01104	0.0005059	0.01425	0.0002105	0.004019	0.4871	0.0111	0.0004789	54.16
1	993987	rs59546974	intergenic	C	AGRN,RNF223	0.00869	0.0005069	0.009527	0.001541	0.006761	0.1376	0.0087	0.0005124	0
14	34767084	rs6571647	intergenic	G	EGLN3,SPTSSA	-0.01418	0.0005073	-0.01363	0.004388	-0.01611	0.04452	-0.0143	0.0004857	0
17	70753442	rs9890071	intronic	C	SLC39A11	-0.01298	0.0005081	-0.01515	0.000588	-0.007241	0.3156	-0.013	0.000516	0
4	182931917	rs2085626	intergenic	A	LINC00290,LOC90768	0.008678	0.000509	0.009166	0.002814	0.007496	0.08764	0.0086	0.0005827	0
2	134993718	rs1257193	intergenic	C	MIR3679,MGAT5	0.00902	0.0005092	0.01146	0.0002623	0.002647	0.5707	0.0087	0.000766	59.45
17	45133664	rs8073829	intergenic	T	ARL17A,CDC27	0.009924	0.0005095	0.0101	0.004525	0.009754	0.0478	0.01	0.0005158	0
1	70948010	rs527148	intergenic	C	CTH,LOC101927244	0.009469	0.0005101	0.00945	0.004648	0.01032	0.03136	0.0097	0.0003598	0
8	90899870	rs7828593	intergenic	A	RIPK2,OSGIN2	0.008617	0.0005104	0.00845	0.005326	0.008916	0.04151	0.0086	0.0005303	0
7	123037887	rs10278912	intergenic	T	SLC13A1,IQUB	0.01106	0.0005105	0.007151	0.06562	0.02028	0.000357	0.0114	0.0003537	73.02
8	6722662	rs2980938	intergenic	A	GS1-24F4.2,DEFB1	0.008365	0.0005126	0.009314	0.001289	0.007936	0.07624	0.0089	0.000233	0
21	16556367	rs1882961	intergenic	T	NRIP1,USP25	0.01211	0.000513	0.0123	0.006367	0.01182	0.03631	0.0121	0.0005578	0
6	13275130	rs11755317	intronic	A	PHACTR1	-0.01278	0.000514	-0.01886	3.302e-05	-0.0002633	0.9669	-0.0126	0.0006033	82.5
9	126271574	rs2808400	intronic	T	DENND1A	-0.009644	0.0005146	-0.01035	0.001676	-0.007483	0.1555	-0.0095	0.0005996	0
12	71915004	rs35934655	intronic	G	LGR5	-0.01584	0.0005156	-0.01722	0.002248	-0.0124	0.1191	-0.0156	0.0006574	0
12	71916581	rs7315444	intronic	G	LGR5	-0.01584	0.0005156	-0.01722	0.002248	-0.0124	0.1191	-0.0156	0.0006574	0
2	70866891	rs7560329	intergenic	T	TGFA,ADD2	-0.00874	0.0005159	-0.008149	0.008237	-0.009728	0.02812	-0.0087	0.0005894	0
1	244677012	rs3003289	intronic	A	C1orf101	0.00848	0.0005166	0.01029	0.0004261	0.004235	0.3517	0.0085	0.000494	20.73
16	62364577	rs12922740	intergenic	C	CDH8,NONE	0.00973	0.000517	0.01049	0.001954	0.007405	0.1492	0.0096	0.000692	0
4	80540479	rs116693087	intergenic	A	LINC00989,PCAT4	-0.01821	0.0005184	-0.01955	0.00165	-0.01535	0.1302	-0.0184	0.000488	0
5	58800228	rs16889912	intronic	G	PDE4D	0.009271	0.0005184	0.00929	0.004405	0.00989	0.03711	0.0095	0.0003976	0
1	186653033	rs2383516	intergenic	C	PACERR,PLA2G4A	0.01473	0.0005186	0.01197	0.01714	0.02606	0.001641	0.0158	0.0002178	53.53
4	122406507	rs4833728	intergenic	T	QRFPR,ANXA5	0.01292	0.0005195	0.0147	0.000621	0.008	0.3006	0.0131	0.0004463	0
2	5647008	rs67465916	intergenic	T	LINC01249,LINC01248	-0.01328	0.0005224	-0.01976	1.391e-05	0.002286	0.7521	-0.0136	0.0003904	85.06
4	60536694	rs17089744	intergenic	G	NONE,MIR548AG1	0.01105	0.0005232	0.009132	0.01991	0.01459	0.009569	0.0109	0.0006545	0
5	168183736	rs6862713	intronic	G	SLIT3	0.01171	0.0005246	0.01664	2.455e-05	-0.0003649	0.9567	0.0123	0.0002689	79.09
11	120100867	rs580174	downstream	G	OAF	-0.008589	0.0005247	-0.009178	0.001811	-0.008767	0.06308	-0.0091	0.000267	0
17	75402239	rs7219282	intronic	T	SEPT9	0.009645	0.0005251	0.007509	0.02527	0.01346	0.009721	0.0093	0.0009725	0
18	55771799	rs1787773	intronic	G	NEDD4L	-0.00843	0.0005263	-0.01054	0.000436	-0.00425	0.3191	-0.0085	0.0005204	31.75
4	3980138	rs4974767	intergenic	A	FAM86EP,OTOP1	-0.01047	0.0005269	-0.01092	0.002477	-0.007837	0.1659	-0.01	0.0009389	0
5	161624736	rs399588	intergenic	A	GABRG2,CCNG1	-0.008437	0.0005271	-0.006126	0.03636	-0.01497	0.001113	-0.0087	0.0003917	62.69
1	190988270	rs74129827	intergenic	G	LOC440704,RGS18	0.01432	0.0005272	0.01072	0.03354	0.02242	0.002245	0.0145	0.0004529	42.9
3	71396478	rs9859586	intronic	A	FOXP1	-0.008049	0.000528	-0.008894	0.001519	-0.005945	0.1582	-0.008	0.0005919	0
13	51055647	rs9568431	ncRNA_intronic	G	DLEU1	0.01271	0.0005294	0.01295	0.004277	0.01401	0.02664	0.0133	0.000284	0
9	18527831	rs1928535	intronic	C	ADAMTSL1	0.01029	0.0005299	0.01001	0.004981	0.009954	0.07083	0.01	0.0008061	0
4	138811396	rs10031507	intergenic	A	PCDH18,LINC00616	0.008201	0.00053	0.008246	0.004046	0.008404	0.05263	0.0083	0.0005027	0
2	133299230	rs12478654	intronic	A	GPR39	0.01902	0.0005303	0.01749	0.008958	0.02174	0.02524	0.0189	0.0005906	0
8	117475196	rs4345586	intergenic	T	LINC00536,EIF3H	-0.01335	0.000531	-0.01681	0.0003352	-0.005022	0.4674	-0.0131	0.0006878	50.09
13	87208494	rs7989393	intergenic	G	SLITRK6,LINC00430	0.009889	0.000531	0.01357	7.328e-05	0.001069	0.8395	0.0099	0.0005309	74.79
8	135337294	rs12541052	intergenic	A	LOC101927822,ZFAT	0.01062	0.0005312	0.01096	0.00248	0.009495	0.1059	0.0106	0.0005895	0
4	182909196	rs6820631	intergenic	T	LINC00290,LOC90768	0.008805	0.0005324	0.009667	0.001872	0.00719	0.1095	0.0089	0.0004987	0
14	25324088	rs8021541	intronic	C	STXBP6	-0.01557	0.0005324	-0.02033	0.000197	-0.006271	0.4322	-0.0159	0.0004064	52.91
3	60591506	rs2682971	intronic	C	FHIT	0.01266	0.000534	0.0139	0.002552	0.008813	0.1471	0.012	0.0009969	0
6	166140107	rs7774758	intergenic	C	PDE10A,LINC00473	-0.008497	0.0005341	-0.008443	0.003667	-0.008639	0.06605	-0.0085	0.0005583	0
1	162837458	rs10799878	intronic	C	CCDC190	0.01192	0.0005343	0.01242	0.002824	0.01087	0.08162	0.0119	0.0005311	0
18	47516704	rs11875730	intronic	T	MYO5B	0.01156	0.0005345	0.01495	0.000204	0.004688	0.4422	0.0119	0.0003945	49.55
8	132897005	rs10100214	intergenic	T	ADCY8,EFR3A	0.009627	0.0005359	0.009198	0.006153	0.01195	0.01797	0.01	0.0003097	0
3	9250653	rs6797462	intronic	T	SRGAP3	0.009424	0.0005363	0.009847	0.002741	0.007337	0.1401	0.0091	0.0008864	0
3	145189041	rs345020	intergenic	A	C3orf58,PLOD2	0.009748	0.000539	0.007098	0.03823	0.01585	0.001944	0.0098	0.0005188	51.23
12	130180208	rs10773695	intronic	C	TMEM132D	0.008377	0.0005431	0.007368	0.01356	0.009675	0.02108	0.0081	0.000771	0
10	78308097	rs2579743	intronic	A	C10orf11	-0.00845	0.0005435	-0.007137	0.01683	-0.01192	0.005723	-0.0087	0.0003738	0
11	61988759	rs72915254	intergenic	T	SCGB2A1,SCGB1D2	0.0185	0.0005438	0.01337	0.03646	0.03195	0.001364	0.0188	0.000438	59.96
6	18669821	rs2206087	intergenic	T	MIR548A1,LOC101928519	-0.009123	0.0005446	-0.01005	0.001416	-0.005429	0.2782	-0.0087	0.0009947	0
20	8572676	rs6086524	intronic	T	PLCB1	-0.01292	0.0005465	-0.01194	0.009297	-0.01599	0.0161	-0.0133	0.0004255	0
5	40098605	rs17220794	intergenic	C	LINC00603,PTGER4	0.01553	0.0005488	0.01743	0.001312	0.01183	0.1494	0.0157	0.0004844	0
4	2392839	rs9994096	intronic	A	ZFYVE28	-0.01311	0.0005503	-0.01319	0.005188	-0.01396	0.03162	-0.0135	0.0004032	0
10	25519263	rs74989951	intronic	C	GPR158	0.01468	0.0005508	0.01475	0.004623	0.01572	0.03566	0.0151	0.0004039	0
22	19977647	rs2012714	intronic	A	ARVCF	0.008626	0.0005526	0.008388	0.005751	0.01001	0.02554	0.0089	0.0003802	0
9	18519143	rs16936818	intronic	T	ADAMTSL1	0.01175	0.0005539	0.009289	0.02204	0.01689	0.008265	0.0115	0.0007634	1.9
19	53483167	rs10418397	ncRNA_intronic	G	ZNF702P	-0.009011	0.0005548	-0.006215	0.05002	-0.01613	0.000515	-0.0094	0.0003055	68.36
18	3862509	rs7242426	intronic	G	DLGAP1	0.01258	0.0005549	0.01231	0.003777	0.0128	0.07486	0.0124	0.0006465	0
3	78704642	rs998146	intronic	T	ROBO1	0.009146	0.0005554	0.01055	0.001092	0.00637	0.1842	0.0092	0.0005316	0
13	82650705	rs9531289	intergenic	G	LINC00564,SLITRK1	-0.0107	0.0005556	-0.01201	0.001224	-0.007628	0.1901	-0.0107	0.000573	0
4	122587804	rs9995119	intergenic	A	QRFPR,ANXA5	-0.01093	0.0005562	-0.01339	0.0003231	-0.004653	0.4496	-0.0111	0.0004885	32.54
11	124265448	rs11219630	downstream	G	OR8B3	0.01795	0.0005589	0.019	0.001928	0.01903	0.06436	0.019	0.0002887	0
3	139551073	rs34010069	intergenic	A	NMNAT3,CLSTN2	-0.008859	0.0005597	-0.01192	0.0001392	-0.003949	0.394	-0.0094	0.0002576	51.08
12	57349039	rs746049	intronic	C	RDH16	-0.008127	0.0005598	-0.00575	0.04438	-0.01307	0.001908	-0.0081	0.000598	52.34
1	217817058	rs11117902	intronic	A	SPATA17	0.01257	0.0005604	0.0173	7.746e-05	0.00138	0.8369	0.0126	0.0005662	74.84
21	46993545	rs115772890	intergenic	T	SLC19A1,LOC100129027	-0.01425	0.0005617	-0.01403	0.00336	-0.01671	0.0544	-0.0147	0.0004478	0
12	5972492	rs7307777	intronic	A	ANO2	-0.008361	0.000563	-0.008715	0.002524	-0.006685	0.1527	-0.0082	0.0008568	0
3	62562709	rs11130888	intronic	T	CADPS	0.008887	0.0005633	0.01113	0.000317	0.00351	0.467	0.0089	0.0005727	43.73
11	69607507	rs10752569	intergenic	C	FGF4,FGF3	-0.009325	0.0005636	-0.009247	0.005164	-0.008935	0.06207	-0.0091	0.0007431	0
1	236015747	rs10926917	intronic	C	LYST	0.01311	0.0005639	0.009517	0.03644	0.02206	0.001826	0.0132	0.0005202	55.66
4	73570386	rs1481097	intergenic	G	ADAMTS3,COX18	-0.008471	0.0005641	-0.009286	0.001532	-0.006907	0.1429	-0.0086	0.0005037	0
18	48243591	rs4940005	intronic	A	MAPK4	0.009453	0.0005642	0.009369	0.003702	0.01144	0.0322	0.0099	0.0003098	0
1	119444948	rs17022728	intronic	C	TBX15	-0.01377	0.0005658	-0.01334	0.005472	-0.01622	0.02624	-0.0142	0.0003761	0
18	49440030	rs2928935	intergenic	G	LOC100287225,DCC	0.01404	0.0005685	0.01736	0.0003254	0.004424	0.5727	0.0138	0.0007402	49.52
7	26447341	rs35953254	ncRNA_intronic	C	LOC441204	-0.01168	0.0005694	-0.0096	0.02355	-0.01468	0.009978	-0.0114	0.0007483	0
7	102025660	rs6976282	ncRNA_intronic	A	LOC100630923	0.01701	0.0005698	0.02147	0.0004383	0.007769	0.3638	0.0169	0.0006564	41.48
1	34565359	rs12048816	intronic	C	CSMD2	0.01194	0.0005698	0.01393	0.001333	0.00995	0.09582	0.0126	0.0003324	0
17	76276774	rs9896036	intergenic	G	LOC100996291,SOCS3	0.01408	0.0005699	0.01622	0.0008505	0.006195	0.4294	0.0134	0.001091	15.69
4	164083616	rs6536704	intronic	C	NAF1	0.01087	0.000572	0.01022	0.005915	0.01332	0.03031	0.011	0.0004834	0
17	13629131	rs4792393	intergenic	G	HS3ST3A1,CDRT15P1	0.01402	0.0005721	0.01415	0.0041	0.01191	0.1076	0.0135	0.0009938	0
5	159445829	rs4921106	intronic	G	TTC1	0.01164	0.0005723	0.01282	0.001546	0.008501	0.1718	0.0115	0.000645	0
9	78496742	rs10869664	intergenic	G	MIR548H3,PCSK5	-0.01057	0.0005725	-0.01009	0.007062	-0.01074	0.06126	-0.0103	0.001004	0
16	49932088	rs13333614	intergenic	T	ZNF423,CNEP1R1	-0.01105	0.0005733	-0.009907	0.011	-0.01423	0.01335	-0.0113	0.0004502	0
11	133296790	rs7938100	intronic	G	OPCML	0.01221	0.0005742	0.01443	0.0009761	0.005426	0.3884	0.0115	0.001307	27.95
1	56714085	rs2793693	intergenic	T	MIR4422,PLPP3	-0.008647	0.0005752	-0.008129	0.007809	-0.01017	0.023	-0.0088	0.0004756	0
15	67394270	rs6494631	intronic	A	SMAD3	-0.01238	0.0005754	-0.01297	0.003165	-0.01142	0.07293	-0.0125	0.0005405	0
15	67394444	rs8040749	intronic	G	SMAD3	-0.01238	0.0005754	-0.01297	0.003165	-0.01142	0.07293	-0.0125	0.0005405	0
3	196669912	rs335824	ncRNA_exonic	T	NCBP2-AS2	0.008533	0.000577	0.01098	0.0002395	0.003384	0.4577	0.0087	0.0004678	48.8
7	36562244	rs10273902	intronic	A	AOAH	-0.008729	0.0005778	-0.008734	0.003792	-0.008696	0.06947	-0.0087	0.0006038	0
13	67490681	rs116619124	intronic	A	PCDH9	-0.01466	0.000579	-0.01812	0.0005503	-0.007403	0.3183	-0.0146	0.000639	28.55
21	21543098	rs2826058	intergenic	A	MIR548XHG,LINC00320	-0.01055	0.0005801	-0.008813	0.01892	-0.01544	0.004305	-0.011	0.0003471	2.56
9	20514400	rs10811359	intronic	C	MLLT3	-0.008004	0.0005802	-0.01003	0.0003656	-0.004312	0.3037	-0.0083	0.0003868	22.44
16	15961232	rs115567967	UTR3	A	FOPNL	-0.01812	0.0005806	-0.01919	0.002579	-0.01689	0.0774	-0.0185	0.0004633	0
11	20154539	rs1348303	intergenic	A	NAV2,DBX1	-0.01177	0.0005815	-0.01285	0.002094	-0.008709	0.1523	-0.0115	0.0007853	0
19	22111809	rs1848996	intergenic	A	ZNF43,ZNF208	0.01222	0.0005818	0.01204	0.004393	0.01181	0.07927	0.012	0.000787	0
7	92250354	rs42045	intronic	C	CDK6	0.00972	0.0005823	0.009386	0.006163	0.0112	0.02812	0.01	0.0004448	0
2	223848409	rs73991935	intergenic	A	ACSL3,KCNE4	0.01349	0.0005845	0.009343	0.05238	0.02175	0.001706	0.0134	0.0006525	54.36
22	21416442	rs442656	UTR3	T	LRRC74B	0.01483	0.0005853	0.01529	0.003812	0.01225	0.1112	0.0143	0.0009732	0
18	65533680	rs9944732	ncRNA_intronic	G	LOC643542	-0.008822	0.0005854	-0.007969	0.01132	-0.01135	0.01325	-0.0091	0.0004551	0
10	14752085	rs1854168	intronic	C	FAM107B	0.009044	0.000586	0.009199	0.00362	0.009435	0.05354	0.0093	0.0004563	0
3	86312396	rs6549088	intergenic	C	CADM2,VGLL3	-0.008497	0.0005869	-0.006613	0.03103	-0.01297	0.002391	-0.0088	0.0003888	32.53
20	14917222	rs1324394	intronic	T	MACROD2	0.01599	0.0005873	0.02171	0.0001681	0.004152	0.6057	0.0158	0.0007248	68.38
14	34276036	rs61708913	intergenic	G	NPAS3,EGLN3	0.01766	0.0005876	0.02272	0.0003671	0.0106	0.2346	0.0186	0.0003096	18.71
12	6553016	rs2250246	ncRNA_intronic	T	CD27-AS1	0.008434	0.0005879	0.009208	0.00223	0.007475	0.09016	0.0087	0.0004763	0
8	134318862	rs79736367	intergenic	C	NDRG1,ST3GAL1	0.01437	0.0005879	0.01796	0.0002195	0.005155	0.5464	0.0149	0.0004147	41.31
17	12105445	rs9903216	intergenic	G	MAP2K4,LINC00670	0.01522	0.0005887	0.01571	0.002748	0.01174	0.1772	0.0147	0.001066	0
6	38572590	rs1699015	intronic	G	BTBD9	0.009462	0.0005891	0.009852	0.003495	0.008811	0.07037	0.0095	0.000573	0
11	41312360	rs12285478	intronic	A	LRRC4C	0.01364	0.0005896	0.0165	0.000691	0.006777	0.3322	0.0133	0.0007924	23.75
7	18069638	rs6976627	intergenic	T	PRPS1L1,HDAC9	-0.009772	0.0005919	-0.01108	0.001111	-0.007182	0.1758	-0.0099	0.000482	0
19	526084	rs62132560	intergenic	C	TPGS1,CDC34	-0.008491	0.000592	-0.008756	0.004003	-0.007976	0.06353	-0.0085	0.0005964	0
3	131445951	rs17294121	intronic	G	CPNE4	0.0122	0.0005947	0.01475	0.0005922	0.005968	0.3528	0.0121	0.0007003	23.03
5	66431290	rs6878808	intronic	T	MAST4	0.01155	0.000595	0.01456	0.0003459	0.003591	0.5586	0.0112	0.0008832	55.14
7	150723246	rs3763487	intergenic	A	ATG9B,ABCB8	0.01558	0.0005952	0.01545	0.004392	0.01779	0.03566	0.0161	0.0003916	0
7	14486129	rs78666868	intronic	A	DGKB	0.01055	0.0005997	0.01261	0.0006806	0.005804	0.3022	0.0106	0.0006264	2.45
6	156404924	rs11968580	intergenic	A	MIR1202,ARID1B	-0.01346	0.0006005	-0.01116	0.02533	-0.0169	0.008079	-0.0134	0.0006464	0
5	119544266	rs13156712	intergenic	A	FAM170A,PRR16	0.00835	0.000601	0.006149	0.03576	0.01391	0.001849	0.0085	0.0004859	53.32
9	20528546	rs1537073	intronic	T	MLLT3	-0.008079	0.0006013	-0.00981	0.000581	-0.00474	0.2663	-0.0082	0.0004762	0
18	64880626	rs116204304	intergenic	G	MIR5011,DSEL	0.01842	0.0006016	0.02098	0.0005924	0.007392	0.5318	0.0181	0.0007919	4.45
13	103347591	rs612938	upstream	T	METTL21C	-0.01212	0.000602	-0.01262	0.003666	-0.01176	0.05708	-0.0123	0.0004938	0
1	186650846	rs689465	downstream	G	PACERR	0.01148	0.0006028	0.01289	0.001097	0.01042	0.1104	0.0122	0.0002787	0
1	182081960	rs10911021	intergenic	T	ZNF648,LINC01344	-0.008198	0.0006034	0.008605	0.003038	-0.008406	0.05504	0.0034	0.1573	90.53
7	24580885	rs12670305	intergenic	A	NPY,MPP6	-0.01597	0.0006034	-0.01254	0.02419	-0.02457	0.004535	-0.0161	0.0005595	27.76
1	237416746	rs76445055	intronic	T	RYR2	0.01783	0.0006046	0.01639	0.01056	0.02036	0.02559	0.0177	0.0007021	0
15	71141327	rs4776530	intronic	C	LARP6	0.01423	0.0006048	0.01752	0.0003629	0.006121	0.4355	0.0143	0.0005512	34.34
5	24646826	rs332012	intergenic	A	CDH10,LOC340107	-0.00847	0.0006053	-0.006812	0.02334	-0.01276	0.004344	-0.0087	0.0004764	18.99
17	75407883	rs16970063	intronic	C	SEPT9	0.009658	0.0006054	0.008017	0.01916	0.01184	0.02077	0.0092	0.001173	0
4	138811697	rs13144916	intergenic	A	PCDH18,LINC00616	0.008079	0.0006063	0.008315	0.003531	0.007785	0.07289	0.0082	0.0005913	0
2	88396796	rs73947538	intronic	G	SMYD1	-0.009586	0.0006065	-0.008331	0.01159	-0.01263	0.01865	-0.0095	0.0006817	0
15	95705112	rs75657987	intergenic	G	LOC440311,LINC01197	-0.01786	0.0006077	-0.01532	0.01781	-0.02157	0.01464	-0.0175	0.0007566	0
11	133346631	rs79729200	intronic	T	OPCML	0.01327	0.0006081	0.01759	0.000306	0.00312	0.636	0.0125	0.001354	68.07
5	28194193	rs4597979	intergenic	G	LINC01021,LSP1P3	-0.008344	0.0006081	-0.006404	0.03128	-0.01314	0.002468	-0.0086	0.0004447	39.85
1	68479283	rs6665020	ncRNA_intronic	T	GNG12-AS1	0.01011	0.0006084	0.007733	0.03436	0.01506	0.002897	0.0103	0.0004969	28.43
5	101890273	rs3105230	intergenic	C	SLCO6A1,LINC00492	-0.009556	0.0006087	-0.01093	0.001407	-0.004499	0.3672	-0.0089	0.001594	11.93
18	4229052	rs74816304	intronic	A	DLGAP1	0.01627	0.0006092	0.01407	0.01647	0.02097	0.0106	0.0164	0.000553	0
1	84866855	rs634531	intronic	T	DNASE2B	0.00905	0.0006102	0.01085	0.000757	0.006197	0.1845	0.0094	0.0004	0
1	205887389	rs12757540	intronic	A	SLC26A9	0.01101	0.0006109	0.01011	0.01047	0.01309	0.02095	0.0111	0.0005948	0
10	123385417	rs12416158	intergenic	T	FGFR2,ATE1	-0.01074	0.0006121	-0.007552	0.04149	-0.02087	0.0005261	-0.0113	0.0003349	72.34
5	161611387	rs507207	intergenic	G	GABRG2,CCNG1	0.008248	0.000615	0.006266	0.03093	0.0136	0.002357	0.0085	0.0004813	47.93
8	134328022	rs7012851	intergenic	G	NDRG1,ST3GAL1	-0.008053	0.0006154	-0.007283	0.0115	-0.01226	0.003595	-0.0089	0.0001755	0
11	7344347	rs10769778	intronic	T	SYT9	0.008486	0.0006158	0.007482	0.01288	0.01056	0.01753	0.0085	0.0006583	0
4	79627477	rs7699519	intergenic	T	LINC01094,BMP2K	0.01029	0.0006175	0.01657	3.531e-06	-0.004958	0.3846	0.0106	0.0004447	90.3
6	120516356	rs9374870	intergenic	A	MIR3144,TBC1D32	-0.01072	0.000618	-0.01199	0.001502	-0.006804	0.2353	-0.0104	0.0009092	0
12	129750824	rs76504373	intronic	A	TMEM132D	0.01694	0.0006186	0.01703	0.00836	0.01611	0.0413	0.0167	0.000821	0
15	32277197	rs74422387	intergenic	T	OTUD7A,CHRNA7	-0.01745	0.0006194	-0.0182	0.003305	-0.01791	0.05218	-0.0181	0.0004083	0
11	65725728	rs61515492	intronic	C	TSGA10IP	0.01044	0.0006206	0.01238	0.001175	0.00705	0.1701	0.0105	0.000588	0
8	29410716	rs17060344	intergenic	G	DUSP4,LINC00589	0.01237	0.0006208	0.01269	0.004721	0.01172	0.05805	0.0124	0.0006441	0
16	76006180	rs7193601	intergenic	T	TERF2IP,CNTNAP4	-0.008312	0.0006213	-0.01041	0.0003656	-0.004901	0.2744	-0.0088	0.0003187	6.14
1	48539143	rs526274	intergenic	T	TRABD2B,SKINTL	0.008719	0.0006217	0.01103	0.0004253	0.005134	0.2519	0.0091	0.0003684	14.56
12	72242452	rs79544955	ncRNA_exonic	T	MRS2P2	-0.0112	0.0006219	-0.006505	0.09377	-0.02371	0.0001533	-0.0114	0.0005356	82.04
10	69161446	rs10997632	intronic	T	CTNNA3	0.01592	0.0006219	0.01543	0.008771	0.01998	0.0101	0.0171	0.0002522	0
9	82604056	rs4877526	ncRNA_intronic	A	LINC01507	0.009565	0.0006222	0.009208	0.006526	0.0092	0.07004	0.0092	0.001039	0
8	5390967	rs2527731	intergenic	T	CSMD1,LOC100287015	-0.008435	0.0006232	-0.00767	0.01068	-0.0101	0.02209	-0.0084	0.0006445	0
2	52577063	rs2955287	intergenic	T	NRXN1,MIR4431	0.01322	0.0006238	0.01465	0.001455	0.01095	0.1337	0.0136	0.0004552	0
6	105532779	rs221638	intergenic	G	LIN28B,BVES	-0.01532	0.0006251	-0.01499	0.004858	-0.01525	0.07494	-0.0151	0.0008286	0
8	1481746	rs73172597	intronic	C	DLGAP2	0.01179	0.0006256	0.009589	0.02067	0.01709	0.007282	0.0118	0.0006237	0
7	9233987	rs1285454	intergenic	T	NXPH1,PER4	0.008203	0.0006256	0.01019	0.0005305	0.005199	0.2238	0.0086	0.0003705	0
9	24158683	rs75864192	intergenic	A	ELAVL2,IZUMO3	-0.01187	0.0006275	-0.0127	0.003374	-0.01067	0.0725	-0.012	0.0005849	0
13	109450731	rs12862899	intronic	T	MYO16	-0.01767	0.0006292	-0.01924	0.001752	-0.01156	0.2474	-0.0171	0.001024	0
20	6454661	rs6054292	ncRNA_intronic	G	CASC20	0.01009	0.0006294	0.012	0.0006246	0.004035	0.4682	0.0097	0.0009778	32.18
9	122823617	rs73543412	intergenic	T	LINC01613,MIR147A	0.008631	0.0006298	0.009226	0.002323	0.006149	0.1887	0.0083	0.001029	0
20	61606781	rs76909237	intergenic	A	SLC17A9,BHLHE23	0.01028	0.0006298	0.01123	0.002698	0.008293	0.104	0.0102	0.0006929	0
8	130588952	rs16904118	ncRNA_intronic	T	CCDC26	0.01254	0.0006305	0.017	0.0001441	0.003028	0.642	0.0126	0.0006275	68.2
5	113658141	rs36963	intergenic	T	YTHDC2,KCNN2	-0.008082	0.0006334	-0.008095	0.005488	-0.0086	0.03674	-0.0083	0.0004885	0
1	115809439	rs77267109	intergenic	C	TSPAN2,NGF	-0.0143	0.0006342	-0.01277	0.01185	-0.01751	0.02054	-0.0142	0.0006855	0
19	22092288	rs1229924	intergenic	T	ZNF43,ZNF208	0.01158	0.0006357	0.01323	0.001109	0.007295	0.2527	0.0115	0.0007253	0
4	164036073	rs6819964	intergenic	C	MIR4454,NAF1	0.01081	0.0006363	0.01092	0.003705	0.01115	0.06226	0.011	0.0005391	0
2	203156603	rs75054183	intronic	G	NOP58	0.009228	0.0006369	0.01204	0.0002406	0.002491	0.6047	0.009	0.0008158	63.01
15	47150612	rs2178099	intergenic	C	SQRDL,SEMA6D	-0.01044	0.0006382	-0.009253	0.01414	-0.01382	0.009618	-0.0108	0.0004385	0
20	45185498	rs6066023	downstream	T	SLC13A3	0.008846	0.0006388	0.0112	0.0002971	0.004419	0.3635	0.0093	0.0003718	28.12
2	140082554	rs344891	intergenic	C	YY1P2,LRP1B	-0.01572	0.0006393	-0.0147	0.006435	-0.01845	0.04275	-0.0157	0.0006984	0
18	12248995	rs55940331	intergenic	T	C18orf61,CIDEA	0.0113	0.0006406	0.008851	0.02458	0.01891	0.00239	0.0118	0.000389	47.15
6	103519750	rs9377433	intergenic	G	GRIK2,HACE1	-0.0113	0.0006416	-0.01195	0.002943	-0.01181	0.04726	-0.0119	0.0003321	0
2	110010962	rs4676084	intronic	A	SH3RF3	0.0149	0.0006421	0.01548	0.003763	0.01291	0.09212	0.0146	0.0008024	0
17	51300180	rs1090943	intergenic	T	C17orf112,KIF2B	-0.009528	0.0006422	-0.01159	0.0005269	-0.00559	0.283	-0.0098	0.00044	0
12	132352128	rs11246859	intergenic	C	MMP17,ULK1	-0.009248	0.0006423	-0.01053	0.001522	-0.005883	0.2207	-0.009	0.0009069	0
9	138192682	rs1105908	intergenic	G	LOC401557,C9orf62	0.008516	0.0006424	0.006334	0.03521	0.01449	0.001613	0.0088	0.0004398	55.33
16	84473192	rs931077	intronic	A	ATP2C2	-0.008361	0.0006451	-0.00971	0.001284	-0.006636	0.1204	-0.0087	0.0003994	0
4	84795957	rs9307832	intergenic	A	GPAT3,LOC101928978	0.01278	0.0006456	0.01098	0.01369	0.01876	0.008564	0.0132	0.0004647	0
4	87980066	rs2061498	intronic	T	AFF1	-0.009547	0.0006458	-0.009858	0.003024	-0.008511	0.1156	-0.0095	0.0007728	0
2	164614897	rs1031736	intergenic	C	FIGN,GRB14	0.008697	0.000646	0.009342	0.002275	0.007	0.1368	0.0086	0.0007191	0
7	148195384	rs749609	intergenic	T	CNTNAP2,C7orf33	-0.0168	0.0006467	-0.01637	0.0056	-0.01781	0.0521	-0.0168	0.0006898	0
12	127546942	rs10773362	intergenic	A	LOC101927592,LOC101927616	0.008833	0.0006479	0.007881	0.01039	0.01032	0.03866	0.0086	0.001047	0
1	209804095	rs4844863	intronic	G	LAMB3	0.01112	0.0006486	0.01075	0.006039	0.01145	0.06301	0.011	0.0008845	0
13	82639403	rs2329217	intergenic	G	LINC00564,SLITRK1	-0.009999	0.0006489	-0.01124	0.001673	-0.008105	0.1269	-0.0103	0.0005134	0
15	48513339	rs77846911	intronic	C	SLC12A1	0.01059	0.0006522	0.01087	0.00431	0.008842	0.1042	0.0102	0.001035	0
5	159445881	rs4921249	intronic	C	TTC1	0.01034	0.0006539	0.01206	0.000954	0.007114	0.2023	0.0106	0.000506	0
22	19767051	rs5746826	UTR3	G	TBX1	0.008931	0.000654	0.007549	0.01796	0.01117	0.01723	0.0087	0.0009299	0
3	183234383	rs10804891	intronic	G	KLHL6	0.009776	0.0006546	0.01089	0.001983	0.007897	0.1142	0.0099	0.0005608	0
19	56302176	rs7249986	intronic	C	NLRP11	-0.009401	0.0006549	-0.009935	0.004002	-0.009678	0.04064	-0.0098	0.000392	0
4	156995745	rs200318483	intergenic	A	CTSO,PDGFC	0.01421	0.0006555	0.01758	0.0004171	0.00773	0.3256	0.0148	0.0004244	11.18
1	193466357	rs77903973	intergenic	G	LINC01031,NONE	0.01779	0.0006558	0.02053	0.0006068	0.009081	0.4103	0.0179	0.0006205	0
13	82672605	rs201156370	intergenic	T	LINC00564,SLITRK1	-0.01113	0.000656	-0.01283	0.001124	-0.007231	0.2291	-0.0112	0.0006797	0
11	56216495	rs114778219	intergenic	G	OR5R1,OR5M9	0.01541	0.0006564	0.01176	0.0359	0.02404	0.00221	0.0159	0.0004473	39.1
20	14914709	rs2423853	intronic	A	MACROD2	0.0085	0.0006566	0.008439	0.006491	0.008086	0.06055	0.0083	0.0009109	0
1	114643512	rs60166614	intronic	A	SYT6	0.01527	0.0006576	0.01401	0.01037	0.01822	0.02198	0.0154	0.0006169	0
1	113626301	rs112692969	intronic	A	LRIG2	-0.01753	0.0006579	-0.01603	0.01092	-0.0237	0.009376	-0.0185	0.0003323	0
18	59759906	rs78543817	intronic	A	PIGN	0.01089	0.0006585	0.009607	0.01209	0.0147	0.01374	0.0111	0.0005435	0
17	33846604	rs4796093	intergenic	A	SLFN12L,SLFN14	0.008622	0.000659	0.009597	0.001475	0.005693	0.2305	0.0085	0.000839	0
1	234452980	rs1407149	intronic	A	SLC35F3	0.0114	0.0006596	0.0142	0.0003336	0.003287	0.6101	0.0112	0.0008332	52.17
12	98097500	rs77600955	intergenic	T	MIR135A2,LOC643711	0.01393	0.0006598	0.0146	0.002801	0.01471	0.06345	0.0146	0.0004127	0
4	24650843	rs79209327	intergenic	C	DHX15,SOD3	0.01852	0.0006609	0.01646	0.01049	0.02484	0.01748	0.0188	0.0005821	0
15	95706602	rs75338907	intergenic	T	LOC440311,LINC01197	-0.01766	0.0006631	-0.0154	0.01643	-0.02142	0.01558	-0.0175	0.0007338	0
18	47518417	rs7240708	intronic	T	MYO5B	0.008309	0.0006633	0.009421	0.001278	0.006525	0.1487	0.0086	0.0004613	0
18	55771747	rs1620068	intronic	C	NEDD4L	-0.008263	0.0006648	-0.01052	0.0004508	-0.004067	0.3357	-0.0084	0.0005927	35.91
11	18509993	rs16935476	intronic	T	TSG101	0.008738	0.0006662	0.005948	0.05888	0.01399	0.001864	0.0086	0.0007841	54.08
2	232325692	rs12996154	intronic	C	NCL	0.0118	0.0006681	0.005991	0.1544	0.02793	6.333e-06	0.0131	0.0001483	88.69
17	74414559	rs447921	intronic	T	UBE2O	0.009707	0.0006684	0.009971	0.003879	0.008256	0.1167	0.0095	0.001016	0
4	186271669	rs6810987	intronic	T	SNX25	0.008949	0.0006685	0.006813	0.03045	0.01345	0.006454	0.0087	0.0009417	23.1
5	28196002	rs56974847	intergenic	G	LINC01021,LSP1P3	-0.008154	0.0006685	-0.006317	0.03071	-0.01253	0.00346	-0.0083	0.0005516	31.19
3	35253501	rs28593037	ncRNA_intronic	C	LOC101928135	0.01511	0.0006699	0.01629	0.003605	0.01226	0.09745	0.0148	0.0008587	0
14	22746126	rs76295546	intergenic	G	OR4E1,DAD1	0.01645	0.0006701	0.02024	0.0005377	0.008793	0.3279	0.0169	0.0005574	12.73
4	57904852	rs11573119	intronic	A	IGFBP7	-0.01577	0.0006706	-0.0156	0.004101	-0.01509	0.09889	-0.0155	0.0008945	0
4	186281755	rs1031128	intronic	A	SNX25	0.008796	0.0006711	0.007544	0.0152	0.01085	0.02395	0.0085	0.001044	0
5	28195096	rs7702050	intergenic	A	LINC01021,LSP1P3	-0.009643	0.0006717	-0.006703	0.05102	-0.01679	0.0009805	-0.0099	0.0004837	63.47
11	128018079	rs12785508	intergenic	C	LOC101929497,ETS1	-0.008333	0.0006724	-0.008981	0.003055	-0.007465	0.07721	-0.0085	0.0005615	0
21	21434934	rs2825980	intergenic	A	MIR548XHG,LINC00320	-0.009959	0.0006731	-0.009537	0.006642	-0.01202	0.02558	-0.0103	0.0004524	0
11	26499535	rs11029577	intronic	A	ANO3	-0.008963	0.0006738	-0.01123	0.0004957	-0.004299	0.3575	-0.009	0.0006604	33.26
5	18393844	rs73758533	intergenic	C	LOC401177,CDH18	-0.01028	0.0006739	-0.01259	0.0005846	-0.00522	0.3404	-0.0103	0.0006652	20.55
4	41342264	rs7696120	intergenic	A	UCHL1,LIMCH1	0.008342	0.0006744	0.01003	0.0007958	0.004816	0.2703	0.0084	0.0006557	0
18	63263064	rs12953887	intergenic	C	LOC284294,CDH7	-0.01706	0.0006747	-0.0243	8.16e-05	-0.002314	0.7908	-0.017	0.0006875	76.51
15	42418085	rs582881	intergenic	A	PLA2G4D,PLA2G4F	0.008748	0.000676	0.007206	0.01991	0.01165	0.01587	0.0085	0.001053	0
1	232638547	rs6694142	intronic	C	SIPA1L2	0.008382	0.0006771	0.008575	0.00376	0.006963	0.128	0.0081	0.001073	0
7	146477026	rs2372765	intronic	G	CNTNAP2	0.01378	0.0006772	0.01349	0.006918	0.0168	0.01681	0.0146	0.0003146	0
11	65727607	rs67232706	downstream	G	TSGA10IP	0.01038	0.0006779	0.01228	0.00129	0.006902	0.1799	0.0104	0.0006826	0
2	192700398	rs11681727	UTR3	C	SDPR	-0.01597	0.0006781	-0.01679	0.001826	-0.01309	0.1868	-0.0159	0.000721	0
14	87914319	rs61398955	intergenic	G	LOC283585,GALC	0.01417	0.0006781	0.01342	0.00812	0.01774	0.01841	0.0148	0.0004201	0
1	113643229	rs17031022	intronic	G	LRIG2	-0.0175	0.0006792	-0.01603	0.01103	-0.0237	0.009376	-0.0185	0.0003355	0
9	28391518	rs10968555	intronic	A	LINGO2	-0.01558	0.0006793	-0.01436	0.007554	-0.02169	0.01616	-0.0163	0.0003972	0
11	123519043	rs1792016	intronic	A	SCN3B	-0.0102	0.00068	-0.01048	0.004431	-0.01087	0.0394	-0.0106	0.0004225	0
10	110514282	rs75908468	intergenic	G	LINC01435,XPNPEP1	-0.01528	0.0006813	-0.01856	0.000476	-0.005583	0.5255	-0.0151	0.0008476	37.62
14	83344928	rs28451637	intergenic	T	LINC01467,NONE	-0.01363	0.0006813	-0.0131	0.007101	-0.01562	0.03113	-0.0139	0.0005613	0
13	43199755	rs4942146	intergenic	G	TNFSF11,FAM216B	0.008476	0.0006818	0.009343	0.001764	0.00467	0.3187	0.008	0.001443	0
5	170778824	rs7715167	intergenic	T	TLX3,MIR3912	0.009087	0.0006827	0.01058	0.001408	0.006394	0.172	0.0092	0.0006512	0
14	34285469	rs10498323	intergenic	G	NPAS3,EGLN3	0.009191	0.0006832	0.009029	0.006619	0.007931	0.102	0.0087	0.0015	0
4	182942911	rs10520517	intergenic	G	LINC00290,LOC90768	-0.008339	0.000685	-0.008337	0.005061	-0.008547	0.05564	-0.0084	0.0006581	0
5	30567263	rs10044701	intergenic	T	LOC101929681,CDH6	-0.008256	0.0006853	-0.008968	0.00193	-0.005656	0.2194	-0.008	0.0009977	0
16	17467794	rs4780692	intronic	A	XYLT1	0.01008	0.0006855	0.01275	0.0004311	0.007299	0.1787	0.0111	0.0002233	0
3	43798933	rs76145621	intergenic	A	ABHD5,MIR138-1	0.01317	0.0006859	0.01677	0.0002438	0.004583	0.5423	0.0135	0.0005152	48.1
6	168049475	rs34527052	intergenic	C	TCP10,LOC401286	0.01088	0.0006862	0.01203	0.001359	0.008742	0.1708	0.0112	0.0005207	0
6	20579210	rs9465814	intronic	C	CDKAL1	-0.01233	0.000687	-0.01169	0.01162	-0.01298	0.02543	-0.0122	0.0007244	0
5	9967137	rs38091	intergenic	C	LOC285692,FAM173B	0.01783	0.0006885	0.0281	1.335e-05	-0.002654	0.7721	0.018	0.0006071	86.8
9	8376899	rs2291958	intronic	C	PTPRD	-0.009933	0.0006888	-0.009107	0.01035	-0.0121	0.02187	-0.01	0.0006246	0
4	189046159	rs7678816	intergenic	T	TRIML2,TRIML1	-0.01168	0.0006903	-0.01504	0.0003422	-0.004128	0.5024	-0.0116	0.0007945	53.61
1	114761641	rs209889	intergenic	A	SYT6,TRIM33	-0.01245	0.0006918	-0.01241	0.005581	-0.01178	0.07139	-0.0122	0.0009133	0
6	20604447	rs74622596	intronic	G	CDKAL1	-0.01229	0.0006918	-0.01154	0.01139	-0.01349	0.02416	-0.0123	0.0006913	0
1	202079202	rs12745308	intergenic	G	ELF3,GPR37L1	-0.01465	0.0006919	-0.0132	0.01501	-0.01937	0.007326	-0.0154	0.0003512	0
2	185280417	rs10931138	intergenic	T	MIR548AE1,ZNF804A	-0.011	0.0006927	-0.009841	0.01067	-0.01303	0.0358	-0.0107	0.001008	0
12	42747678	rs116789868	intronic	G	PPHLN1	-0.01904	0.0006933	-0.022	0.001241	-0.01529	0.1282	-0.0199	0.0003982	0
13	113007205	rs4907519	intergenic	A	LINC01044,SPACA7	0.009131	0.0006945	0.009073	0.004984	0.009508	0.05536	0.0092	0.0006465	0
5	178345670	rs11745403	intronic	G	ZFP2	-0.008037	0.0006955	-0.01048	0.0002716	-0.002398	0.5733	-0.008	0.0008042	59.77
14	69078074	rs17834977	intergenic	C	RAD51B,ZFP36L1	0.0162	0.0006965	0.01351	0.02035	0.02407	0.004402	0.0169	0.0003897	6.72
4	77144682	rs2034004	intronic	T	FAM47E	0.008348	0.0006979	0.009706	0.001094	0.005758	0.2093	0.0085	0.0005887	0
5	10951615	rs852576	intergenic	G	DAP,CTNND2	0.0133	0.0006995	0.01943	3.455e-05	-0.0016	0.8251	0.0133	0.0007081	83.26
12	237464	rs59356318	intronic	G	IQSEC3	0.01259	0.0007001	0.01297	0.004078	0.01186	0.07357	0.0126	0.0006921	0
4	140568078	rs2646054	intergenic	C	SETD7,MGST2	-0.01412	0.0007008	-0.01493	0.00268	-0.01286	0.1057	-0.0143	0.000635	0
1	110056126	rs6677291	intergenic	T	AMIGO1,GPR61	-0.008555	0.0007024	-0.008792	0.003199	-0.005658	0.2487	-0.0079	0.001756	0
7	123036250	rs17145956	intergenic	A	SLC13A1,IQUB	0.00905	0.0007025	0.006392	0.04553	0.01548	0.002026	0.009	0.0007539	57.78
20	14912802	rs191615	intronic	G	MACROD2	0.009353	0.0007028	0.01128	0.001005	0.005538	0.247	0.0093	0.0007728	0
9	99427491	rs12340043	intergenic	G	AAED1,LOC441455	0.009278	0.000703	0.009977	0.002381	0.007527	0.1364	0.0093	0.0007471	0
3	24211739	rs2683530	ncRNA_intronic	A	LOC101927854	-0.008941	0.0007036	-0.009834	0.002151	-0.006791	0.1521	-0.0089	0.000788	0
1	92249817	rs6683840	intronic	A	TGFBR3	-0.008803	0.0007039	-0.007559	0.01491	-0.01087	0.02865	-0.0085	0.001213	0
17	9148060	rs2302198	downstream	A	NTN1	-0.008519	0.0007041	-0.0113	0.0002492	-0.004123	0.3608	-0.009	0.00037	42.36
3	145033364	rs7621834	intergenic	C	C3orf58,PLOD2	-0.0131	0.0007049	-0.01181	0.011	-0.01716	0.016	-0.0134	0.0005361	0
20	53717186	rs6064166	intergenic	G	DOK5,LINC01441	0.01053	0.0007057	0.008058	0.03514	0.01527	0.00461	0.0105	0.0007316	17.02
5	24723773	rs7700572	intergenic	T	CDH10,LOC340107	-0.009399	0.000706	-0.008326	0.01059	-0.01266	0.0215	-0.0095	0.0007118	0
17	36129442	rs4795224	intergenic	G	HNF1B,YWHAEP7	0.009455	0.000707	0.009639	0.004079	0.009071	0.07678	0.0095	0.0007145	0
2	163691558	rs10497229	intronic	G	KCNH7	-0.01028	0.0007075	-0.01164	0.0009604	-0.006895	0.2589	-0.0105	0.0005852	0
17	51303226	rs807086	intergenic	G	C17orf112,KIF2B	-0.009311	0.0007075	-0.0114	0.0005409	-0.005053	0.3214	-0.0095	0.0005415	9.06
6	165493183	rs2743961	intergenic	A	MEAT6,C6orf118	0.01135	0.0007084	0.01178	0.003645	0.01054	0.08231	0.0114	0.000686	0
1	182118604	rs4121149	intergenic	G	ZNF648,LINC01344	-0.008521	0.0007086	-0.01048	0.0005506	-0.004034	0.3847	-0.0086	0.0007151	26.41
5	66551045	rs57184151	intergenic	T	CD180,LOC101928858	-0.01298	0.0007087	-0.01231	0.008343	-0.01369	0.04788	-0.0127	0.0009473	0
1	56690354	rs706368	intergenic	T	MIR4422,PLPP3	-0.008739	0.0007092	-0.00895	0.004731	-0.00825	0.06728	-0.0087	0.0007383	0
7	70105297	rs9638590	intronic	G	AUTS2	-0.008112	0.0007093	-0.007558	0.009836	0.009305	0.02801	-0.0021	0.3841	90.76
6	163844392	rs2759386	intronic	A	QKI	0.01483	0.0007101	0.01616	0.002025	0.0124	0.1371	0.0151	0.0006307	0
19	20083791	rs1558612	intergenic	T	ZNF93,ZNF682	0.009035	0.0007101	0.01136	0.0005059	0.005173	0.2762	0.0094	0.0004672	13.67
14	83761425	rs79015326	intergenic	C	LINC01467,NONE	0.01139	0.0007105	0.01071	0.00793	0.01192	0.05743	0.0111	0.00107	0
21	42750578	rs76412023	intronic	T	MX2	0.01404	0.0007113	0.01529	0.003308	0.01232	0.07763	0.0142	0.0006198	0
4	42787919	rs111794936	intergenic	T	ATP8A1,GRXCR1	-0.01275	0.0007118	-0.01333	0.00232	-0.01123	0.1464	-0.0128	0.0007307	0
13	99293588	rs7999053	intergenic	T	STK24,SLC15A1	0.008175	0.0007125	0.007925	0.006534	0.008397	0.05623	0.0081	0.0008581	0
4	179388852	rs2614609	intergenic	C	LINC01098,NONE	-0.008718	0.0007125	-0.009743	0.001598	-0.006684	0.1648	-0.0089	0.0006259	0
18	22996367	rs9959044	intergenic	A	ZNF521,SS18	0.01021	0.0007134	0.01397	0.0001189	0.001904	0.7294	0.0103	0.0006097	70.29
12	57347290	rs3782331	intronic	G	RDH16	-0.008077	0.0007156	-0.005304	0.06825	-0.01408	0.0009922	-0.0081	0.0007013	65.81
6	168048415	rs35968215	intergenic	G	TCP10,LOC401286	0.01082	0.0007177	0.01205	0.001276	0.008418	0.186	0.0111	0.0005396	0
13	91093381	rs16944533	intergenic	T	MIR622,LINC01049	0.008277	0.0007183	0.00926	0.001911	0.005838	0.1915	0.0082	0.0009007	0
15	66299344	rs2253733	intronic	T	MEGF11	0.009241	0.0007198	0.00909	0.006427	0.009875	0.04355	0.0093	0.000671	0
4	62316572	rs2643036	intergenic	A	MIR548AG1,ADGRL3	-0.008439	0.00072	-0.007882	0.007787	-0.01044	0.02963	-0.0086	0.0006273	0
1	85021602	rs72950335	UTR3	A	SPATA1	-0.01266	0.0007205	-0.01411	0.00307	-0.01158	0.05751	-0.0131	0.0004399	0
7	134650544	rs3823571	intronic	C	CALD1	0.008227	0.0007214	0.007137	0.01639	0.01003	0.02015	0.0081	0.0009404	0
18	63653465	rs9962706	intergenic	C	CDH7,CDH19	0.01501	0.0007216	0.0183	0.0006397	0.006686	0.408	0.0148	0.0009015	30.66
9	137398007	rs12337446	intergenic	T	RXRA,COL5A1	0.009011	0.0007248	0.00913	0.005688	0.009315	0.04226	0.0092	0.0005738	0
4	42957706	rs13111518	intronic	C	GRXCR1	-0.01466	0.0007251	-0.01639	0.001006	-0.01074	0.2429	-0.0151	0.0005369	0
9	126227862	rs10760289	intronic	C	DENND1A	-0.009359	0.0007257	-0.009688	0.003308	-0.008117	0.1205	-0.0092	0.0008852	0
18	58342712	rs73447176	intergenic	C	MC4R,CDH20	0.008245	0.0007258	0.008543	0.003677	0.008646	0.05204	0.0086	0.0004523	0
7	95554916	rs10280608	intronic	C	DYNC1I1	0.01174	0.0007261	0.009545	0.02932	0.0152	0.009103	0.0116	0.0008824	0
5	167894598	rs1808372	intronic	C	WWC1	0.01652	0.0007303	0.01493	0.01131	0.01739	0.05557	0.0157	0.001489	0
1	244698817	rs7538776	intronic	T	C1orf101	-0.009794	0.0007309	-0.01405	5.158e-05	-0.001485	0.7848	-0.0104	0.000335	73.79
2	241626057	rs10804412	intergenic	A	AQP12B,AQP12A	-0.008224	0.000731	-0.006468	0.02686	-0.01185	0.008344	-0.0081	0.0009299	2
20	25206894	rs6037064	UTR3	C	ENTPD6	0.009343	0.0007322	0.007525	0.02735	0.01297	0.006932	0.0094	0.0007256	0
14	51838641	rs4901113	intergenic	G	LINC00640,FRMD6-AS2	0.008238	0.0007322	0.006769	0.02123	0.01176	0.007918	0.0083	0.0006593	0
2	106217330	rs6543322	ncRNA_intronic	G	LOC285000	0.0153	0.0007338	0.01194	0.02733	0.02489	0.003191	0.0157	0.0005192	40.86
12	83675095	rs10778957	intergenic	G	TMTC2,SLC6A15	0.008746	0.0007342	0.01073	0.0004962	0.004242	0.3875	0.0089	0.00061	20.62
9	29900225	rs10969441	intergenic	A	LINGO2,LINC01242	0.00951	0.0007342	0.006427	0.05845	0.01756	0.0006012	0.0099	0.0004529	70.08
20	57459167	rs6026576	ncRNA_intronic	A	LOC101927932	-0.00804	0.0007343	-0.006806	0.01862	-0.01144	0.007877	-0.0083	0.0005556	0
14	95086456	rs116011473	intronic	T	SERPINA3	0.01695	0.000738	0.01559	0.00924	0.01772	0.06067	0.0162	0.001307	0
21	46861075	rs73909526	intronic	T	COL18A1	0.01353	0.0007418	0.01556	0.001182	0.008724	0.2453	0.0136	0.0007467	0
3	139499055	rs1900627	intergenic	G	NMNAT3,CLSTN2	-0.008112	0.0007439	-0.009815	0.0006802	-0.003824	0.3841	-0.008	0.0008586	23.35
9	9920242	rs10816235	intronic	G	PTPRD	-0.008988	0.0007443	-0.00826	0.009446	-0.009947	0.04479	-0.0088	0.001038	0
7	100548273	rs4326315	intronic	G	MUC3A	0.008079	0.0007457	0.008332	0.004436	0.00703	0.09371	0.0079	0.0009524	0
5	111560953	rs78340125	intronic	T	EPB41L4A	0.01438	0.0007466	0.01196	0.02458	0.01962	0.007004	0.0146	0.0006148	0
11	128482165	rs76474462	intergenic	G	ETS1,FLI1	0.01852	0.0007499	0.0215	0.001744	0.01224	0.1891	0.0182	0.0009278	0
5	118049776	rs10077150	intergenic	A	LOC102467225,DTWD2	0.008228	0.0007501	0.00899	0.002296	0.00679	0.124	0.0083	0.0006678	0
11	81808282	rs17143248	ncRNA_intronic	G	MIR4300HG	-0.008446	0.0007502	-0.007414	0.01698	-0.01219	0.004636	-0.0091	0.0003032	0
5	13837488	rs6861633	intronic	A	DNAH5	-0.008438	0.0007507	-0.006205	0.04069	-0.01384	0.002085	-0.0086	0.0005778	50.25
16	72540539	rs212173	ncRNA_intronic	C	LINC01572	0.0157	0.0007523	0.01445	0.007573	0.02325	0.01451	0.0166	0.0003916	0
14	34065521	rs1958550	intronic	C	NPAS3	0.01438	0.0007536	0.0141	0.006372	0.01544	0.0453	0.0145	0.0006922	0
16	79675616	rs4889003	intergenic	T	MAF,MAFTRR	-0.01015	0.0007547	-0.01162	0.001952	-0.007774	0.13	-0.0103	0.0006589	0
11	12216979	rs10741569	intronic	G	MICAL2	-0.009924	0.0007581	-0.01166	0.001318	-0.005545	0.2965	-0.0097	0.001141	0
5	66460630	rs55970008	exonic	C	MAST4	0.01153	0.00076	0.01626	7.901e-05	-0.001342	0.8321	0.0111	0.001282	81.68
15	74520372	rs78683900	intergenic	A	STRA6,CCDC33	-0.01059	0.0007613	-0.01248	0.0009372	-0.007644	0.2	-0.0111	0.0004732	0
4	32470132	rs75845669	intergenic	T	LOC102723828,LOC101928622	-0.0114	0.000762	-0.01337	0.0009818	-0.006918	0.2685	-0.0115	0.0007213	0
3	174895840	rs2035101	intronic	A	NAALADL2	-0.01291	0.0007624	-0.01238	0.006301	-0.01893	0.01149	-0.0141	0.0002497	0
11	123522995	rs3851095	intronic	C	SCN3B	-0.01188	0.0007627	-0.0131	0.00217	-0.01175	0.07023	-0.0127	0.000358	0
4	82975345	rs971825	intergenic	A	RASGEF1B,HNRNPD	0.01675	0.0007633	0.01577	0.009219	0.01659	0.06359	0.016	0.001343	0
20	59993899	rs6061373	intronic	A	CDH4	-0.009708	0.0007641	-0.006329	0.06562	-0.01876	0.0005907	-0.0099	0.0006219	73.54
4	75717660	rs2864668	intronic	C	BTC	0.01038	0.0007653	0.01239	0.0012	0.005485	0.3014	0.01	0.001173	10.7
17	794838	rs497395	intronic	T	NXN	0.009935	0.0007659	0.007205	0.04618	0.01668	0.001315	0.0103	0.0004659	56.09
9	10512307	rs2784598	intronic	C	PTPRD	0.0164	0.0007673	0.02059	0.0002778	0.004902	0.6185	0.0167	0.0006272	47.81
9	18519566	rs1341062	intronic	C	ADAMTSL1	0.01115	0.000769	0.009165	0.02033	0.0153	0.01438	0.0109	0.001027	0
6	13512980	rs2560783	intergenic	A	GFOD1,SIRT5	0.009336	0.0007716	0.00529	0.1221	0.01865	0.0001021	0.0099	0.0003664	80.92
11	120099368	rs692804	intronic	A	OAF	-0.008327	0.0007719	-0.009013	0.002154	-0.008126	0.08578	-0.0088	0.0004212	0
5	66460595	rs56337909	exonic	A	MAST4	0.0115	0.0007738	0.01599	0.0001036	-0.0009445	0.881	0.011	0.001398	80.3
11	133221987	rs10894670	intronic	A	OPCML	0.008395	0.0007738	0.006792	0.02366	0.01152	0.01286	0.0082	0.001086	0
2	233489736	rs12465169	intronic	T	EFHD1	-0.00965	0.0007755	-0.01078	0.002298	-0.006955	0.1668	-0.0095	0.0009562	0
17	76606741	rs9915834	intergenic	A	DNAH17,LOC101928710	-0.01262	0.0007758	-0.01582	0.0003872	-0.003653	0.6078	-0.0124	0.000975	52.56
2	11753697	rs3828298	intronic	G	GREB1	0.008566	0.0007769	0.006432	0.04059	0.01303	0.003076	0.0087	0.0006524	33.7
3	56015925	rs1458063	intronic	T	ERC2	-0.008182	0.0007774	-0.00727	0.01284	-0.01014	0.02405	-0.0081	0.0008712	0
17	33504465	rs12451132	intronic	A	UNC45B	0.008244	0.0007784	0.01031	0.0004602	0.002118	0.6386	0.0079	0.00134	56.97
12	5968429	rs10774381	intronic	T	ANO2	-0.008147	0.0007795	-0.008694	0.002621	-0.005861	0.2088	-0.0079	0.001234	0
18	51004270	rs1125627	intronic	C	DCC	0.00813	0.0007798	0.007248	0.01319	0.009709	0.03062	0.008	0.001081	0
5	151228253	rs12658422	intronic	T	GLRA1	0.009761	0.0007809	0.0113	0.00117	0.006414	0.2377	0.0099	0.0007162	0
14	29955124	rs17114841	ncRNA_intronic	C	MIR548AI	-0.01168	0.0007809	-0.01322	0.001515	-0.008671	0.1749	-0.0119	0.0006488	0
10	110994700	rs7919863	intergenic	T	LINC01435,XPNPEP1	0.009974	0.0007829	0.00859	0.01798	0.01356	0.009944	0.0102	0.0006089	0
4	62318563	rs2168584	intergenic	A	MIR548AG1,ADGRL3	-0.008339	0.0007843	-0.00775	0.008533	-0.01041	0.02952	-0.0085	0.0006904	0
17	7945294	rs73972650	intronic	G	ALOX15B	0.01026	0.0007849	0.009193	0.01319	0.01162	0.03602	0.0099	0.001204	0
5	161561803	rs2422106	intronic	G	GABRG2	0.00818	0.000786	0.00738	0.01206	0.009628	0.03114	0.0081	0.0009874	0
4	9896760	rs4697909	intronic	A	SLC2A9	0.009572	0.0007862	0.0114	0.0008452	0.004691	0.376	0.0094	0.00097	12.11
14	56452239	rs78324161	intergenic	T	LINC00520,PELI2	0.009418	0.0007871	0.01056	0.002177	0.006768	0.1668	0.0093	0.0009213	0
10	1868802	rs78645415	intergenic	A	ADARB2,LINC00700	0.01315	0.0007884	0.01251	0.008678	0.0135	0.05508	0.0128	0.001117	0
4	121358723	rs17014478	intergenic	C	MAD2L1,PRDM5	-0.01541	0.0007885	-0.01016	0.0654	-0.02858	0.0006209	-0.0158	0.0005483	70.97
3	133463195	rs8177177	intergenic	C	TOPBP1,TF	0.008169	0.0007889	0.009238	0.001837	0.005591	0.194	0.0081	0.000915	0
16	9618470	rs11864489	intergenic	A	LINC01195,GRIN2A	0.01089	0.0007902	0.01253	0.001738	0.006918	0.2182	0.0106	0.001046	0
10	96110492	rs76426033	intronic	A	NOC3L	0.01485	0.0007906	0.004083	0.4593	0.03588	1.834e-06	0.0155	0.0004385	91.63
3	184276617	rs9835948	intergenic	G	EIF2B5-AS1,EPHB3	-0.01281	0.0007925	-0.01615	0.0004732	-0.006224	0.3707	-0.0131	0.0006167	29.64
7	98289278	rs73145427	intergenic	T	NPTX2,TMEM130	0.01539	0.0007936	0.01622	0.00338	0.01563	0.0612	0.016	0.0004827	0
12	6196183	rs2239144	intronic	T	VWF	0.009731	0.000795	0.01158	0.0007641	0.005078	0.3573	0.0098	0.0007795	0.55
1	182085334	rs11587035	intergenic	T	ZNF648,LINC01344	0.007993	0.0007951	0.008502	0.003393	0.007919	0.06741	0.0083	0.0005317	0
7	51137856	rs17799219	intronic	A	COBL	0.01554	0.0007954	0.01389	0.0108	0.01909	0.03506	0.0153	0.001027	0
6	36967617	rs7739340	intergenic	G	MTCH1,FGD2	-0.008449	0.0007959	-0.005754	0.06122	-0.01515	0.0007231	-0.0088	0.0004854	67.1
2	10564925	rs3771120	intronic	C	HPCAL1	-0.009935	0.000796	-0.008871	0.01464	-0.01209	0.02128	-0.0099	0.0008625	0
5	4115134	rs7724101	intergenic	T	IRX1,LOC101929153	0.008723	0.0007961	0.009144	0.00392	0.007373	0.1162	0.0086	0.001035	0
14	56810112	rs7147070	intergenic	T	PELI2,TMEM260	0.008174	0.0007966	0.01124	0.0001222	0.001023	0.8196	0.0082	0.0007636	72.63
4	131225479	rs67581973	intergenic	G	LOC101927282,LOC101927305	0.01323	0.0007969	0.01411	0.003006	0.00982	0.1744	0.0128	0.001209	0
3	133452671	rs4854755	intergenic	A	TOPBP1,TF	-0.01133	0.0007982	-0.01168	0.005125	-0.01013	0.08501	-0.0112	0.0009968	0
5	29886553	rs16899677	intergenic	A	LOC101929681,CDH6	0.008877	0.0007998	0.009389	0.002762	0.007776	0.1261	0.0089	0.0007715	0
10	113841147	rs2792688	intergenic	A	ADRA2A,GPAM	0.01697	0.0008012	0.01874	0.002619	0.0142	0.1124	0.0173	0.0007031	0
9	122825552	rs73543418	intergenic	C	LINC01613,MIR147A	0.008917	0.0008012	0.008939	0.005142	0.009413	0.05519	0.0091	0.0006653	0
5	66459822	rs16896336	exonic	C	MAST4	0.01148	0.0008023	0.01615	8.847e-05	-0.001342	0.8321	0.011	0.001392	81.45
13	87197138	rs7984358	intergenic	T	SLITRK6,LINC00430	0.008994	0.0008025	0.01251	9.543e-05	0.0008038	0.8723	0.0091	0.0006838	74.37
7	134304701	rs17776660	intergenic	T	AKR1B15,BPGM	-0.01107	0.0008026	-0.01112	0.006567	-0.01123	0.04834	-0.0112	0.0007482	0
20	55972765	rs328495	intronic	G	RBM38	-0.008331	0.0008048	-0.009298	0.001662	0.006381	0.1756	-0.0049	0.05053	87.49
6	106287543	rs1355027	intergenic	T	PREP,PRDM1	0.009787	0.0008049	0.01303	0.0003267	0.00403	0.4213	0.01	0.0006729	53.02
12	132351733	rs11246858	intergenic	C	MMP17,ULK1	-0.009093	0.0008053	-0.0103	0.001919	-0.005869	0.2232	-0.0089	0.001126	0
8	90577095	rs71528721	intergenic	T	MMP16,LOC101929709	-0.01684	0.0008061	-0.01729	0.003781	-0.01512	0.1116	-0.0167	0.0009354	0
6	25370914	rs9461145	intronic	A	LRRC16A	0.01221	0.000807	0.0124	0.004413	0.01285	0.06091	0.0125	0.0006249	0
6	67573611	rs34246140	intergenic	T	SLC25A51P1,LOC102723883	0.01767	0.0008082	0.02363	0.0002223	0.004225	0.6593	0.0177	0.0008505	64.91
3	13247751	rs74370290	intergenic	C	IQSEC1,NUP210	-0.01785	0.000809	-0.01666	0.01318	-0.01937	0.02906	-0.0177	0.0009437	0
5	30843437	rs10805559	intergenic	T	LOC101929681,CDH6	-0.01381	0.0008097	-0.01215	0.01314	-0.02075	0.007693	-0.0146	0.0004046	0
3	31416073	rs72851524	intergenic	T	MIR466,STT3B	0.01837	0.0008102	0.01961	0.002873	0.01445	0.1646	0.0181	0.001063	0
18	26609228	rs16945952	intergenic	G	CDH2,MIR302F	0.01814	0.0008107	0.02167	0.001644	0.009723	0.276	0.0172	0.001517	11.49
13	82582710	rs9318831	intergenic	C	LINC00564,SLITRK1	-0.008404	0.0008114	-0.007944	0.009199	-0.009751	0.03171	-0.0085	0.0007447	0
5	32096381	rs78615068	intronic	A	PDZD2	0.01611	0.0008137	0.01544	0.01168	0.01645	0.03867	0.0158	0.001072	0
5	118058065	rs735620	intergenic	T	LOC102467225,DTWD2	0.007948	0.000814	0.01006	0.0004379	0.004052	0.3523	0.0083	0.0005245	25.19
4	8726565	rs11734887	intergenic	G	CPZ,HMX1	0.01169	0.0008142	0.01076	0.01137	0.01391	0.02512	0.0118	0.0007608	0
10	78316976	rs75852090	exonic	A	C10orf11	0.01298	0.000816	0.01438	0.001946	0.009285	0.2005	0.0129	0.000924	0
2	170639070	rs4668163	intergenic	T	PHOSPHO2-KLHL23,SSB	0.008799	0.0008163	0.01439	5.053e-06	-0.004577	0.345	0.0088	0.0008143	90.77
15	73183847	rs79790153	intergenic	G	ADPGK-AS1,NEO1	-0.01289	0.0008168	-0.01315	0.00458	-0.01143	0.1092	-0.0126	0.001107	0
1	235119621	rs6586362	intergenic	G	LOC101927851,TOMM20	-0.008455	0.0008182	-0.009967	0.001411	-0.005309	0.2248	-0.0084	0.0009103	0
2	3190969	rs4402798	intergenic	G	LINC01250,TSSC1	-0.008684	0.0008227	-0.009629	0.001886	-0.006608	0.1747	-0.0088	0.0007704	0
6	150348464	rs60327211	intergenic	T	RAET1L,ULBP3	0.01283	0.0008231	0.01628	0.000454	0.006555	0.3456	0.0133	0.0005438	26.55
3	133241106	rs13059279	intergenic	T	BFSP2,CDV3	0.008517	0.0008239	0.008186	0.008246	0.008997	0.04799	0.0084	0.0009375	0
4	182797186	rs79393364	intergenic	A	LINC00290,LOC90768	-0.01813	0.0008242	-0.01231	0.07174	-0.03137	0.0005861	-0.0193	0.0004049	64.78
11	96985089	rs7952054	intergenic	A	JRKL-AS1,CNTN5	-0.008702	0.0008243	-0.009383	0.003145	-0.007594	0.09975	-0.0088	0.0007311	0
5	13841459	rs2053683	intronic	C	DNAH5	0.008393	0.0008245	0.006227	0.04069	0.01339	0.002865	0.0085	0.0007	43.42
18	56968207	rs531811	intronic	C	CPLX4	-0.01182	0.0008245	-0.0115	0.007101	-0.01475	0.02238	-0.0125	0.000432	0
3	140759701	rs7622168	intergenic	G	SLC25A36,SPSB4	-0.009458	0.0008252	-0.009022	0.007931	-0.01074	0.03911	-0.0095	0.000769	0
1	101215995	rs4908093	intergenic	C	VCAM1,EXTL2	0.008133	0.0008275	0.007781	0.008372	0.008698	0.04511	0.0081	0.0009032	0
3	120142739	rs76730636	intronic	A	FSTL1	0.01516	0.0008284	0.01811	0.0008353	0.0089	0.2924	0.0154	0.0006859	0
13	66965826	rs166500	intronic	A	PCDH9	0.008813	0.0008295	0.004083	0.2085	0.01855	4.712e-05	0.009	0.0005772	85.36
4	187186111	rs3756009	intergenic	G	KLKB1,F11	0.01143	0.0008295	0.00992	0.01957	0.01629	0.005657	0.0121	0.0004124	0
18	6205631	rs113749221	intronic	A	L3MBTL4	0.0177	0.0008299	0.01793	0.002985	0.01577	0.1738	0.0175	0.001064	0
2	110262205	rs13399880	UTR3	C	SH3RF3	-0.01569	0.0008318	-0.01387	0.01396	-0.02062	0.0174	-0.0159	0.0007454	0
5	155394059	rs13354764	intergenic	T	KIF4B,SGCD	-0.01545	0.0008338	-0.01459	0.006709	-0.0208	0.02807	-0.0161	0.0005472	0
3	185746890	rs9867846	intergenic	G	LOC344887,ETV5	-0.00807	0.0008354	-0.008899	0.002095	-0.005213	0.246	-0.0078	0.00125	0
19	51355339	rs3760719	downstream	T	LOC105372441	-0.008213	0.0008363	-0.005965	0.05062	-0.01416	0.0007924	-0.0088	0.0003397	60.27
19	34315896	rs256335	intergenic	A	KCTD15,LSM14A	0.008742	0.0008369	0.008544	0.006448	0.01114	0.02323	0.0093	0.0004122	0
5	4101370	rs1187482	intergenic	C	IRX1,LOC101929153	0.008258	0.000838	0.006385	0.03138	0.01234	0.007423	0.0081	0.001052	16.27
4	42954560	rs748330	intronic	A	GRXCR1	-0.01446	0.0008392	-0.01606	0.001231	-0.01095	0.2333	-0.0149	0.0006178	0
2	211969338	rs16845301	intergenic	G	CPS1,ERBB4	-0.01164	0.0008394	-0.008672	0.04237	-0.0188	0.002166	-0.012	0.0005746	46.32
5	158827534	rs56020020	intergenic	C	LOC285626,LOC285627	-0.008026	0.0008395	-0.006812	0.01881	-0.01037	0.01869	-0.0079	0.00108	0
3	55626065	rs1795656	intronic	A	ERC2	-0.01032	0.0008411	-0.01028	0.006303	-0.01136	0.04014	-0.0106	0.0006119	0
13	70088666	rs116491023	intergenic	T	LINC00383,KLHL1	-0.01708	0.0008413	-0.01696	0.008016	-0.01987	0.02466	-0.018	0.0005024	0
11	120100597	rs9655	UTR3	G	OAF	-0.008223	0.0008414	-0.008943	0.002242	-0.008039	0.08667	-0.0087	0.0004428	0
15	85423996	rs79530723	intergenic	A	ALPK3,SLC28A1	-0.01422	0.0008425	-0.01123	0.03034	-0.0226	0.003418	-0.0148	0.0005569	33.98
5	158827497	rs17454191	intergenic	T	LOC285626,LOC285627	-0.008045	0.0008429	-0.006757	0.02001	-0.01071	0.01561	-0.008	0.001019	0
12	112331317	rs12580246	downstream	A	MAPKAPK5	-0.01504	0.0008432	-0.01894	0.0005517	-0.005354	0.5083	-0.0147	0.001168	48.46
17	5777347	rs2309485	ncRNA_intronic	A	LOC339166	0.008402	0.0008432	0.009581	0.001614	0.006383	0.16	0.0086	0.0006369	0
8	6180001	rs11787502	intergenic	A	CSMD1,LOC100287015	-0.01777	0.0008435	-0.01374	0.03908	-0.02639	0.003364	-0.0183	0.0006153	22.65
10	4519171	rs61829955	intergenic	T	LINC00703,LINC00704	-0.01096	0.000844	-0.012	0.003237	-0.01016	0.06941	-0.0114	0.0005385	0
4	32473028	rs11930703	intergenic	G	LOC102723828,LOC101928622	-0.01132	0.0008443	-0.01342	0.0009565	-0.006529	0.297	-0.0114	0.0007975	0
13	94273224	rs3858840	intronic	A	GPC6	-0.01024	0.0008447	-0.01149	0.001727	-0.008491	0.1402	-0.0106	0.0005652	0
19	52936603	rs2608547	intronic	A	ZNF534	-0.009568	0.0008492	-0.009589	0.005479	-0.009742	0.06477	-0.0096	0.0008166	0
2	129216080	rs75806153	intergenic	A	HS6ST1,LOC101927881	0.01842	0.0008503	0.01163	0.08304	0.03431	0.0005875	0.0188	0.0006999	72.35
4	9909559	rs2280203	intronic	T	SLC2A9	0.009503	0.0008539	0.01115	0.001079	0.004977	0.349	0.0094	0.001075	0
16	2475670	rs4318208	ncRNA_exonic	C	ABCA17P	0.009817	0.000854	0.009905	0.006867	0.01043	0.03874	0.0101	0.0006404	0
2	10643327	rs818155	intergenic	G	LOC101929715,NOL10	0.008749	0.0008541	0.008291	0.008714	0.01039	0.03144	0.0089	0.000709	0
10	90973492	rs13500	UTR3	A	LIPA	0.0108	0.0008542	0.012	0.002802	0.009347	0.0948	0.0111	0.00064	0
20	14455497	rs6110305	intronic	C	MACROD2	0.01519	0.0008549	0.02165	9.419e-05	-0.002744	0.739	0.0141	0.002075	83.52
2	228928690	rs12466849	intronic	A	SPHKAP	0.008949	0.0008553	0.007739	0.01617	0.01227	0.01404	0.0091	0.0007574	0
4	79645394	rs6811782	intergenic	T	LINC01094,BMP2K	0.008254	0.0008553	0.01069	0.0003673	0.003257	0.4683	0.0084	0.0007153	47.46
6	9307726	rs62393462	intergenic	G	LOC100506207,TFAP2A	-0.0176	0.0008564	-0.01841	0.003318	-0.017	0.08913	-0.018	0.0006657	0
10	58760126	rs7084127	intergenic	C	ZWINT,MIR3924	-0.01416	0.0008566	-0.01458	0.004108	-0.01096	0.1682	-0.0135	0.001519	0
13	82627588	rs1497067	intergenic	T	LINC00564,SLITRK1	-0.01107	0.0008572	-0.01251	0.00177	-0.007275	0.2323	-0.0109	0.001029	0
15	38993669	rs73386301	intergenic	T	C15orf53,C15orf54	0.01554	0.0008596	0.01756	0.002071	0.01122	0.1768	0.0155	0.000914	0
8	27729527	rs61737287	exonic	T	SCARA5	0.01355	0.0008597	0.01758	0.0004711	0.00431	0.5419	0.0131	0.001286	57.5
6	103498415	rs1155391	intergenic	T	GRIK2,HACE1	-0.01285	0.0008605	-0.01428	0.002897	-0.01181	0.07195	-0.0134	0.0005029	0
19	55078023	rs8102188	intergenic	A	KIR3DX1,LILRA2	0.01049	0.0008624	0.008803	0.02209	0.01506	0.006659	0.0108	0.0005718	0
19	13122612	rs8103241	intronic	G	NFIX	0.008151	0.0008632	0.007976	0.007953	0.01042	0.01664	0.0088	0.0003698	0
12	77892859	rs11105445	intergenic	A	E2F7,NAV3	0.008084	0.0008687	0.00839	0.004389	-0.0073	0.0978	0.0035	0.1459	88.66
7	84006549	rs1228859	intergenic	C	SEMA3A,LOC101927378	-0.009343	0.0008689	-0.008227	0.01749	-0.01058	0.03278	-0.009	0.001461	0
9	126234414	rs10760290	intronic	C	DENND1A	-0.009263	0.0008691	-0.00956	0.00393	-0.00804	0.125	-0.0091	0.001083	0
14	101802999	rs80032318	intergenic	G	MEG9,LINC00524	0.01223	0.00087	0.01341	0.002802	0.0105	0.1071	0.0125	0.0007052	0
20	60325816	rs6142678	intronic	C	CDH4	0.00806	0.0008702	0.007862	0.007519	0.007615	0.07849	0.0078	0.001326	0
4	84779702	rs17007528	intergenic	G	GPAT3,LOC101928978	0.01523	0.0008702	0.01253	0.02176	0.02356	0.005681	0.0158	0.000574	16.9
1	101216053	rs4907923	intergenic	T	VCAM1,EXTL2	0.0081	0.000871	0.007533	0.0106	0.009134	0.03602	0.008	0.0009535	0
20	59990048	rs113736688	intronic	T	CDH4	-0.01674	0.0008714	-0.01282	0.02989	-0.02602	0.00934	-0.0163	0.00134	23.41
2	219195799	rs10932775	ncRNA_intronic	A	CATIP-AS2	-0.008636	0.0008726	-0.01151	0.0002796	-0.002356	0.6094	-0.0086	0.0009503	62.84
20	55408853	rs6069903	intergenic	C	TFAP2C,BMP7	-0.008009	0.0008746	-0.01007	0.0005461	0.002395	0.5861	-0.0063	0.009389	82.17
5	153305438	rs1461241	intergenic	C	GRIA1,FAM114A2	0.008942	0.0008749	0.01164	0.0002685	0.002437	0.6334	0.0091	0.0007747	57.3
13	92910596	rs74107160	intronic	C	GPC5	0.01538	0.0008754	0.01653	0.003085	0.01208	0.1521	0.0152	0.001078	0
3	6223928	rs13099190	intergenic	G	MIR4790,GRM7-AS3	0.008407	0.0008769	0.007154	0.01936	0.01067	0.02104	0.0082	0.001208	0
15	86542883	rs4359405	intergenic	T	KLHL25,LINC01584	0.01054	0.000877	0.01247	0.001056	0.00546	0.3501	0.0104	0.001086	1.5
9	82140431	rs72732272	intergenic	C	LOC101927450,TLE4	-0.01351	0.0008771	-0.01491	0.002081	-0.008513	0.2645	-0.0131	0.001334	0
11	2095968	rs6578976	intergenic	C	H19,IGF2	0.007725	0.0008781	0.009288	0.0007166	0.004613	0.2986	0.008	0.0005836	0
1	89886229	rs6698601	ncRNA_intronic	C	GBP1P1	0.00893	0.0008782	0.01097	0.0007152	0.00402	0.4074	0.0088	0.000997	29.87
20	36561661	rs6096973	intronic	G	VSTM2L	-0.01677	0.0008784	-0.01834	0.003203	-0.01466	0.09462	-0.0171	0.0007174	0
5	118062597	rs2193965	intergenic	T	LOC102467225,DTWD2	-0.008074	0.0008798	-0.007374	0.01143	-0.01176	0.008671	-0.0087	0.0003567	0
2	186203397	rs850875	intergenic	A	ZNF804A,LOC101927196	-0.0105	0.0008825	-0.01018	0.006425	-0.01082	0.07409	-0.0104	0.001087	0
17	78382	rs9675043	intronic	T	RPH3AL	-0.008436	0.000883	-0.008894	0.003474	-0.006674	0.1635	-0.0083	0.001259	0
11	100759057	rs614761	intronic	A	ARHGAP42	-0.009548	0.000883	-0.008184	0.01826	-0.01283	0.01523	-0.0096	0.0009035	0
9	4856234	rs1887430	intronic	G	RCL1	0.008326	0.0008832	0.01142	0.0001799	0.001454	0.7441	0.0083	0.000978	70.8
1	235119382	rs6586361	intergenic	G	LOC101927851,TOMM20	-0.008694	0.0008861	-0.00868	0.006781	-0.008963	0.05232	-0.0088	0.0008305	0
17	32761000	rs159233	intergenic	G	CCL1,C17orf102	-0.01605	0.0008881	-0.0156	0.006928	-0.01771	0.04922	-0.0162	0.0008183	0
1	233466384	rs1294309	intronic	C	KIAA1804	0.008265	0.0008886	0.006301	0.03844	0.01204	0.005966	0.0082	0.00101	14.66
7	31074214	rs10236961	intergenic	T	GHRHR,ADCYAP1R1	0.008348	0.0008887	0.009643	0.00142	0.006558	0.1573	0.0087	0.0005409	0
10	125824073	rs6588751	intronic	T	CHST15	-0.009567	0.0008891	-0.00658	0.055	-0.01723	0.001529	-0.0096	0.0008403	64.11
7	95684874	rs10229316	intronic	A	DYNC1I1	-0.009279	0.0008893	-0.006828	0.04466	-0.01457	0.003235	-0.0093	0.0008213	40.67
1	45081298	rs459088	intronic	T	RNF220	0.00956	0.000891	0.006778	0.05617	0.01597	0.001464	0.0099	0.000617	55.93
14	83805222	rs58557702	intergenic	G	LINC01467,LINC00911	0.0151	0.0008913	0.01533	0.003631	0.01321	0.1589	0.0148	0.001207	0
5	35422561	rs412904	intergenic	A	PRLR,SPEF2	0.008115	0.0008937	0.009995	0.0007035	0.001962	0.6593	0.0076	0.002043	56.01
8	6758397	rs2702929	intergenic	A	DEFB1,DEFA6	0.008037	0.0008947	0.009476	0.001094	0.005157	0.2543	0.0082	0.0007289	0
7	96293026	rs73392900	ncRNA_intronic	C	LOC100506136	-0.01584	0.0008952	-0.01479	0.009426	-0.0173	0.05856	-0.0155	0.001305	0
22	37766809	rs61643013	UTR3	T	ELFN2	0.01743	0.0008953	0.01914	0.005321	0.013	0.1125	0.0166	0.00155	0
3	32042746	rs12639463	intergenic	A	ZNF860,GPD1L	0.01232	0.0008954	0.01208	0.005679	0.01355	0.06511	0.0125	0.0008604	0
5	41040290	rs325851	intronic	G	MROH2B	0.01059	0.0008956	0.01083	0.004277	0.01013	0.0973	0.0106	0.0009241	0
4	87362834	rs4488910	intronic	C	MAPK10	-0.01089	0.0008963	-0.01033	0.01095	-0.01213	0.03038	-0.011	0.000827	0
2	166268797	rs6728727	intergenic	G	SCN2A,CSRNP3	-0.008263	0.0008971	-0.008371	0.005199	-0.007409	0.1069	-0.0081	0.00123	0
18	58365895	rs1455499	intergenic	A	MC4R,CDH20	-0.008838	0.0008973	-0.008318	0.01241	-0.01029	0.0219	-0.009	0.0007054	0
15	73366380	rs66881913	intronic	G	NEO1	-0.00996	0.0008976	-0.01037	0.004282	-0.008102	0.144	-0.0097	0.001367	0
2	38064015	rs80331405	ncRNA_intronic	G	LINC00211	0.01297	0.0008977	0.01378	0.004583	0.009329	0.1673	0.0123	0.00182	0
5	33068755	rs2619862	intergenic	A	LOC340113,TARS	-0.00881	0.0008985	-0.005203	0.1063	-0.01733	0.0002813	-0.0091	0.0006509	77.87
5	3693417	rs2174049	intergenic	C	IRX1,LOC101929153	-0.008217	0.0009003	-0.009958	0.001048	-0.005352	0.2243	-0.0085	0.0006686	0
19	34076507	rs4805044	intergenic	G	PEPD,CHST8	0.008536	0.0009006	0.00709	0.01998	0.01154	0.01968	0.0083	0.001294	0
4	131224549	rs72680340	intergenic	C	LOC101927282,LOC101927305	0.01303	0.0009013	0.01391	0.003332	0.009706	0.1757	0.0126	0.001339	0
9	125238040	rs1228138	intergenic	C	PTGS1,OR1J1	0.009167	0.0009024	0.00717	0.03239	0.01369	0.005525	0.0092	0.0008138	17.33
15	72494499	rs8192425	intronic	C	PKM	-0.00887	0.0009036	-0.008805	0.006919	-0.008675	0.06831	-0.0088	0.001078	0
3	145066106	rs1320914	intergenic	A	C3orf58,PLOD2	0.008561	0.0009042	0.006066	0.04666	0.01558	0.001435	0.0088	0.0006698	63.9
1	107263888	rs12146135	intergenic	C	LOC101928476,PRMT6	-0.01154	0.0009057	-0.01302	0.002729	-0.01059	0.07721	-0.0122	0.000508	0
5	35432075	rs26203	intergenic	C	PRLR,SPEF2	0.008052	0.0009095	0.01015	0.0005462	0.001273	0.7731	0.0074	0.002249	64.47
14	52482698	rs17124884	intronic	A	NID2	0.01305	0.0009106	0.008357	0.07472	0.0233	0.001599	0.0127	0.001271	66.26
13	115072386	rs75975198	intergenic	C	UPF3A,CHAMP1	-0.01302	0.0009106	-0.01239	0.00985	-0.01465	0.03429	-0.0131	0.0008372	0
12	71913282	rs7302128	intronic	C	LGR5	-0.01537	0.0009112	-0.01603	0.004767	-0.01336	0.1033	-0.0152	0.001118	0
1	30816458	rs12071443	intergenic	A	LOC101929406,MATN1	0.008053	0.0009126	0.009618	0.001246	0.004551	0.2864	0.008	0.001073	0
16	66162229	rs255205	intergenic	G	LINC00922,CDH5	-0.008396	0.0009129	-0.008128	0.008814	-0.008515	0.05758	-0.0083	0.001173	0
9	26000001	rs2629931	intergenic	T	LINC01241,LOC100506422	-0.009639	0.0009141	-0.01131	0.001032	-0.003788	0.4911	-0.0092	0.001576	25.84
1	201040180	rs9427711	intronic	A	CACNA1S	-0.009777	0.0009147	-0.007807	0.0325	-0.01412	0.005525	-0.01	0.0007391	2.76
11	123377472	rs200094599	intergenic	T	MIR4493,GRAMD1B	0.01158	0.0009148	0.01052	0.01229	0.01272	0.04828	0.0112	0.001434	0
1	121271621	rs17842562	ncRNA_intronic	A	EMBP1	-0.01347	0.0009176	-0.01332	0.006348	-0.0137	0.06612	-0.0134	0.0009597	0
11	128019734	rs2114095	intergenic	T	LOC101929497,ETS1	-0.008168	0.0009178	-0.008826	0.003953	-0.007265	0.08385	-0.0083	0.0007823	0
9	138189866	rs77242895	intergenic	T	LOC401557,C9orf62	0.00897	0.0009197	0.007316	0.02676	0.01314	0.006699	0.0092	0.0007376	0
4	64641366	rs17084292	intergenic	G	ADGRL3-AS1,TECRL	-0.01399	0.0009208	-0.01522	0.002215	-0.009548	0.2479	-0.0137	0.001239	0
2	214695465	rs2250113	intronic	C	SPAG16	0.01337	0.0009213	0.01561	0.0009846	0.0063	0.4259	0.0132	0.001153	2.33
6	124760999	rs578761	intronic	C	NKAIN2	0.007949	0.0009217	0.008384	0.004682	0.006883	0.09844	0.0079	0.001064	0
1	245488073	rs72761137	intronic	T	KIF26B	0.01397	0.000923	0.007376	0.1653	0.02562	0.0002101	0.0143	0.000662	77.56
18	3993609	rs9957800	ncRNA_intronic	G	DLGAP1-AS4	-0.007822	0.0009233	-0.006563	0.02324	-0.01123	0.006762	-0.0081	0.000604	0
16	81169756	rs34748822	intronic	A	PKD1L2	0.01586	0.0009239	0.02068	0.0003027	0.003115	0.7263	0.0156	0.001162	63.87
16	57780380	rs13332223	intronic	T	KATNB1	0.01062	0.0009245	0.01275	0.0008885	0.006912	0.2467	0.011	0.0005883	0
1	189049027	rs113235709	intergenic	G	LINC01037,BRINP3	-0.01606	0.0009259	-0.01614	0.004739	-0.01404	0.1373	-0.0156	0.001395	0
5	66535072	rs6893959	intergenic	A	CD180,LOC101928858	0.008692	0.0009263	0.01376	1.667e-05	-0.002785	0.5518	0.0085	0.001139	88.34
18	45030895	rs8085327	intergenic	G	MIR4527,SMAD2	-0.00942	0.0009294	-0.01026	0.00343	-0.007314	0.1421	-0.0093	0.001159	0
9	1015896	rs10119571	intergenic	G	DMRT3,LINC01230	-0.008169	0.0009297	-0.007766	0.009117	-0.009434	0.03794	-0.0083	0.0008654	0
1	201301711	rs58828153	UTR3	A	PKP1	-0.01236	0.0009302	-0.01484	0.0008221	-0.005127	0.4738	-0.0122	0.001213	25.17
5	3007401	rs67380703	intergenic	G	C5orf38,LINC01377	0.01423	0.0009317	0.01151	0.03025	0.01914	0.01073	0.0141	0.001119	0
7	20666750	rs7802291	intronic	A	ABCB5	0.009022	0.0009327	0.00748	0.0237	0.01384	0.00544	0.0094	0.0005768	12.81
11	29141778	rs2933168	intergenic	G	MIR8068,LINC01616	0.008062	0.0009335	0.007771	0.008168	-0.009098	0.04291	0.0027	0.269	89.95
9	76209252	rs11143630	intergenic	T	ANXA1,MIR6130	-0.008638	0.0009351	-0.008462	0.00819	-0.01053	0.02407	-0.0091	0.000521	0
3	60604363	rs2682978	intronic	G	FHIT	0.007788	0.0009359	0.006746	0.01702	0.01055	0.0146	0.0079	0.0008121	0
2	20086462	rs13432782	intergenic	A	LINC00954,TTC32	-0.008178	0.0009363	-0.008261	0.005955	0.008595	0.05472	-0.003	0.2248	89.86
4	147215026	rs10032088	intronic	T	SLC10A7	0.01274	0.0009393	0.01009	0.02792	0.02042	0.00443	0.0131	0.0006602	32.89
2	140138246	rs76645307	intergenic	A	YY1P2,LRP1B	-0.01464	0.0009395	-0.01155	0.0292	-0.02314	0.005081	-0.015	0.0007572	29.26
19	52228759	rs3794977	intergenic	A	HAS1,FPR1	0.009479	0.0009398	0.009881	0.004454	0.009363	0.06943	0.0097	0.0007107	0
11	60507592	rs55738317	intronic	C	MS4A18	0.008751	0.0009407	0.00893	0.004506	0.009076	0.07625	0.009	0.000779	0
7	68051712	rs10265554	intergenic	G	LOC102723427,LOC100507468	-0.009112	0.0009412	-0.01054	0.001767	-0.007432	0.1309	-0.0095	0.0005656	0
3	14815753	rs829182	intergenic	C	C3orf20,FGD5	0.00797	0.0009424	0.007602	0.008381	0.011	0.01499	0.0086	0.0003899	0
9	18516637	rs10963622	intronic	G	ADAMTSL1	0.009885	0.0009426	0.009931	0.004874	0.007863	0.1746	0.0094	0.001806	0
3	74935101	rs115985029	intergenic	C	CNTN3,MIR4444-1	-0.0127	0.0009429	-0.01036	0.02777	-0.01891	0.005269	-0.0132	0.0006291	7.98
2	220226217	rs72959430	intergenic	A	RESP18,DNPEP	-0.01826	0.0009439	-0.01868	0.004619	-0.01722	0.09549	-0.0183	0.0009814	0
9	126442550	rs6478629	intronic	A	DENND1A	-0.009684	0.0009441	-0.01033	0.003354	-0.008042	0.1382	-0.0097	0.001042	0
1	99119723	rs11166059	intergenic	C	LOC729987,SNX7	0.00773	0.0009464	0.009509	0.000797	0.003998	0.3446	0.0078	0.0008759	15.06
17	11341576	rs2908952	intronic	A	SHISA6	0.008317	0.0009471	0.006526	0.03053	0.01325	0.004186	0.0085	0.0006813	33.4
5	124397677	rs6866873	ncRNA_intronic	T	LOC101927421	-0.00968	0.0009497	-0.0095	0.007683	-0.01013	0.05517	-0.0097	0.0009881	0
3	62341014	rs11130880	intergenic	C	C3orf14,FEZF2	-0.007842	0.0009516	-0.007213	0.01246	0.009463	0.02513	-0.0019	0.4268	90.67
1	64119346	rs2269233	intronic	C	PGM1	0.008877	0.0009538	0.007816	0.01666	0.01026	0.03562	0.0086	0.001526	0
3	186911390	rs4686861	intergenic	C	RPL39L,LOC101929106	0.009404	0.0009541	0.009875	0.004271	0.006735	0.1915	0.0089	0.001864	0
10	75393153	rs73272389	intronic	C	MYOZ1	-0.0097	0.0009542	-0.01229	0.0004038	-0.003942	0.4836	-0.01	0.0006874	37.52
15	37259340	rs1157619	intronic	T	MEIS2	-0.009326	0.0009554	-0.009753	0.003939	-0.008301	0.1105	-0.0093	0.0009728	0
13	88710893	rs13378379	intergenic	G	LINC00397,LOC105370306	0.008468	0.0009577	0.007738	0.01384	0.009442	0.0356	0.0083	0.001226	0
6	55379387	rs4418185	intronic	C	HMGCLL1	0.01451	0.0009578	0.01985	0.0001776	0.0004775	0.9523	0.014	0.001475	75.66
13	88723274	rs9586478	intergenic	C	LINC00397,LOC105370306	0.008468	0.0009584	0.008541	0.006583	0.007521	0.09393	0.0082	0.001388	0
14	31514057	rs7153940	intronic	T	AP4S1	-0.008803	0.0009591	-0.01019	0.001871	-0.005396	0.2398	-0.0086	0.001259	0
1	37864613	rs1076705	intergenic	T	MIR4255,LINC01137	0.01168	0.0009597	0.01224	0.00414	0.01129	0.08713	0.012	0.0008115	0
10	1986322	rs11250945	intergenic	T	ADARB2,LINC00700	0.01128	0.0009602	0.01319	0.001075	0.00531	0.4257	0.0111	0.001267	2.67
3	151857560	rs325724	intergenic	G	AADACL2-AS1,MBNL1-AS1	-0.01608	0.0009619	-0.02417	7.823e-05	-0.003335	0.6833	-0.0167	0.0006011	76.12
1	242087718	rs12060816	intergenic	C	EXO1,BECN2	-0.01818	0.000962	-0.01766	0.01128	-0.02157	0.01812	-0.0191	0.0005348	0
17	78970409	rs77146109	intronic	T	CHMP6	-0.01311	0.0009635	-0.01286	0.009285	-0.01307	0.05361	-0.0129	0.001153	0
11	123523002	rs3851096	intronic	C	SCN3B	-0.0118	0.0009643	-0.01227	0.004379	-0.01338	0.04349	-0.0126	0.0004627	0
22	35623987	rs12159386	ncRNA_intronic	A	LINC01399	-0.01626	0.0009646	-0.01313	0.01944	-0.02833	0.008116	-0.0164	0.000914	37.5
1	38078300	rs4652964	UTR3	G	RSPO1	0.009038	0.0009657	0.009848	0.003568	0.008207	0.08465	0.0093	0.0007095	0
1	68487432	rs55808140	ncRNA_intronic	C	GNG12-AS1	0.01784	0.000966	0.01882	0.003422	0.01728	0.09414	0.0184	0.0007186	0
14	32499525	rs55800518	intergenic	G	NUBPL,ARHGAP5-AS1	-0.008234	0.0009664	-0.009153	0.002715	-0.004895	0.2701	-0.0078	0.001891	0
13	101124320	rs3783171	ncRNA_intronic	G	PCCA-AS1	0.008187	0.000968	0.007279	0.01712	0.01159	0.007647	0.0087	0.0004598	0
13	82634121	rs9545965	intergenic	G	LINC00564,SLITRK1	-0.008301	0.0009687	-0.007137	0.01939	-0.01066	0.0201	-0.0082	0.001162	0
9	95919865	rs2398828	intergenic	C	NINJ1,WNK2	-0.01229	0.0009704	-0.01587	0.0002992	-0.0008519	0.907	-0.0119	0.00148	68.03
1	248194054	rs11204582	intronic	T	OR2L13	0.01271	0.0009733	0.01061	0.02697	0.01817	0.005754	0.0133	0.0005956	0
9	138169381	rs1778977	intergenic	C	LOC401557,C9orf62	0.008188	0.0009746	0.006756	0.02462	0.01005	0.02583	0.0078	0.001819	0
7	78303931	rs321979	intronic	G	MAGI2	0.01007	0.0009799	0.009596	0.008164	0.01115	0.05579	0.01	0.001084	0
4	32470186	rs77177685	intergenic	A	LOC102723828,LOC101928622	-0.01122	0.00098	-0.01316	0.001299	-0.006918	0.2685	-0.0113	0.0009324	0
7	7199914	rs79360479	intergenic	A	LOC100131257,C1GALT1	0.0146	0.0009809	0.01533	0.003301	0.01245	0.1524	0.0146	0.001085	0
20	14713180	rs16994856	intronic	C	MACROD2	0.01525	0.0009816	0.02053	0.0004339	0.006712	0.3878	0.0156	0.0008098	50.81
5	117981647	rs2972705	intergenic	C	LOC102467225,DTWD2	-0.00825	0.0009819	-0.008047	0.007029	-0.008592	0.0705	-0.0082	0.001132	0
6	157865007	rs17231509	intronic	G	ZDHHC14	0.01103	0.000982	0.008563	0.03469	0.01563	0.009844	0.0108	0.001344	0
18	26247805	rs3907528	intergenic	T	CDH2,MIR302F	-0.008103	0.000983	-0.007901	0.006484	-0.007508	0.119	-0.0078	0.001652	0
5	4520044	rs11134056	intergenic	C	IRX1,LOC101929153	-0.01062	0.0009832	-0.01356	0.0006837	-0.004781	0.3852	-0.0105	0.001061	40.29
11	66636811	rs7932018	intronic	A	PC	-0.01089	0.0009844	-0.01069	0.007015	-0.01288	0.03814	-0.0113	0.0006713	0
3	177336402	rs13083260	ncRNA_intronic	G	LINC00578	0.01054	0.0009863	0.007187	0.06737	0.01732	0.002067	0.0105	0.001005	54.82
6	131183678	rs933064	intronic	A	EPB41L2	-0.008117	0.0009866	-0.009184	0.001922	-0.005454	0.2324	-0.0081	0.001095	0
7	123037157	rs1860722	intergenic	T	SLC13A1,IQUB	0.008752	0.0009894	0.00638	0.046	0.01448	0.003258	0.0088	0.0009715	48.23
2	1597903	rs34919091	intergenic	A	TPO,PXDN	-0.008518	0.0009895	-0.008783	0.004898	-0.007244	0.1231	-0.0083	0.001339	0
6	4097315	rs1414102	intronic	T	C6orf201	-0.00842	0.0009903	-0.006433	0.03727	-0.01394	0.002753	-0.0088	0.0006403	45.37
9	74779404	rs10869137	intronic	G	GDA	-0.008077	0.0009906	-0.007362	0.0138	0.01055	0.01543	-0.0016	0.5145	91.39
10	15304786	rs7920144	intronic	A	FAM171A1	0.01195	0.0009946	0.01637	0.0001153	-0.001476	0.8391	0.0119	0.001147	77.85
15	73208448	rs113929168	intergenic	G	ADPGK-AS1,NEO1	-0.01274	0.0009952	-0.0122	0.007394	-0.01404	0.06915	-0.0127	0.00119	0
17	48967375	rs8073538	intergenic	A	TOB1-AS1,SPAG9	0.00774	0.0009954	0.005825	0.03688	-0.01362	0.002431	0.0004	0.8796	92.7
5	159446499	rs7712634	intronic	T	TTC1	0.01129	0.0009956	0.01276	0.001796	0.007207	0.2622	0.0112	0.00116	0
13	66798610	rs2183456	intergenic	G	MIR4704,PCDH9	-0.008046	0.0009963	-0.006457	0.02979	-0.01079	0.01491	-0.0078	0.001502	0
5	117981154	rs6885983	intergenic	T	LOC102467225,DTWD2	-0.009709	0.0009969	-0.009727	0.005489	-0.01017	0.0691	-0.0099	0.0008716	0
22	48000467	rs8137346	intergenic	A	LL22NC03-75H12.2,LINC00898	-0.01012	0.0009976	-0.009283	0.01392	-0.01072	0.04714	-0.0098	0.001558	0
11	41329853	rs1542201	intronic	T	LRRC4C	0.01316	0.0009987	0.01605	0.00111	0.006617	0.3451	0.0129	0.001255	18.01
3	176471332	rs1490054	intergenic	C	LINC01208,LINC01209	0.01153	0.0009991	0.011	0.00925	0.01407	0.02798	0.0119	0.0006845	0
13	48119404	rs7329376	intergenic	G	HTR2A,LINC00562	-0.008527	0.001001	-0.01068	0.0006664	-0.003346	0.4763	-0.0084	0.001187	40.94
2	77015207	rs114801252	intronic	A	LRRTM4	0.01625	0.001001	0.009843	0.09191	0.03367	0.0003607	0.0165	0.0008166	78.71
7	50218074	rs11976434	intergenic	A	C7orf72,IKZF1	0.01381	0.001002	0.008557	0.09213	0.02662	0.000446	0.0142	0.0007008	74.91
2	67959865	rs11885596	intergenic	T	ETAA1,LOC101927701	-0.008113	0.001003	-0.009713	0.001128	-0.002954	0.515	-0.0077	0.001985	35.77
19	32240309	rs10422704	intergenic	A	THEG5,LINC01533	-0.01375	0.001003	-0.01407	0.007233	-0.01151	0.102	-0.0132	0.001684	0
18	6966373	rs200212153	intronic	T	LAMA1	0.0169	0.001003	0.01351	0.02739	0.02745	0.00432	0.0176	0.0006395	33.97
16	79044354	rs28688166	intronic	C	WWOX	-0.008326	0.001004	-0.006444	0.0338	-0.01452	0.001897	-0.0089	0.0004718	53.04
4	14458490	rs201529436	intergenic	C	LINC01085,LINC00504	-0.008107	0.001006	-0.008229	0.005996	-0.007582	0.08749	-0.008	0.001177	0
5	27662502	rs77362393	intergenic	T	LINC01021,LSP1P3	-0.009557	0.001008	-0.008349	0.01583	-0.011	0.04949	-0.0091	0.001967	0
9	116668681	rs2150014	intronic	A	ZNF618	0.00835	0.001008	0.007193	0.0181	0.0106	0.02472	0.0082	0.001299	0
4	88698345	rs2100889	intergenic	T	DMP1,IBSP	0.008107	0.001008	0.008927	0.003281	0.006248	0.1515	0.0081	0.00118	0
4	78996717	rs28366819	intronic	G	FRAS1	-0.009451	0.00101	-0.007742	0.02696	-0.01248	0.0142	-0.0093	0.001251	0
12	72259187	rs11178969	intronic	G	TBC1D15	-0.01074	0.001012	-0.005953	0.1241	-0.0236	0.0001614	-0.0109	0.0008491	82.98
12	22030165	rs704205,rs59318908	intronic	G	ABCC9	-0.00804	0.001013	-0.008405	0.005116	-0.007614	0.07696	-0.0081	0.0009014	0
6	126287158	rs115086742	intronic	T	HINT3	0.01728	0.001013	0.01594	0.01754	0.02042	0.01709	0.0177	0.0007944	0
5	134559700	rs6894521	intronic	A	C5orf66	0.01385	0.001014	0.0178	0.0004975	0.006865	0.3715	0.0145	0.0006462	29.18
7	128808306	rs111231497	UTR3	C	TSPAN33	0.01724	0.001016	0.01575	0.01809	0.02195	0.01157	0.0181	0.0006066	0
2	198819824	rs4410288	intronic	C	PLCL1	-0.008134	0.001017	-0.01094	0.0002417	-0.000824	0.8571	-0.0079	0.001404	70.98
12	95160605	rs7972350	intergenic	C	TMCC3,MIR492	-0.01491	0.001017	-0.02465	6.72e-06	0.008978	0.2823	-0.0146	0.001308	91.25
4	151403684	rs7688410	intronic	C	LRBA	0.01017	0.001017	0.01005	0.007004	0.01041	0.06851	0.0102	0.001098	0
16	54216546	rs79852733	intergenic	A	FTO,LOC100996338	-0.01178	0.001019	-0.01013	0.01713	-0.01553	0.02524	-0.0116	0.001312	0
15	39134118	rs8182091	intergenic	A	C15orf53,C15orf54	-0.007992	0.00102	-0.006813	0.02349	-0.01293	0.002632	-0.0088	0.0003141	27.41
7	153992332	rs4075743	intronic	G	DPP6	0.008918	0.001021	0.009662	0.003561	0.009037	0.06298	0.0095	0.0005234	0
2	76649038	rs1607639	intergenic	A	GCFC2,LRRTM4	0.009918	0.001023	0.006877	0.06029	0.01673	0.002239	0.01	0.001018	55.98
9	77414555	rs7045338	intronic	C	TRPM6	-0.009412	0.001023	-0.01149	0.0008272	-0.005775	0.2822	-0.0098	0.0006454	0
17	43459697	rs4792855	intergenic	T	MAP3K14,ARHGAP27	-0.007944	0.001024	-0.009335	0.001633	0.004582	0.2798	-0.0048	0.04826	86.26
11	10287008	rs2044142	intronic	C	SBF2	-0.01627	0.001025	-0.0131	0.03857	-0.02287	0.005319	-0.0168	0.0007787	0
11	79065855	rs560166	intronic	A	TENM4	-0.008195	0.001027	-0.00619	0.04009	-0.01197	0.008893	-0.008	0.001526	11.1
12	72689384	rs11609294	intronic	C	TRHDE	-0.007939	0.001028	-0.01078	0.0001918	-5.217e-05	0.9908	-0.0077	0.001537	75.22
4	14458489	rs202059507	intergenic	A	LINC01085,LINC00504	-0.008096	0.001029	-0.008229	0.005996	-0.007537	0.08995	-0.008	0.001207	0
6	121774243	rs12207042	intergenic	A	GJA1,HSF2	0.0112	0.00103	0.01205	0.00266	0.008362	0.2156	0.0111	0.001249	0
8	104121210	rs10111377	intergenic	A	ATP6V1C1,BAALC-AS2	-0.007972	0.001031	-0.008735	0.002694	0.005809	0.1945	-0.0044	0.06909	86.6
5	118175020	rs17144716	UTR3	A	DTWD2	-0.00814	0.001033	-0.009824	0.001042	-0.004131	0.3626	-0.0081	0.001146	9.23
5	30571997	rs9292393	intergenic	T	LOC101929681,CDH6	-0.00818	0.001035	-0.007715	0.009314	-0.009062	0.05464	-0.0081	0.001218	0
20	1421932	rs6079138	downstream	T	NSFL1C	0.008653	0.001035	0.006219	0.05573	0.0133	0.00374	0.0086	0.001122	37.73
2	223887950	rs7583399	intergenic	A	ACSL3,KCNE4	0.009573	0.001035	0.006551	0.06641	0.01573	0.002136	0.0096	0.001015	54.38
3	2937380	rs56321185	intronic	C	CNTN4	-0.01252	0.001035	-0.01027	0.02468	-0.01946	0.006294	-0.013	0.000713	16.2
7	7199045	rs78583996	intergenic	G	LOC100131257,C1GALT1	0.01441	0.001037	0.01504	0.003574	0.0125	0.1501	0.0144	0.001151	0
3	124859865	rs537749	intronic	G	SLC12A8	0.01183	0.001038	0.01133	0.009093	0.01311	0.04917	0.0119	0.001074	0
17	12068379	rs9890489	intergenic	G	MAP2K4,LINC00670	0.008403	0.00104	0.006168	0.05034	0.01316	0.003377	0.0085	0.0009411	39.23
2	33689158	rs13398130	intronic	T	RASGRP3	0.01118	0.001042	0.01034	0.01464	0.01328	0.02235	0.0114	0.0008631	0
17	48963989	rs7209223	intergenic	A	TOB1-AS1,SPAG9	-0.007713	0.001042	-0.006133	0.02948	-0.01289	0.003547	-0.0081	0.0006177	40.6
1	158916918	rs856086	intronic	T	PYHIN1	-0.01174	0.001044	-0.01237	0.004729	-0.01003	0.119	-0.0116	0.001266	0
15	68270380	rs338344	intergenic	T	RNU6-2,PIAS1	-0.008781	0.001044	-0.008315	0.009484	-0.01036	0.03908	-0.0089	0.0009378	0
2	38368575	rs75276864	ncRNA_intronic	G	CYP1B1-AS1	0.01195	0.001044	0.01514	0.0004928	0.004595	0.5025	0.0121	0.0009045	41.07
3	168176344	rs2436306	ncRNA_intronic	C	EGFEM1P	-0.008399	0.001045	-0.01122	0.0002449	-0.001608	0.7348	-0.0084	0.001011	65.66
1	88961409	rs306322	intergenic	C	LINC01364,PKN2-AS1	0.008747	0.001045	0.006966	0.02998	0.01386	0.004856	0.009	0.0007373	28.25
1	99577011	rs11166182	ncRNA_intronic	A	LOC100129620	0.01237	0.001046	0.01306	0.004675	0.009013	0.1837	0.0118	0.001958	0
11	119657120	rs12283431	intergenic	G	LOC102724301,TRIM29	0.01754	0.001046	0.01902	0.00607	0.01315	0.1227	0.0167	0.001857	0
19	5359211	rs2082465	intergenic	C	PTPRS,ZNRF4	0.008077	0.001046	0.0106	0.000393	0.002875	0.5158	0.0082	0.0009075	52.44
4	32481587	rs4298181	intergenic	C	LOC102723828,LOC101928622	-0.009697	0.001046	-0.01147	0.001567	-0.006562	0.2058	-0.0099	0.0008717	0
6	4149964	rs688716	ncRNA_intronic	T	LOC100507506	0.008584	0.001047	0.007675	0.0154	0.01078	0.02328	0.0086	0.001011	0
8	99049504	rs75618476	downstream	C	MATN2	-0.00967	0.001048	-0.00806	0.02747	-0.01195	0.01935	-0.0094	0.00154	0
2	190770426	rs75338458	intergenic	T	PMS1,MSTN	-0.01199	0.001049	-0.01175	0.008969	-0.01309	0.0449	-0.0122	0.0009593	0
13	43388498	rs1359314	intergenic	A	LINC01050,LINC00428	-0.01029	0.001051	-0.01188	0.00176	-0.005779	0.3074	-0.01	0.001485	0
5	178340304	rs7723421	intronic	A	ZFP2	0.00791	0.001052	0.007729	0.009674	0.008165	0.05218	0.0079	0.001176	0
7	48649178	rs67429470	intronic	A	ABCA13	-0.01052	0.001052	-0.01104	0.005274	-0.0109	0.0531	-0.011	0.0006592	0
6	31043232	rs2249231	intergenic	C	HCG22,C6orf15	0.007888	0.001053	0.009602	0.0008887	0.003944	0.3728	0.0079	0.00102	13.16
5	4104684	rs923840	intergenic	T	IRX1,LOC101929153	0.009123	0.001054	0.007173	0.0357	0.01227	0.01253	0.0088	0.001552	0
4	8722540	rs13143537	intergenic	A	CPZ,HMX1	-0.008217	0.001054	-0.0076	0.01288	-0.009719	0.03103	-0.0083	0.001035	0
13	66792964	rs9571557	downstream	G	MIR4704	-0.007984	0.001055	-0.006574	0.02649	-0.01024	0.02062	-0.0077	0.001661	0
12	87800566	rs4842457	intergenic	T	MGAT4C,MKRN9P	0.007842	0.001055	0.007272	0.01173	0.009606	0.02854	0.008	0.0008963	0
9	138009094	rs57664588	intronic	A	OLFM1	0.01747	0.001056	0.0221	0.00223	0.01152	0.1495	0.0173	0.001167	0
18	33802086	rs510710	intronic	G	MOCOS	0.009485	0.001057	0.007763	0.02975	0.01218	0.01555	0.0092	0.00144	0
2	166926428	rs11692675	intronic	C	SCN1A	-0.0099	0.001058	-0.01284	0.0005654	-0.002911	0.5803	-0.0095	0.001623	58.04
5	14986700	rs1992707	intergenic	G	ANKH,LOC101929454	-0.009847	0.001059	-0.007484	0.04717	-0.01365	0.00652	-0.0097	0.0012	0
13	99322018	rs78174720	intergenic	A	STK24,SLC15A1	-0.01396	0.001061	-0.0126	0.01454	-0.014	0.07512	-0.013	0.002456	0
6	104829526	rs156135	intergenic	G	NONE,HACE1	-0.007782	0.001061	-0.007987	0.005	-0.006534	0.1433	-0.0076	0.001556	0
1	214727383	rs11120350	intergenic	G	PTPN14,CENPF	-0.008674	0.001061	-0.007882	0.01345	-0.0105	0.03045	-0.0087	0.00109	0
5	11030164	rs1116698	intronic	G	CTNND2	0.01295	0.001061	0.02369	1.05e-06	-0.009237	0.1811	0.0129	0.001053	93.49
15	80639025	rs3848197	intergenic	A	LINC00927,ARNT2	0.01146	0.001061	0.01312	0.002005	0.00957	0.1279	0.012	0.0006144	0
5	173376506	rs12652907	intronic	G	CPEB4	0.01525	0.001063	0.01679	0.003134	0.01048	0.2072	0.0148	0.001565	0
5	35439836	rs4703401	intergenic	C	PRLR,SPEF2	-0.008138	0.001064	-0.0109	0.0003298	-0.0007711	0.8616	-0.0077	0.002091	72.07
11	124342068	rs2298510	intergenic	A	OR8B8,OR8B12	-0.01694	0.001064	-0.01866	0.003137	-0.01146	0.2148	-0.0164	0.001631	0
2	9290324	rs1344185	intergenic	A	MBOAT2,ASAP2	0.008436	0.001065	0.009518	0.002517	0.004936	0.2829	0.0081	0.001865	0
11	8258184	rs7121476	intronic	G	LMO1	0.008533	0.001066	0.006848	0.02884	0.01199	0.01267	0.0084	0.001343	0
12	6195308	rs4491293	intronic	T	VWF	0.009494	0.001066	0.01119	0.001121	0.005167	0.3506	0.0095	0.001059	0
17	55980331	rs75391886	intronic	C	CUEDC1	-0.01383	0.001067	-0.01843	0.0005733	-0.003722	0.5942	-0.013	0.002101	64.39
12	110145260	rs76631915	intergenic	A	MVK,FAM222A	-0.01603	0.001067	-0.01764	0.004394	-0.01497	0.06692	-0.0167	0.0007023	0
19	3113176	rs308064	intronic	C	GNA11	0.007977	0.001068	0.007343	0.01237	0.008489	0.05832	0.0077	0.001691	0
12	9767918	rs1863876	intergenic	G	KLRB1,LOC374443	0.008129	0.001068	0.01078	0.000311	0.001957	0.6696	0.0082	0.001069	61.67
7	39498090	rs17619856	intronic	T	POU6F2	-0.01338	0.001071	-0.01287	0.007874	-0.01325	0.09085	-0.013	0.001586	0
4	182911139	rs7676827	intergenic	C	LINC00290,LOC90768	-0.009671	0.001073	-0.009041	0.01195	-0.01227	0.0213	-0.0101	0.0007111	0
4	83062441	rs7680149	intergenic	T	RASGEF1B,HNRNPD	0.01142	0.001075	0.009452	0.02789	0.01398	0.02294	0.0109	0.001824	0
20	46368877	rs56215712	intronic	A	SULF2	-0.009401	0.001076	-0.01044	0.003337	-0.007886	0.1138	-0.0096	0.0008992	0
5	107919115	rs201528089	intergenic	A	FBXL17,LINC01023	0.01094	0.001077	0.01114	0.00656	0.01009	0.08649	0.0108	0.001285	0
11	2095273	rs73398082	intergenic	T	H19,IGF2	0.01254	0.001078	0.01377	0.002051	0.01032	0.1819	0.0129	0.0008077	0
4	177645549	rs6820170	intronic	T	VEGFC	0.008623	0.001078	0.01118	0.0004951	0.004612	0.3301	0.0091	0.0005678	24.53
6	125156890	rs9388383	intergenic	G	NKAIN2,RNF217-AS1	0.00979	0.001083	0.01085	0.002883	0.006843	0.2088	0.0096	0.001439	0
1	67595777	rs4655521	intronic	C	C1orf141	-0.01097	0.001083	-0.009508	0.01727	-0.01637	0.01167	-0.0114	0.0007647	0
15	33793179	rs1435110	intronic	C	RYR3	0.01019	0.001084	0.01183	0.001473	0.007211	0.2219	0.0105	0.0007948	0
13	87221857	rs4771782	intergenic	C	SLITRK6,LINC00430	0.00887	0.001084	0.01214	0.0001758	0.001643	0.7483	0.0092	0.0007642	66.86
18	56859260	rs9965240	intergenic	A	SEC11C,GRP	-0.01171	0.001085	-0.01515	0.0004138	-0.001989	0.7637	-0.0113	0.00166	64.27
5	131819921	rs2070729	intronic	C	IRF1	-0.008177	0.001085	-0.005825	0.05763	-0.01361	0.001871	-0.0084	0.0007626	53.54
7	45903658	rs6956436	intergenic	T	SEPT7P2,IGFBP1	0.01098	0.001086	0.01458	0.0003464	0.003905	0.523	0.0113	0.0008083	52.86
6	109126624	rs9374045	intergenic	A	LINC00222,ARMC2	-0.008119	0.001087	-0.008039	0.007369	-0.0082	0.06799	-0.0081	0.001143	0
12	81016772	rs11114531	intronic	G	PTPRQ	-0.01439	0.001087	-0.01673	0.001628	-0.01038	0.1987	-0.0148	0.0008015	0
4	131235710	rs7691850	intergenic	T	LOC101927282,LOC101927305	0.01275	0.001088	0.01322	0.004553	0.009806	0.1824	0.0122	0.001804	0
20	40898405	rs7274802	intronic	A	PTPRT	-0.01087	0.001089	-0.01029	0.01037	-0.01241	0.04501	-0.0109	0.001142	0
7	14898502	rs16878291	intergenic	T	DGKB,AGMO	-0.0137	0.00109	-0.01059	0.0416	-0.02137	0.002975	-0.0143	0.0006397	33.1
2	125152830	rs56655573	intronic	G	CNTNAP5	-0.009825	0.001091	-0.008812	0.01456	-0.01255	0.02539	-0.0099	0.001052	0
3	185431197	rs80061571	ncRNA_exonic	T	IGF2BP2-AS1	0.01593	0.001091	0.01687	0.002744	0.01575	0.119	0.0166	0.0007048	0
1	119581151	rs17023135	intronic	C	WARS2	-0.01394	0.001092	-0.01529	0.00265	-0.0103	0.1976	-0.0139	0.001202	0
9	123563510	rs10985044	intergenic	A	LOC100288842,PSMD5	-0.01538	0.001093	-0.01866	0.0009276	-0.006033	0.4964	-0.015	0.001501	31.04
1	110084827	rs12023963	intronic	T	GPR61	-0.007829	0.001093	-0.01018	0.0004542	-0.003008	0.4907	-0.008	0.0009093	46.82
17	51835475	rs78843370	intergenic	G	C17orf112,KIF2B	0.0118	0.001095	0.007422	0.09158	0.02206	0.000569	0.0122	0.0007346	72.31
7	139502073	rs10257313	intronic	C	TBXAS1	-0.01081	0.001096	-0.01105	0.005176	-0.0122	0.04981	-0.0114	0.0006168	0
3	133112473	rs4854583	intronic	T	TMEM108	0.008079	0.001097	0.008611	0.004019	0.006651	0.1363	0.008	0.001238	0
2	96378210	rs11682182	intergenic	C	TRIM43,LINC00342	0.009835	0.001097	0.008735	0.01507	0.01312	0.02184	0.01	0.0009988	0
1	91919533	rs7540260	intergenic	G	HFM1,CDC7	0.009992	0.001097	0.01027	0.005823	0.009825	0.0731	0.0101	0.0009663	0
7	68090345	rs4717464	intergenic	T	LOC102723427,LOC100507468	-0.01558	0.001097	-0.01505	0.008681	-0.01943	0.0279	-0.0164	0.0006457	0
2	119950954	rs12472931	intergenic	T	C1QL2,STEAP3	0.009922	0.001098	0.01078	0.004314	0.00886	0.08578	0.0101	0.0008703	0
17	32971422	rs16970127	intergenic	A	TMEM132E,CCT6B	0.01586	0.001099	0.02192	0.0001454	0.0006965	0.9398	0.016	0.001028	73.85
19	22291771	rs7260331	intergenic	T	ZNF257,ZNF676	-0.009244	0.001099	-0.007958	0.02072	-0.01286	0.01119	-0.0095	0.000796	0
2	166274594	rs1355995	intergenic	A	SCN2A,CSRNP3	0.007937	0.001101	0.007818	0.006826	0.007873	0.08961	0.0078	0.001356	0
1	204764279	rs6685515	intergenic	G	LRRN2,NFASC	0.008029	0.001101	0.006326	0.0377	0.01263	0.002955	0.0085	0.0005731	32.18
11	79064269	rs17138184	intronic	A	TENM4	-0.008719	0.001102	-0.007079	0.02758	-0.01236	0.01232	-0.0087	0.001251	0
10	1980822	rs12257303	intergenic	T	ADARB2,LINC00700	0.01084	0.001102	0.01262	0.001302	0.006586	0.3119	0.011	0.001006	0
16	1451519	rs761068	intronic	G	UNKL	-0.008096	0.001103	-0.004978	0.09573	-0.0146	0.001619	-0.0078	0.001715	67.69
7	70105168	rs10950207	intronic	T	AUTS2	-0.008061	0.001103	-0.008909	0.003031	-0.005446	0.2196	-0.0078	0.00161	0
13	90550250	rs76049752	intergenic	C	LINC00353,LINC00559	0.01425	0.001103	0.01124	0.0344	0.01967	0.0123	0.0139	0.001527	0
5	142609982	rs12717903	intergenic	A	ARHGAP26,NR3C1	-0.009258	0.001104	-0.00965	0.004756	-0.007795	0.1333	-0.0091	0.001404	0
22	27781783	rs6005413	intergenic	T	LINC01422,MN1	-0.01093	0.001104	-0.009715	0.01719	-0.01403	0.01918	-0.0111	0.0009641	0
4	72638824	rs16847015	intronic	A	GC	-0.01016	0.001104	-0.01168	0.001623	-0.007176	0.2233	-0.0104	0.0008741	0
13	87184362	rs9301530	intergenic	G	SLITRK6,LINC00430	0.008761	0.001105	0.01218	0.000153	0.0007707	0.8769	0.0088	0.001012	73.14
16	79726990	rs8053589	intergenic	T	MAF,MAFTRR	0.01029	0.001107	0.01209	0.001228	0.00548	0.3663	0.0103	0.001205	0
15	72748728	rs2706460	intergenic	A	TMEM202,ARIH1	-0.008734	0.001107	-0.01058	0.001239	-0.005474	0.2502	-0.0089	0.0008751	0
12	114038890	rs200146557	intergenic	A	LHX5-AS1,LINC01234	-0.007966	0.001107	-0.005732	0.05127	-0.01517	0.0007032	-0.0086	0.0004305	68.32
10	17412908	rs12255590	intronic	G	ST8SIA6	0.01123	0.001111	0.01005	0.01324	0.01418	0.03342	0.0112	0.001222	0
6	51915414	rs73433799	intronic	G	PKHD1	0.01285	0.001112	0.01352	0.004078	0.01278	0.08831	0.0133	0.0008089	0
19	56303291	rs7254593	intronic	C	NLRP11	0.007939	0.001112	0.005464	0.06556	0.01463	0.0008368	0.0084	0.0006045	67.23
11	17062454	rs7942085	intergenic	T	PLEKHA7,OR7E14P	0.01191	0.001113	0.01324	0.003487	0.007969	0.2037	0.0114	0.001791	0
6	7159350	rs112597044	intronic	G	RREB1	0.01379	0.001114	0.01394	0.007603	0.01347	0.06548	0.0138	0.001138	0
6	5717397	rs6918658	intronic	A	FARS2	0.008383	0.001114	0.009396	0.0022	0.006228	0.1975	0.0085	0.001011	0
18	64252555	rs12458066	intronic	T	CDH19	-0.01163	0.001114	-0.01319	0.001982	-0.008427	0.2092	-0.0118	0.0009779	0
16	84702097	rs11149673	downstream	G	KLHL36	0.008927	0.001117	0.009106	0.005334	0.01055	0.04269	0.0095	0.000561	0
20	5382227	rs73893965	intergenic	G	PROKR2,LINC00658	-0.01293	0.001118	-0.01641	0.0006944	-0.004684	0.5168	-0.0128	0.001401	45.26
11	84261894	rs80170845	intronic	A	DLG2	-0.01734	0.001118	-0.02281	0.0001663	0.0003889	0.9729	-0.0178	0.0008502	68.94
17	7273773	rs60342554	intergenic	C	TMEM95,TNK1	-0.009777	0.001118	-0.0103	0.003986	-0.009401	0.09527	-0.01	0.0008467	0
9	129062836	rs1230760	intergenic	A	LOC101929116,MVB12B	0.008529	0.001119	0.009662	0.002349	0.006342	0.1894	0.0087	0.001057	0
3	194362157	rs13322267	UTR3	T	LSG1	-0.01175	0.00112	-0.01116	0.01066	-0.01324	0.04126	-0.0118	0.001076	0
3	2738721	rs2728027	intronic	C	CNTN4	-0.00904	0.001121	-0.01037	0.001874	-0.006244	0.217	-0.0091	0.001003	0
15	73465477	rs1979409	intronic	A	NEO1	-0.008593	0.001122	-0.009289	0.003572	-0.006289	0.1934	-0.0084	0.001584	0
20	53309306	rs4811520	intergenic	C	DOK5,LINC01441	0.01133	0.001122	0.01302	0.001759	0.007186	0.2678	0.0113	0.001185	0
22	35938381	rs5750112	intronic	T	RASD2	0.008113	0.001124	0.005458	0.07068	-0.01419	0.001618	-0.0007	0.7749	92.5
12	50305281	rs376401	ncRNA_intronic	C	LOC283332	0.00948	0.001125	0.01312	0.0002313	0.003083	0.5525	0.0099	0.0006972	60.85
12	56146355	rs75906894	UTR3	G	GDF11	-0.01455	0.001126	-0.01467	0.009193	-0.01302	0.0782	-0.0141	0.001639	0
14	52400036	rs7143686	intronic	G	GNG2	-0.01101	0.001126	-0.006009	0.1645	-0.0199	0.0002661	-0.0114	0.0006816	75.3
10	128402081	rs12360172	intergenic	A	C10orf90,DOCK1	-0.01212	0.001127	-0.01365	0.002447	-0.007511	0.2695	-0.0118	0.001644	0
2	110439031	rs7560066	intergenic	G	SOWAHC,RGPD6	-0.009126	0.001128	-0.01046	0.001809	-0.00722	0.1692	-0.0095	0.0007182	0
5	27672803	rs74407954	intergenic	C	LINC01021,LSP1P3	-0.009424	0.001132	-0.008537	0.01304	-0.009835	0.07921	-0.0089	0.002342	0
19	7785679	rs7256836	intergenic	A	FCER2,CLEC4G	-0.009971	0.001133	-0.009737	0.008588	-0.01087	0.04826	-0.0101	0.000984	0
2	65851137	rs7566995	intergenic	A	SPRED2,MIR4778	-0.01418	0.001134	-0.01602	0.002259	-0.01004	0.2145	-0.0143	0.001155	0
13	79795214	rs2329111	intergenic	C	LINC00331,RBM26	0.007939	0.001135	0.01017	0.0005336	0.00154	0.7312	0.0076	0.001916	61.59
17	61623052	rs35819807	exonic	T	KCNH6	-0.01056	0.001135	-0.00923	0.019	-0.01411	0.0155	-0.0108	0.0009248	0
5	127043681	rs248720	intergenic	A	CTXN3,LINC01184	-0.00802	0.001138	-0.01005	0.0006911	-0.003173	0.4833	-0.008	0.0012	38.41
13	51257516	rs9591347	intergenic	T	DLEU1,DLEU7	-0.009333	0.001138	-0.01026	0.003505	-0.007966	0.1191	-0.0095	0.0009672	0
11	83849101	rs11233925	intronic	C	DLG2	-0.01329	0.001138	-0.01777	0.0003799	-0.004842	0.4999	-0.0136	0.000904	54.43
5	3856403	rs9313059	intergenic	C	IRX1,LOC101929153	0.008341	0.00114	0.009715	0.001696	0.005552	0.2375	0.0085	0.001022	0
6	150467100	rs9371775	intronic	T	PPP1R14C	0.008135	0.001141	0.007894	0.0103	0.007829	0.07598	0.0079	0.001751	0
9	116823575	rs61528631	intronic	G	AMBP	0.01137	0.001141	0.01482	0.0004307	0.003658	0.5655	0.0114	0.001073	53.48
12	12738189	rs888544	intergenic	G	DUSP16,CREBL2	0.00935	0.001142	0.008028	0.01909	0.01165	0.03149	0.0091	0.001677	0
15	81122897	rs11072949	intronic	A	CEMIP	-0.008775	0.001142	-0.01033	0.001193	-0.004221	0.4142	-0.0087	0.001376	1.59
5	10020894	rs77074715	intergenic	A	LOC285692,FAM173B	-0.01199	0.001142	-0.008064	0.06956	-0.02241	0.0009955	-0.0124	0.0008128	68.4
8	133690193	rs6981978	intergenic	A	LRRC6,TMEM71	-0.00789	0.001143	-0.00819	0.005891	0.008	0.06589	-0.003	0.2156	89.49
2	125149679	rs59815984	intronic	T	CNTNAP5	-0.009787	0.001143	-0.008765	0.01511	-0.01255	0.02539	-0.0099	0.001095	0
17	77715534	rs66677409	intronic	T	ENPP7	-0.01024	0.001143	-0.009932	0.008405	-0.01206	0.03961	-0.0106	0.0008316	0
13	69826942	rs114659489	ncRNA_intronic	G	LINC00383	-0.01588	0.001143	-0.01761	0.005233	-0.01492	0.05629	-0.0165	0.0007167	0
13	87043578	rs34818599	intergenic	G	SLITRK6,LINC00430	0.0111	0.001143	0.01108	0.008038	0.01318	0.02921	0.0118	0.0005958	0
20	62496843	rs4809374	intronic	A	TPD52L2	-0.01278	0.001144	-0.01443	0.00213	-0.007701	0.2939	-0.0125	0.001551	0
13	113641627	rs201344193	intronic	C	MCF2L	-0.009211	0.001144	-0.01225	0.0004794	-0.002994	0.5391	-0.0091	0.001323	58.13
2	217245391	rs784555	intergenic	G	MARCH4,SMARCAL1	0.007837	0.001144	0.007004	0.0161	0.009616	0.02984	0.0078	0.001299	0
1	36883946	rs16822888	intronic	C	OSCP1	-0.008101	0.001144	-0.009122	0.002543	-0.005655	0.2056	-0.008	0.001279	0
17	48262119	rs1061947	UTR3	A	COL1A1	0.01057	0.001144	0.008185	0.03497	0.01957	0.001506	0.0115	0.0004629	59.66
2	173777163	rs3769265	intronic	G	RAPGEF4	0.01414	0.001145	0.01608	0.001818	0.008203	0.3184	0.0139	0.001454	0
4	12579200	rs75141738	intergenic	A	LOC101929019,RAB28	0.01425	0.001146	0.01822	0.0003308	-0.0002511	0.9776	0.0138	0.001752	69.09
1	182053935	rs3856105	intergenic	C	ZNF648,LINC01344	0.008335	0.001146	0.009734	0.002351	0.00632	0.1588	0.0086	0.0009447	0
4	120690702	rs17005814	intergenic	C	PDE5A,LINC01365	0.01772	0.001146	0.01599	0.009712	0.02738	0.02397	0.0183	0.0008294	0
13	110985854	rs12859068	intronic	T	COL4A2	0.01774	0.001147	0.0156	0.02181	0.01945	0.03594	0.017	0.00193	0
2	55074429	rs12465327	intronic	A	EML6	-0.008017	0.001147	-0.006504	0.03158	-0.01135	0.009647	-0.0081	0.001131	0
2	106338685	rs955799	intergenic	T	LOC285000,NCK2	0.01225	0.001147	0.009751	0.04043	0.01668	0.007259	0.0123	0.00105	0
7	147922238	rs10244269	ncRNA_intronic	C	MIR548T	-0.007733	0.001149	-0.009169	0.001461	-0.004964	0.2498	-0.0079	0.0009705	0
1	92243519	rs4658268	intronic	C	TGFBR3	-0.007847	0.00115	-0.006928	0.01603	-0.009106	0.04579	-0.0075	0.00185	0
15	73209334	rs75819543	intergenic	T	ADPGK-AS1,NEO1	-0.01368	0.00115	-0.01397	0.004866	-0.0123	0.1389	-0.0135	0.001436	0
20	1422801	rs6033807	downstream	A	NSFL1C	0.008564	0.00115	0.006081	0.06089	0.0133	0.00374	0.0085	0.001259	40.16
13	87175813	rs11619706	intergenic	T	SLITRK6,LINC00430	0.008716	0.00115	0.01207	0.0001698	0.0009511	0.8484	0.0088	0.00102	71.78
1	247109267	rs2642983	ncRNA_intronic	C	ZNF670-ZNF695	0.007952	0.001151	0.01206	4.993e-05	-0.001746	0.6898	0.0077	0.001584	85.4
17	3469853	rs4790522	UTR3	T	TRPV1	-0.01185	0.001151	-0.01081	0.01248	-0.01361	0.05115	-0.0116	0.001566	0
17	16405893	rs561823	intergenic	A	LRRC75A,ZNF287	0.007744	0.001151	0.006476	0.02157	0.01107	0.01481	0.0078	0.00115	0
4	8722340	rs11724850	intergenic	C	CPZ,HMX1	-0.008162	0.001153	-0.007551	0.01359	-0.009719	0.03103	-0.0082	0.001094	0
5	14443040	rs26081	intronic	T	TRIO	0.01407	0.001153	0.01456	0.005687	0.0135	0.08124	0.0142	0.001043	0
13	92852971	rs6492591	intronic	A	GPC5	0.008825	0.001154	0.00748	0.02476	0.01033	0.03173	0.0084	0.002071	0
18	33987478	rs11081948	intronic	G	FHOD3	0.009999	0.001155	0.01318	0.0003606	0.002326	0.6834	0.01	0.00122	60.97
1	200862557	rs885197	intronic	G	C1orf106	0.00791	0.001155	0.009782	0.0009379	0.003896	0.3714	0.0079	0.001135	20.33
11	65992344	rs2155201	intronic	C	PACS1	0.009228	0.001156	0.009493	0.007077	0.008003	0.09986	0.009	0.001598	0
2	211953453	rs11685259	intergenic	A	CPS1,ERBB4	0.008467	0.001157	0.007456	0.01801	0.01023	0.0289	0.0083	0.001399	0
18	62991248	rs73963029	intergenic	A	LOC284294,CDH7	0.01451	0.001157	0.01578	0.003413	0.01147	0.1656	0.0145	0.001277	0
9	126598435	rs2458490	intronic	A	DENND1A	-0.009516	0.001158	-0.009728	0.004914	-0.009271	0.1122	-0.0096	0.001194	0
2	26930411	rs1731243	intronic	T	KCNK3	-0.009672	0.00116	-0.00807	0.02147	-0.01706	0.003894	-0.0104	0.0005154	42.37
18	76006309	rs72991511	intergenic	A	LINC01029,SALL3	0.00927	0.001161	0.009946	0.004911	0.007835	0.1082	0.0092	0.001233	0
18	55786966	rs4940642	intronic	T	NEDD4L	0.008593	0.001163	0.01192	0.0001971	-0.000275	0.9544	0.0082	0.001999	77.66
5	35636785	rs286440	intronic	T	SPEF2	0.007902	0.001163	0.008011	0.00672	0.006755	0.1376	0.0076	0.001991	0
13	43390045	rs7989555	intergenic	C	LINC01050,LINC00428	-0.009798	0.001163	-0.01218	0.001024	-0.004161	0.4297	-0.0095	0.001611	35.77
17	71725247	rs9907041	intergenic	G	SDK2,LOC100134391	-0.01073	0.001164	-0.01358	0.000569	-0.002176	0.7265	-0.0103	0.001834	58.49
11	123365440	rs58642401	intergenic	G	MIR4493,GRAMD1B	0.0111	0.001166	0.009581	0.02009	0.01387	0.02854	0.0109	0.001608	0
11	29120158	rs11030583	intergenic	G	MIR8068,LINC01616	0.007896	0.001167	0.007769	0.008044	-0.008448	0.05999	0.0029	0.2333	89.14
13	87189792	rs9634601	intergenic	C	SLITRK6,LINC00430	0.009484	0.001167	0.01307	0.0001724	0.0005456	0.9205	0.0095	0.00117	73.34
12	16397677	rs1527014	exonic	G	SLC15A5	0.01154	0.001167	0.01561	0.0001857	0.001922	0.7815	0.012	0.0007627	65.22
4	55900647	rs4864949	intergenic	A	KIT,KDR	0.008712	0.001168	0.01069	0.0008713	0.004522	0.3765	0.009	0.0009495	4.65
17	49429536	rs8073974	intergenic	C	LOC440446,CA10	0.01206	0.001168	0.01044	0.01804	0.01781	0.01264	0.0125	0.000844	0
1	192314681	rs7514892	intronic	C	RGS21	-0.007626	0.001169	-0.00834	0.003412	-0.006428	0.1271	-0.0077	0.0009955	0
17	7949607	rs2072686	intronic	A	ALOX15B	-0.01172	0.001169	-0.01491	0.0005423	-0.004648	0.4944	-0.012	0.0009535	38.72
7	152918947	rs28682414	intergenic	T	ACTR3B,LINC01287	0.01008	0.00117	0.01014	0.006955	0.009168	0.1071	0.0098	0.001635	0
3	3363379	rs1995196	intergenic	A	CRBN,LRRN1	-0.009396	0.00117	-0.009711	0.00546	-0.008747	0.09871	-0.0094	0.001197	0
19	56410222	rs302827	exonic	T	NLRP13	0.01089	0.001171	0.01129	0.006261	0.00972	0.09445	0.0108	0.001339	0
6	133884956	rs75091741	ncRNA_intronic	T	TARID	0.01033	0.001172	0.01236	0.001735	0.004732	0.3916	0.0098	0.002225	21.17
4	183317503	rs28453882	intronic	C	TENM3	-0.008672	0.001172	-0.00914	0.004793	-0.007235	0.1314	-0.0085	0.001414	0
1	204595592	rs61817485	intronic	A	LRRN2	-0.007739	0.001172	-0.007452	0.01252	-0.008512	0.03445	-0.0078	0.001047	0
7	11795912	rs10231987	intronic	A	THSD7A	0.01349	0.001173	0.01372	0.00629	0.01195	0.1174	0.0132	0.001616	0
4	27908430	rs6839342	intergenic	C	LOC101929199,MIR4275	-0.009473	0.001174	-0.008556	0.01555	-0.01102	0.03638	-0.0093	0.001441	0
14	80604191	rs9652381	intergenic	G	NRXN3,DIO2	0.01021	0.001176	0.0109	0.003807	0.007894	0.1749	0.01	0.001486	0
1	202967456	rs11801683	ncRNA_intronic	C	LOC100506747	0.01444	0.001176	0.02126	7.454e-05	-0.0006566	0.9356	0.0147	0.00101	80.35
9	74609347	rs72739901	intergenic	C	C9orf85,C9orf57	0.0122	0.001176	0.006396	0.1694	0.0245	0.000162	0.0126	0.0007799	80.89
14	95904397	rs56044811	intronic	A	SYNE3	-0.01636	0.001177	-0.01387	0.02128	-0.02131	0.02492	-0.016	0.001588	0
1	192203151	rs1175118	intergenic	C	RGS18,RGS21	-0.007692	0.001177	-0.005839	0.04109	-0.01135	0.008209	-0.0075	0.001462	13.39
9	84458091	rs7867888	intergenic	A	LOC101927502,SPATA31D5P	-0.008831	0.001179	-0.01038	0.001721	-0.004727	0.337	-0.0086	0.001631	0
12	4551814	rs2193647	intronic	G	FGF6	0.01342	0.001179	0.01264	0.009851	0.01665	0.03555	0.0138	0.0009257	0
6	145805413	rs56931754	intergenic	A	UTRN,EPM2A	0.01488	0.001179	0.008977	0.112	0.02782	0.0005111	0.0153	0.0008469	73.41
4	182932076	rs2100696	intergenic	A	LINC00290,LOC90768	0.008155	0.00118	0.009101	0.00341	0.005848	0.1783	0.008	0.001496	0
9	83895962	rs73474246	intergenic	C	LINC01507,TLE1	0.01521	0.001184	0.01421	0.01094	0.01736	0.05297	0.0151	0.001407	0
20	14780319	rs6079566	intronic	T	MACROD2	0.009666	0.001185	0.01229	0.0005541	0.002582	0.6454	0.0095	0.001481	53.33
17	4744817	rs78334839	intronic	T	MINK1	-0.01414	0.001185	-0.01576	0.002206	-0.009382	0.2697	-0.0141	0.001361	0
6	19729381	rs7769632	intergenic	T	LOC101928519,ID4	0.007898	0.001186	0.007745	0.008155	0.007122	0.112	0.0076	0.00198	0
1	194013928	rs12073039	intergenic	A	LINC01031,NONE	0.00891	0.001188	0.006836	0.03692	0.01425	0.00593	0.009	0.001146	32.48
18	66469255	rs986182	intronic	G	CCDC102B	-0.009954	0.00119	-0.01036	0.005239	-0.009102	0.1032	-0.01	0.001205	0
7	132946598	rs73148906	intronic	A	EXOC4	-0.008154	0.00119	-0.008624	0.004622	-0.00807	0.07805	-0.0085	0.0008216	0
5	153326223	rs1370913	intergenic	T	GRIA1,FAM114A2	0.008389	0.001191	0.01209	7.597e-05	-0.001512	0.7608	0.0084	0.001212	81.71
12	13840654	rs2300244	intronic	C	GRIN2B	-0.007953	0.001193	-0.005867	0.04527	-0.01266	0.005779	-0.0079	0.001411	36.61
19	39512597	rs12982529	intergenic	A	FBXO17,FBXO27	0.007975	0.001194	0.009003	0.002622	0.006226	0.1556	0.0081	0.0009754	0
12	128017314	rs1352048	intergenic	G	LOC101927616,LOC101927637	-0.008073	0.001195	-0.008749	0.00352	-0.006998	0.1241	-0.0082	0.0009856	0
12	110358336	rs16939764	intergenic	A	TCHP,GIT2	-0.0131	0.001196	-0.01404	0.004074	-0.008115	0.2815	-0.0123	0.002639	0
14	85706196	rs1667505	intergenic	C	NONE,LINC00911	-0.008657	0.001196	-0.005281	0.09986	-0.01706	0.0005246	-0.0089	0.0009414	75.57
3	194665635	rs55736662	intergenic	A	LOC100507391,XXYLT1	0.01052	0.001196	0.005668	0.1516	0.02147	0.0001816	0.0108	0.0008133	80.93
5	178411299	rs202014129	intronic	A	GRM6	-0.009168	0.001197	-0.009742	0.00441	-0.007164	0.162	-0.0089	0.001607	0
5	13836402	rs1596791	intronic	G	DNAH5	0.008147	0.001198	0.005903	0.05083	0.01406	0.002221	0.0084	0.000846	55.18
11	8334841	rs7102266	intergenic	A	LMO1,STK33	-0.009374	0.0012	-0.01123	0.001384	-0.003225	0.5389	-0.0088	0.00258	38.06
12	125338529	rs10773112	intronic	T	SCARB1	0.007995	0.0012	0.007349	0.01323	0.01042	0.02356	0.0083	0.0008938	0
1	5689702	rs770683	intergenic	T	MIR4417,MIR4689	-0.01253	0.0012	-0.01347	0.004006	-0.01199	0.08623	-0.013	0.0007883	0
16	48128675	rs116143599	intronic	T	ABCC12	-0.01731	0.001201	-0.01472	0.0187	-0.0229	0.0329	-0.0168	0.001828	0
12	39455489	rs1349254	intergenic	G	CPNE8,KIF21A	-0.00774	0.001201	-0.007031	0.01588	-0.008955	0.03459	-0.0077	0.001394	0
13	22473593	rs7993238	intergenic	C	LINC00424,LINC00540	0.008277	0.001201	0.006517	0.03609	0.01197	0.009295	0.0082	0.001331	0
5	153316866	rs508306	intergenic	A	GRIA1,FAM114A2	0.008775	0.001201	0.01275	6.804e-05	-0.001807	0.7268	0.0088	0.001237	82.62
21	16219917	rs73346207	intergenic	T	LOC388813,NRIP1	-0.009629	0.001201	-0.005219	0.1411	-0.02219	7.798e-05	-0.0102	0.000666	85.01
6	83536070	rs9359543	intergenic	T	TPBG,UBE3D	-0.01298	0.001202	-0.009871	0.03856	-0.02012	0.008515	-0.0128	0.001555	23.54
5	148245366	rs9325123	intergenic	A	ADRB2,SH3TC2	0.009621	0.001202	0.006042	0.08477	0.02037	0.0003953	0.01	0.0008022	78.33
3	139499716	rs6439881	intergenic	A	NMNAT3,CLSTN2	0.007955	0.001203	0.009517	0.001231	0.005342	0.2391	0.0083	0.0007632	0
5	4487664	rs7728048	intergenic	C	IRX1,LOC101929153	0.01581	0.001204	0.02085	0.000314	0.002793	0.7641	0.0158	0.001204	63.32
8	17721720	rs2517330	downstream	T	FGL1	0.008986	0.001204	0.01298	0.000141	0.001215	0.8026	0.0091	0.001028	74.66
8	72616194	rs6415616	intergenic	T	EYA1,MSC	-0.01234	0.001206	-0.01078	0.02106	-0.01499	0.02514	-0.0122	0.001441	0
9	125246132	rs10818703	intergenic	T	OR1J1,OR1J2	0.008498	0.001206	0.006822	0.03561	0.01204	0.008283	0.0086	0.001114	0
7	7218742	rs74974108	intergenic	C	LOC100131257,C1GALT1	0.01323	0.001207	0.01299	0.006111	0.01453	0.087	0.0134	0.001203	0
7	7194759	rs10244129	intergenic	C	LOC100131257,C1GALT1	-0.008121	0.001208	-0.008253	0.00694	-0.007481	0.09355	-0.008	0.001448	0
9	32302837	rs11792665	intergenic	C	LINC01242,ACO1	-0.01278	0.001211	-0.01484	0.001985	-0.007641	0.2816	-0.0126	0.001489	0
14	52389609	rs36123684	intronic	A	GNG2	0.01632	0.001211	0.01265	0.03316	0.02829	0.003847	0.0169	0.0008348	47.14
12	72314791	rs17110424	intronic	G	TBC1D15	-0.01052	0.001211	-0.005912	0.1303	-0.02283	0.000141	-0.011	0.0006974	82.46
8	130152109	rs6981888	intergenic	A	LINC00824,LINC00977	0.008353	0.001213	0.01027	0.001126	0.004878	0.2914	0.0086	0.0009677	0
9	78158939	rs1010568	ncRNA_intronic	G	MIR548H3	0.01219	0.001213	0.007919	0.07782	0.02383	0.0008073	0.0125	0.0009332	72.51
1	205886813	rs6421774	intronic	C	SLC26A9	0.008876	0.00122	0.008288	0.01208	0.009943	0.04885	0.0088	0.001424	0
14	42187932	rs17181601	intronic	T	LRFN5	0.0139	0.001221	0.01441	0.004783	0.01219	0.1401	0.0138	0.001443	0
3	130148510	rs9875499	intronic	T	COL6A5	0.01455	0.001223	0.01594	0.003186	0.01209	0.1438	0.0148	0.001039	0
5	55062764	rs13181170	exonic	C	DDX4	-0.007874	0.001225	-0.007618	0.009214	-0.007235	0.1075	-0.0075	0.002142	0
6	2798619	rs9885826	intergenic	A	WRNIP1,SERPINB1	0.01398	0.001225	0.008597	0.1049	0.02549	0.0007798	0.0142	0.001018	70.45
15	64187193	rs8033658	intergenic	T	MIR422A,DAPK2	0.007937	0.001227	0.009068	0.002276	0.005521	0.2175	0.008	0.00121	0
20	7050150	rs3761884	intergenic	T	BMP2,LINC01428	-0.007901	0.001227	-0.0053	0.07575	-0.01501	0.0006264	-0.0084	0.0006159	70.61
21	32561746	rs2284476	intronic	G	TIAM1	0.01116	0.001228	0.01394	0.0007672	0.003599	0.5728	0.0109	0.001667	46.1
6	37529834	rs9394437	intergenic	T	MIR4462,MDGA1	-0.01028	0.001229	-0.01397	0.0001691	9.48e-05	0.9879	-0.0103	0.001158	73.36
9	87579803	rs77438563	intronic	T	NTRK2	0.01474	0.001229	0.008828	0.117	0.02648	0.0007797	0.0149	0.00111	70.35
3	118530692	rs881604	intergenic	C	LINC00901,IGSF11	-0.007743	0.001229	-0.009457	0.0009943	-0.004306	0.3379	-0.008	0.0009524	0
16	49953352	rs73578184	intergenic	A	ZNF423,CNEP1R1	-0.01262	0.001231	-0.01062	0.02495	-0.01721	0.01423	-0.0127	0.001177	0
5	2923396	rs1494064	intergenic	G	C5orf38,LINC01377	0.01708	0.001232	0.02277	0.0008729	0.008486	0.3174	0.0172	0.00122	42.1
5	28239056	rs10472606	intergenic	T	LINC01021,LSP1P3	0.008209	0.001232	0.00519	0.09034	0.01557	0.000803	0.0084	0.001002	71.71
10	23661291	rs12414475	intergenic	C	C10orf67,MIR1254-2	-0.00944	0.001232	-0.009758	0.005393	-0.01043	0.05618	-0.01	0.000711	0
12	13827693	rs7309380	intronic	C	GRIN2B	0.009306	0.001233	0.009041	0.009228	0.008649	0.1058	0.0089	0.002112	0
4	23591442	rs4697039	intergenic	G	MIR548AJ2,PPARGC1A	-0.008194	0.001233	-0.006687	0.02999	-0.01143	0.01345	-0.0082	0.001419	0
7	123066710	rs10244905	intergenic	G	SLC13A1,IQUB	0.01083	0.001233	0.006514	0.1112	0.02089	0.0003927	0.0113	0.0007589	75.54
12	63397006	rs771963	intergenic	G	PPM1H,AVPR1A	-0.008933	0.001234	-0.009233	0.006197	-0.006257	0.2141	-0.0083	0.00293	0
10	85477515	rs10509480	intergenic	C	NRG3,GHITM	0.007724	0.001235	0.009138	0.001869	0.00637	0.1336	0.0082	0.0006158	0
4	8615752	rs28704962	intronic	T	CPZ	0.01183	0.001236	0.01546	0.0003611	0.001443	0.8369	0.0116	0.001568	65.59
18	74401528	rs114481078	upstream	A	LOC400661	0.01286	0.001237	0.01728	0.0003178	0.001137	0.8758	0.0124	0.001856	70.97
4	88828598	rs6826633	intergenic	C	MEPE,SPP1	0.009734	0.00124	0.01089	0.002791	0.00687	0.2046	0.0096	0.001374	0
19	32687633	rs2903673	intergenic	A	LOC101927411,ZNF507	0.01233	0.00124	0.01491	0.001469	0.007106	0.286	0.0123	0.001251	0
20	10614435	rs2143619	intergenic	A	SLX4IP,JAG1	-0.007797	0.001242	-0.0066	0.02468	0.01153	0.009179	-0.001	0.6761	91.51
7	55156419	rs12535226	intronic	A	EGFR	-0.008176	0.001242	-0.008978	0.003605	-0.006024	0.1825	-0.008	0.001542	0
8	67691047	rs6982259	intronic	G	C8orf44-SGK3,SGK3	-0.01281	0.001243	-0.01431	0.00235	-0.007806	0.3015	-0.0125	0.001692	0
14	78531784	rs2365350	intergenic	T	ADCK1,NONE	-0.008572	0.001243	-0.01022	0.001317	-0.004171	0.3958	-0.0084	0.001518	6.85
1	4120898	rs4233258	intergenic	T	LINC01346,LOC284661	-0.007803	0.001246	-0.009265	0.00141	-0.004115	0.351	-0.0077	0.001408	0
20	12039845	rs7268377	intergenic	G	BTBD3,LOC101929486	0.01158	0.001246	0.007405	0.08574	0.02265	0.0005461	0.0121	0.0007534	73.99
13	102581023	rs9518600	intronic	A	FGF14	0.01418	0.001247	0.01506	0.004646	0.01131	0.1567	0.0139	0.001626	0
6	31054687	rs2535304	intergenic	A	HCG22,C6orf15	0.007848	0.001247	0.009183	0.001769	0.004592	0.2971	0.0078	0.001411	0
9	126593370	rs2768819	intronic	T	DENND1A	-0.009389	0.001248	-0.009607	0.005422	-0.009018	0.1143	-0.0094	0.00134	0
5	127033850	rs1234542	intergenic	G	CTXN3,LINC01184	-0.007904	0.001249	-0.01065	0.0003049	-0.001358	0.7612	-0.0078	0.001379	66.94
3	119436845	rs6796673	intronic	C	MAATS1	-0.01035	0.00125	-0.008871	0.02428	-0.01366	0.01581	-0.0104	0.001187	0
1	208425671	rs2801193,rs530696235	intergenic	C	PLXNA2,MIR205HG	-0.008401	0.001251	-0.007366	0.01737	-0.01058	0.03515	-0.0083	0.001682	0
13	40828990	rs9576966	intergenic	T	LINC00548,LINC00598	-0.01228	0.001251	-0.01091	0.01887	-0.01546	0.02217	-0.0124	0.00118	0
5	30968090	rs1276157	intergenic	T	LOC101929681,CDH6	0.009315	0.001252	0.01034	0.003192	0.006392	0.2157	0.0091	0.001657	0
4	42989086	rs13103779	intronic	A	GRXCR1	-0.01371	0.001254	-0.01698	0.0004517	-0.003583	0.6982	-0.0141	0.0009534	39.59
2	65882979	rs1420353	intergenic	C	SPRED2,MIR4778	-0.01176	0.001255	-0.01411	0.0009322	-0.005324	0.4694	-0.0119	0.001186	6.71
13	87171697	rs34778784	intergenic	T	SLITRK6,LINC00430	0.01003	0.001255	0.01285	0.0005466	0.003433	0.5513	0.0101	0.001179	47.21
11	93866147	rs11607757	intronic	G	PANX1	-0.01182	0.001256	-0.01243	0.006085	-0.01194	0.05904	-0.0123	0.000833	0
12	17699337	rs4763470	intergenic	A	SKP1P2,MIR3974	-0.01391	0.001257	-0.0162	0.002513	-0.008066	0.2825	-0.0135	0.001969	0
7	78323029	rs321999	intronic	T	MAGI2	-0.009412	0.001257	-0.009125	0.01103	-0.009915	0.05025	-0.0094	0.001296	0
4	70455478	rs2288741	intronic	C	UGT2A1,UGT2A2	-0.008665	0.001257	-0.008392	0.01029	-0.009323	0.05116	-0.0087	0.001238	0
13	53925231	rs61950261	intergenic	C	LINC01065,LINC00558	0.01366	0.001258	0.01834	0.000659	0.005954	0.3968	0.0138	0.001215	49.2
6	9407381	rs1359557	intergenic	A	LOC100506207,TFAP2A	0.0164	0.001259	0.02041	0.0006425	0.005971	0.5492	0.0166	0.001148	35.48
4	139648177	rs114653133	intergenic	G	LINC00499,NOCT	0.01669	0.001262	0.02428	0.000192	0.003465	0.6881	0.0168	0.001194	73.17
2	168461161	rs734284	intergenic	G	XIRP2,LOC105616981	0.009242	0.001263	0.009966	0.004889	0.00545	0.2812	0.0085	0.003356	0
10	34258488	rs11009607	intergenic	G	LINC00838,PARD3	0.01331	0.001263	0.0158	0.001223	0.006103	0.4416	0.0131	0.001525	8.13
1	31113232	rs1882027	intergenic	T	LOC101929406,MATN1	-0.01065	0.001263	-0.01088	0.006746	-0.0114	0.0517	-0.011	0.0008201	0
5	2554808	rs6872874	intergenic	A	LOC100506858,IRX2	-0.00808	0.001266	-0.009504	0.001538	-0.003903	0.4028	-0.0079	0.00175	2.38
15	85948709	rs13379803	intronic	T	AKAP13	-0.007805	0.001267	-0.007385	0.01131	0.01061	0.01985	-0.0021	0.384	91.06
9	85186899	rs7036580	intergenic	T	SPATA31D1,RASEF	0.01266	0.001267	0.01469	0.001825	0.007015	0.347	0.0125	0.001634	0
10	24535442	rs7923307	intronic	G	KIAA1217	0.00935	0.001267	0.008978	0.01135	0.01165	0.02468	0.0098	0.0007498	0
4	123610730	rs309390	downstream	A	IL21-AS1	-0.008909	0.001269	-0.01032	0.002251	-0.006158	0.2038	-0.009	0.001172	0
1	187688545	rs61820590	intergenic	A	LINC01037,NONE	0.008219	0.001271	0.009395	0.002313	0.004177	0.372	0.0078	0.002315	0
4	178744964	rs6836747	ncRNA_intronic	G	LINC01098,LINC01099	0.009352	0.001272	0.01044	0.002646	0.008958	0.1063	0.01	0.0006304	0
1	41306571	rs12402583	downstream	C	KCNQ4	0.008721	0.001273	0.009117	0.004678	0.008353	0.1072	0.0089	0.001099	0
17	48603503	rs9890721	exonic	T	MYCBPAP	-0.009492	0.001273	-0.009414	0.007554	-0.01202	0.03022	-0.0102	0.0006027	0
9	116882674	rs78850315	intergenic	T	KIF12,COL27A1	-0.01071	0.001275	-0.009285	0.01862	-0.01502	0.01736	-0.0109	0.001073	0
13	66456820	rs963213	intergenic	A	LINC01052,MIR548X2	-0.009037	0.001276	-0.01348	4.998e-05	0.002732	0.6077	-0.009	0.001391	85.1
18	902328	rs2846581	intergenic	C	YES1,ADCYAP1	0.01102	0.001276	0.01544	0.0001325	-5.024e-05	0.9939	0.0113	0.001031	75.06
9	20519521	rs7868240	intronic	G	MLLT3	0.007825	0.00128	0.00839	0.005088	0.006673	0.1134	0.0078	0.001322	0
20	55471930	rs11697606	intergenic	A	TFAP2C,BMP7	-0.01052	0.001281	-0.01186	0.003338	-0.007985	0.1549	-0.0105	0.001263	0
1	43408966	rs1385129	exonic	A	SLC2A1	-0.01001	0.001281	-0.008991	0.01584	-0.01257	0.02812	-0.0101	0.001229	0
12	6186116	rs7135976	intronic	T	VWF	0.008792	0.001281	0.008631	0.007779	0.009461	0.06819	0.0089	0.00122	0
9	91511000	rs10867131	intergenic	T	MIR4289,C9orf47	-0.007911	0.001282	-0.007644	0.009975	-0.007585	0.09119	-0.0076	0.001999	0
7	104209677	rs74671440	intronic	C	LHFPL3	-0.01034	0.001282	-0.01164	0.001668	-0.005405	0.4161	-0.0102	0.001604	0
5	151339198	rs28633110	ncRNA_intronic	G	CTB-12O2.1	0.01046	0.001284	0.01223	0.001543	0.007309	0.2341	0.0108	0.0008789	0
7	90974367	rs7791011	intergenic	A	FZD1,MTERF1	0.009191	0.001285	0.01191	0.0004999	0.002282	0.6706	0.0091	0.00147	56.51
18	51024516	rs1502223	intronic	C	DCC	-0.01166	0.001285	-0.01387	0.001254	-0.008516	0.2202	-0.0124	0.0006651	0
4	3250754	rs2530594	upstream	T	MSANTD1	0.01704	0.001287	0.01694	0.00633	0.01585	0.1347	0.0167	0.001797	0
8	60155314	rs10755941	intergenic	C	TOX,CA8	0.007643	0.001287	0.007566	0.008402	0.008	0.06297	0.0077	0.001215	0
7	24544696	rs9297125	intergenic	C	NPY,MPP6	-0.0107	0.001288	-0.008408	0.04794	-0.01545	0.003909	-0.0112	0.0007647	6.88
2	237566300	rs2600733	intergenic	G	ACKR3,COPS8	0.008227	0.001289	0.009268	0.002493	0.005803	0.2245	0.0083	0.001314	0
6	136351726	rs9389363	intronic	T	PDE7B	0.008555	0.00129	0.0102	0.001618	0.004913	0.3015	0.0085	0.001376	0
22	34227042	rs5999118	intronic	T	LARGE	-0.01482	0.001291	-0.01431	0.01304	-0.01638	0.03609	-0.015	0.001141	0
4	60538196	rs41451945	intergenic	G	NONE,MIR548AG1	0.0107	0.001292	0.009396	0.02038	0.01317	0.02742	0.0106	0.00153	0
7	29011102	rs221181	intergenic	T	TRIL,LOC100506497	0.01024	0.001292	0.008224	0.03389	0.01437	0.01215	0.0102	0.001487	0
19	382776	rs73489992	intergenic	T	THEG,C2CD4C	0.0121	0.001292	0.0112	0.01191	0.01532	0.03397	0.0123	0.00109	0
1	202095590	rs4376792	intronic	T	GPR37L1	0.009562	0.001293	0.008816	0.01414	0.01112	0.04062	0.0095	0.001434	0
15	72777474	rs2592058	intronic	G	ARIH1	-0.008574	0.001293	-0.01045	0.001304	-0.004909	0.303	-0.0087	0.001156	0
9	126969243	rs7043914	intergenic	A	LHX2,NEK6	0.008885	0.001294	0.008479	0.01054	0.008662	0.09262	0.0085	0.002141	0
4	42777442	rs28756863	intergenic	T	ATP8A1,GRXCR1	-0.01246	0.001294	-0.01104	0.01883	-0.01676	0.01696	-0.0128	0.0009871	0
1	243277476	rs4658537	intergenic	T	LINC01347,CEP170	0.01162	0.001295	0.007294	0.1028	0.02001	0.001264	0.0117	0.001209	64.34
18	46435079	rs2337099	intergenic	G	CTIF,SMAD7	0.008335	0.001295	0.008121	0.01158	0.009368	0.03344	0.0086	0.0009493	0
1	183553560	rs12740417	intronic	C	NCF2	-0.008026	0.001296	-0.008919	0.002966	-0.006174	0.1831	-0.0081	0.001243	0
19	17830194	rs78184217	upstream	T	MAP1S	-0.01197	0.001296	-0.01085	0.01184	-0.01676	0.02906	-0.0123	0.001052	0
12	83660130	rs4882562	intergenic	A	TMTC2,SLC6A15	-0.008068	0.001296	-0.008398	0.004996	-0.008946	0.06141	-0.0086	0.0007131	0
10	2828634	rs11251509	intergenic	G	LINC00701,PFKP	0.01666	0.001298	0.01249	0.04547	0.02682	0.004816	0.0168	0.001203	37.7
11	124094644	rs12290201	upstream	C	OR8G2	0.01686	0.001298	0.02212	0.000392	0.006806	0.4956	0.0178	0.0007087	41.16
1	36880518	rs4653190	intergenic	A	LSM10,OSCP1	-0.008305	0.001299	-0.008228	0.008855	-0.009275	0.04333	-0.0086	0.0009221	0
20	4708979	rs12625115	UTR3	C	PRND	-0.01112	0.001299	-0.01147	0.006487	-0.01248	0.04579	-0.0118	0.0007089	0
3	111580056	rs73228508	intronic	T	PHLDB2	0.0175	0.0013	0.01691	0.01039	0.01897	0.05396	0.0175	0.001314	0
8	123603473	rs1880014	intergenic	A	LOC105375734,LINC01151	-0.008709	0.0013	-0.01027	0.001441	-0.006147	0.2281	-0.0091	0.0008068	0
9	2664672	rs73640164	intergenic	G	VLDLR,KCNV2	0.01026	0.001301	0.006845	0.07674	0.01737	0.002639	0.0101	0.00154	56.98
5	6881857	rs275438	intergenic	G	MIR4278,MIR4454	0.00851	0.001301	0.009352	0.002909	0.006036	0.2292	0.0084	0.001512	0
1	194968706	rs200186338	intergenic	G	LINC01031,KCNT2	0.01187	0.001301	0.01424	0.001415	0.007389	0.272	0.0122	0.00104	0
21	21205516	rs1156406	intergenic	G	MIR548XHG,LINC00320	-0.01153	0.001302	-0.01283	0.00285	-0.007432	0.2657	-0.0113	0.001799	0
1	30405460	rs448357	intergenic	A	LOC101928460,LOC101929406	0.008014	0.001303	0.007866	0.01156	0.008222	0.05119	0.008	0.001371	0
22	38447991	rs2179419	intergenic	T	POLR2F,PICK1	0.01519	0.001303	0.01712	0.00223	0.01156	0.2	0.0156	0.001015	0
9	28427729	rs11999408	intronic	T	LINGO2	-0.01054	0.001304	-0.01387	0.000542	-0.001901	0.7491	-0.0101	0.002192	64.27
12	77968161	rs2172107	intergenic	T	E2F7,NAV3	-0.008184	0.001305	-0.009771	0.001758	-0.004193	0.3477	-0.0079	0.001846	5.05
5	84158648	rs11949739	intergenic	C	EDIL3,NBPF22P	0.007577	0.001305	0.005531	0.05485	0.01323	0.001533	0.008	0.0006591	57.21
1	64557512	rs76031494	intronic	G	ROR1	0.01533	0.001306	0.02053	0.0002995	0.002688	0.7646	0.0155	0.001211	64.72
2	2246129	rs59952520	intronic	T	MYT1L	-0.01211	0.001306	-0.01102	0.01367	-0.01583	0.02956	-0.0123	0.001148	0
7	17885468	rs2691614	intronic	C	SNX13	-0.0101	0.001307	-0.01515	5.452e-05	0.002742	0.6409	-0.01	0.001478	84.89
2	125250587	rs6745541	intronic	C	CNTNAP5	0.01316	0.001308	0.01707	0.00109	0.005457	0.414	0.0127	0.002001	46.94
4	88819537	rs12503426	intergenic	G	MEPE,SPP1	0.009408	0.001308	0.01058	0.002487	0.006853	0.2075	0.0095	0.001201	0
13	103867773	rs112588391	intergenic	G	SLC10A2,MIR548AS	0.01523	0.001309	0.0168	0.00317	0.01316	0.1334	0.0157	0.0009512	0
10	20225914	rs7897805	intronic	G	PLXDC2	-0.008804	0.00131	-0.007701	0.02109	-0.009678	0.04805	-0.0083	0.002453	0
17	9515777	rs6503235	exonic	A	CFAP52	0.008108	0.00131	0.0119	8.672e-05	-0.0007192	0.8762	0.0081	0.001271	80.95
4	183421324	rs6855864	intronic	C	TENM3	0.01788	0.001311	0.01984	0.002535	0.0154	0.1522	0.0186	0.0008535	0
1	246125374	rs1544150	intronic	T	SMYD3	0.01213	0.001311	0.008359	0.07114	0.02092	0.001455	0.0126	0.0008508	59.61
19	53935543	rs56351628	ncRNA_intronic	C	TPM3P9	0.01607	0.001312	0.01778	0.004891	0.01392	0.09241	0.0164	0.001079	0
9	27600645	rs10968001	intergenic	C	C9orf72,LINGO2	-0.01063	0.001313	-0.009357	0.0193	-0.01238	0.04185	-0.0103	0.002045	0
5	14451734	rs26092	intronic	T	TRIO	0.0137	0.001314	0.01523	0.003634	0.01168	0.1208	0.0141	0.001022	0
1	231553787	rs7542797	intronic	C	EGLN1	-0.01149	0.001315	-0.01734	4.804e-05	0.003683	0.5847	-0.0114	0.001521	85.69
7	7206908	rs77773413	intergenic	T	LOC100131257,C1GALT1	0.01426	0.001317	0.01487	0.004549	0.0125	0.1501	0.0142	0.001453	0
11	124404297	rs10893249	intergenic	G	OR8B8,OR8B12	-0.01091	0.001317	-0.01232	0.002035	-0.007025	0.2906	-0.0109	0.001375	0
19	17827448	rs76461439	intergenic	C	UNC13A,MAP1S	-0.01194	0.001317	-0.01081	0.01197	-0.01676	0.02906	-0.0122	0.001071	0
10	127790713	rs73378621	intronic	T	ADAM12	0.008438	0.001318	0.009597	0.002696	0.004677	0.3165	0.008	0.002272	0
5	118264866	rs17144824	intronic	C	DTWD2	-0.00772	0.001318	-0.01098	0.0001595	-0.0001475	0.9728	-0.0076	0.001499	76.94
8	97070673	rs535343	intergenic	G	LOC100500773,GDF6	-0.007624	0.001319	-0.00652	0.02403	0.01042	0.01433	-0.0011	0.6317	90.88
19	17256698	rs56241574	intronic	A	MYO9B	-0.009069	0.00132	-0.009319	0.007843	-0.008469	0.07947	-0.009	0.001414	0
14	65128475	rs11622587	intergenic	T	PPP1R36,PLEKHG3	0.01512	0.001321	0.01362	0.01987	0.01659	0.04067	0.0146	0.001952	0
11	66014300	rs2155198	intergenic	A	PACS1,KLC2	0.009129	0.001321	0.009349	0.008005	0.008048	0.09881	0.0089	0.001773	0
2	10612630	rs818167	intergenic	A	LOC101929715,NOL10	0.009572	0.001321	0.01052	0.003101	0.006599	0.2383	0.0094	0.001696	0
5	14389545	rs10513177	intronic	G	TRIO	0.01064	0.001321	0.007168	0.0858	0.01647	0.002871	0.0106	0.001421	45.29
2	221542433	rs4674544	intergenic	T	MIR4268,EPHA4	0.007785	0.001322	-0.006987	0.01815	0.01158	0.009683	-0.0013	0.5946	91.75
3	133475563	rs4241357	intronic	G	TF	-0.008395	0.001323	-0.01002	0.001383	-0.003316	0.4974	-0.0081	0.00212	25.37
5	126998181	rs248696	intergenic	C	CTXN3,LINC01184	-0.009066	0.001323	-0.01034	0.002214	-0.004791	0.3637	-0.0087	0.002076	0
10	53629464	rs10823769	intronic	G	PRKG1	-0.01274	0.001323	-0.01703	0.0003129	-0.001479	0.8423	-0.0126	0.001533	68.05
14	81126429	rs721867	intronic	G	CEP128	0.00921	0.001323	0.008892	0.01294	0.0111	0.02415	0.0097	0.0008092	0
8	9088336	rs330055	intergenic	G	LOC101929128,LOC157273	0.008598	0.001324	0.01178	0.0001822	0.0005678	0.9139	0.0088	0.001012	70.33
4	96307825	rs12513120	intronic	T	UNC5C	-0.01128	0.001324	-0.0098	0.02793	-0.01545	0.007804	-0.0119	0.000721	0
5	55078065	rs3843460	intronic	C	DDX4	-0.007765	0.001327	-0.007558	0.009071	-0.00731	0.1052	-0.0075	0.002067	0
8	119483130	rs2514996	intronic	C	SAMD12	-0.008557	0.001327	-0.008226	0.01216	-0.009905	0.03546	-0.0088	0.00107	0
1	88966843	rs306333	intergenic	G	LINC01364,PKN2-AS1	0.008051	0.001327	0.008271	0.005076	0.008784	0.07491	0.0084	0.0008675	0
4	8205773	rs1281129	intronic	T	SH3TC1	-0.00784	0.001328	-0.009446	0.001345	-0.003676	0.4078	-0.0077	0.001676	15.09
18	58094199	rs1943231	intergenic	G	MC4R,CDH20	0.01237	0.001329	0.01552	0.0009121	0.004823	0.492	0.0122	0.001596	38.13
8	73872434	rs7820372	intergenic	C	KCNB2,TERF1	0.008292	0.001329	0.009739	0.001948	0.00499	0.2847	0.0083	0.001477	0
13	25996690	rs13378890	intronic	T	ATP8A2	-0.01251	0.001329	-0.01344	0.003673	-0.01046	0.1598	-0.0126	0.001278	0
7	24553708	rs4722370	intergenic	T	NPY,MPP6	-0.01041	0.001329	-0.0072	0.08463	-0.01624	0.00168	-0.0108	0.0008287	46.68
8	121165786	rs6996015	intronic	A	COL14A1	-0.00902	0.00133	-0.00765	0.02599	-0.01144	0.02122	-0.0089	0.001605	0
1	202092415	rs3795596	exonic	A	GPR37L1	0.009564	0.001332	0.009445	0.008731	0.009529	0.07996	0.0095	0.00156	0
22	19973205	rs917479	intronic	T	ARVCF	-0.007639	0.001332	-0.008536	0.002727	-0.006481	0.1461	-0.0079	0.0009015	0
6	162592691	rs11969427	intronic	T	PARK2	-0.01389	0.001333	-0.01471	0.00612	-0.01294	0.08117	-0.0141	0.001137	0
17	75200032	rs1254787	intronic	T	SEC14L1	-0.01471	0.001333	-0.01596	0.004435	-0.01338	0.1006	-0.0151	0.001018	0
21	32290396	rs2833161	intergenic	G	KRTAP11-1,KRTAP19-8	0.009777	0.001335	0.009803	0.008409	0.009005	0.09517	0.0095	0.00177	0
5	11146201	rs10066098	intronic	T	CTNND2	-0.008393	0.001336	-0.01157	0.0002623	-0.0005084	0.9137	-0.0081	0.001893	73.93
5	83696429	rs1510063	intergenic	C	EDIL3,NBPF22P	-0.01494	0.001336	-0.01832	0.001046	-0.007504	0.391	-0.0152	0.001199	8.32
3	119314427	rs16830032	intergenic	C	ADPRH,PLA1A	0.0106	0.001337	0.01041	0.006853	0.01024	0.1258	0.0104	0.001834	0
10	25957686	rs12263994	ncRNA_intronic	T	LINC00836	-0.01479	0.001338	-0.01658	0.002726	-0.009474	0.2782	-0.0146	0.001793	0
10	123192048	rs11199959	intergenic	T	MIR5694,FGFR2	0.008691	0.001338	0.008616	0.008511	0.008958	0.06882	0.0087	0.001332	0
19	54166666	rs11084271	intergenic	T	DPRX,MIR512-2	0.0103	0.001338	0.008128	0.03579	0.01637	0.005792	0.0106	0.00102	27.04
1	62923334	rs35747851	exonic	T	DOCK7	0.01441	0.001339	0.01501	0.005722	0.01446	0.07648	0.0148	0.0009901	0
5	151201487	rs2964611	downstream	T	GLRA1	0.008246	0.001341	0.01217	0.0001017	-0.0003303	0.9423	0.0082	0.001432	80.49
20	12039542	rs16992852	intergenic	G	BTBD3,LOC101929486	0.01201	0.001341	0.006343	0.1605	0.02669	8.063e-05	0.0127	0.0006581	84.33
8	22571466	rs2280107	intronic	G	PEBP4	-0.008353	0.001342	-0.008101	0.009525	-0.008977	0.06314	-0.0084	0.001389	0
2	114437346	rs6744051	intergenic	T	RABL2A,SLC35F5	0.009507	0.001343	0.009544	0.008622	0.0104	0.04785	0.0098	0.0009784	0
2	221659582	rs35589678	intergenic	A	MIR4268,EPHA4	-0.01035	0.001344	-0.008328	0.03691	-0.01392	0.01256	-0.0102	0.001558	0
2	159603895	rs78137417	intergenic	T	PKP4,DAPL1	-0.01245	0.001344	-0.009091	0.04903	-0.02094	0.004161	-0.0125	0.001306	47.46
18	50144231	rs11877399	intronic	G	DCC	-0.01587	0.001344	-0.01244	0.03286	-0.02797	0.00404	-0.0166	0.0008731	47.38
10	83656526	rs6584400	intronic	A	NRG3	0.007732	0.001345	0.007345	0.01229	0.008961	0.04248	0.0078	0.001286	0
14	86755632	rs994325	intergenic	G	LOC101928767,LOC283585	0.01326	0.001345	0.01592	0.001763	0.008314	0.2473	0.0134	0.001224	0
5	160696361	rs248372	intergenic	T	LOC285629,GABRB2	0.008026	0.001345	0.01039	0.0005353	0.003245	0.4975	0.0084	0.0009268	37.83
7	139359730	rs10262234	intronic	C	HIPK2	0.007677	0.00135	0.008555	0.003087	0.005911	0.174	0.0077	0.001248	0
18	71945186	rs1788638	intronic	G	CYB5A	0.008192	0.00135	0.008608	0.005252	0.009304	0.04776	0.0088	0.0005987	0
22	19134440	rs5992372	intergenic	A	DGCR14,GSC2	0.01469	0.001351	0.01831	0.0007941	0.004135	0.641	0.0144	0.001827	46.25
9	138005256	rs75999986	intronic	T	OLFM1	0.01738	0.001351	0.02208	0.002184	0.01047	0.2123	0.0172	0.001641	9.76
3	59331595	rs1443934	intergenic	A	C3orf67,FHIT	-0.01063	0.001352	-0.009575	0.01637	-0.01302	0.03463	-0.0106	0.001498	0
4	68080117	rs11937190	intergenic	A	MIR1269A,LOC101927237	-0.008086	0.001352	-0.008259	0.007253	-0.007879	0.07869	-0.0081	0.001283	0
4	187470679	rs11132402	intronic	C	MTNR1A	-0.008392	0.001353	-0.008474	0.007533	-0.009126	0.059	-0.0087	0.001032	0
5	35621098	rs286437	intronic	A	SPEF2	0.007849	0.001354	0.007859	0.008078	0.006902	0.1327	0.0076	0.002289	0
5	127036487	rs200764328	intergenic	A	CTXN3,LINC01184	-0.008951	0.001354	-0.01132	0.000732	-0.002632	0.6087	-0.0087	0.001779	50.31
5	124027507	rs6873750	intronic	T	ZNF608	-0.008253	0.001354	-0.007066	0.02369	-0.01042	0.02601	-0.0081	0.001752	0
12	95493912	rs4762172	intronic	C	FGD6	0.009937	0.001356	0.0118	0.00228	0.006896	0.1922	0.0101	0.001178	0
13	99307938	rs17655509	intergenic	A	STK24,SLC15A1	-0.009416	0.001357	-0.007747	0.02669	-0.01229	0.03024	-0.009	0.002412	0
18	54689177	rs4488537	intronic	A	WDR7	0.00876	0.001357	0.008817	0.007272	0.008081	0.1099	0.0086	0.00174	0
10	131672460	rs11016989	intronic	G	EBF3	-0.01107	0.001358	-0.01037	0.01319	-0.01218	0.05008	-0.0109	0.001579	0
13	82585714	rs7997648	intergenic	G	LINC00564,SLITRK1	-0.008035	0.001358	-0.007789	0.01066	-0.008795	0.05236	-0.0081	0.001316	0
7	75971666	rs77350324	intronic	A	YWHAG	0.01597	0.001358	0.0201	0.000965	0.008471	0.3364	0.0164	0.00105	15.6
6	158179641	rs598898	intergenic	C	ZDHHC14,SNX9	0.00868	0.001359	0.006734	0.03699	0.0128	0.0117	0.0085	0.001759	2.7
12	120505694	rs60742518	intronic	T	CCDC64	0.01189	0.001359	0.01201	0.007184	0.01206	0.07585	0.012	0.001228	0
4	132224683	rs79160671	intergenic	C	LOC101927282,LOC101927305	-0.01148	0.001359	-0.01161	0.009859	-0.01309	0.02877	-0.0121	0.0007007	0
13	110379139	rs9587971	intergenic	C	LINC00399,LINC00676	-0.008256	0.00136	-0.008321	0.008232	-0.008866	0.05313	-0.0085	0.001021	0
22	39344499	rs5757396	intergenic	G	CBX6,APOBEC3A	-0.007772	0.001362	-0.01001	0.0006717	-0.002559	0.5608	-0.0077	0.001542	49.77
18	46442183	rs16950087	intergenic	T	CTIF,SMAD7	0.00986	0.001363	0.01369	0.0004145	0.003126	0.546	0.0099	0.001352	62.7
17	39098362	rs59591826	intergenic	T	KRT23,KRT39	0.008792	0.001363	0.008569	0.008469	0.01078	0.04048	0.0092	0.0008727	0
10	99097191	rs4917766	intergenic	A	FRAT2,RRP12	-0.008833	0.001365	-0.01107	0.0006996	-0.002096	0.6896	-0.0086	0.001899	52.76
4	64333810	rs10021833	intergenic	A	ADGRL3-AS1,TECRL	0.008773	0.001366	0.009152	0.005717	0.007399	0.1456	0.0086	0.00181	0
7	16552581	rs56784383	intergenic	T	SOSTDC1,LRRC72	-0.01593	0.001366	-0.0198	0.001533	-0.008114	0.3276	-0.0156	0.001735	21.51
8	22629084	rs11135676	intronic	T	PEBP4	-0.008484	0.001366	-0.008571	0.007614	-0.007947	0.09541	-0.0084	0.001605	0
4	1612380	rs7678508	intergenic	A	NKX1-1,FAM53A	0.008025	0.001367	0.007084	0.01965	0.009421	0.04017	0.0078	0.002013	0
3	189757426	rs7611261	intronic	T	P3H2	-0.007821	0.001367	-0.006879	0.01885	-0.0102	0.02421	-0.0079	0.001336	0
2	38063113	rs72883082	ncRNA_intronic	G	LINC00211	0.01256	0.001369	0.01243	0.009878	0.01071	0.1234	0.0119	0.002639	0
7	104290460	rs76983520	intronic	T	LHFPL3	-0.01435	0.00137	-0.01466	0.006739	-0.01157	0.1579	-0.0137	0.002306	0
6	123456037	rs9490673	intergenic	C	CLVS2,TRDN	-0.01362	0.00137	-0.01476	0.003345	-0.01004	0.2207	-0.0135	0.00162	0
5	71448052	rs72779279	intronic	A	MAP1B	0.01593	0.001371	0.01458	0.01589	0.02154	0.01708	0.0167	0.0008243	0
3	24203529	rs17014257	ncRNA_intronic	T	LOC101927854	-0.008339	0.001372	-0.01045	0.0008686	-0.003617	0.4507	-0.0084	0.001308	29.98
12	114034076	rs4767105	intergenic	A	LHX5-AS1,LINC01234	-0.007815	0.001372	-0.005516	0.06064	-0.01517	0.0007032	-0.0085	0.0005416	69.72
6	33954192	rs9461938	intergenic	C	MIR7159,MIR1275	0.009004	0.001373	0.007601	0.03016	0.01261	0.008613	0.0094	0.0009063	0
21	16572276	rs7276622	intergenic	A	NRIP1,USP25	-0.007935	0.001376	-0.005735	0.05772	-0.01289	0.004098	-0.008	0.001383	43.52
5	126993958	rs248706	UTR3	C	CTXN3	-0.009033	0.001377	-0.01012	0.002731	-0.005179	0.327	-0.0087	0.002181	0
15	60141226	rs11637277	intergenic	G	BNIP2,FOXB1	-0.00931	0.001377	-0.01183	0.0006475	-0.003336	0.5425	-0.0094	0.00127	42
1	203352061	rs10920623	intergenic	G	FMOD,PRELP	0.01062	0.001378	0.01432	0.0003814	0.001791	0.7631	0.0104	0.001754	67.31
11	2942593	rs1661052	intronic	G	SLC22A18	0.01096	0.001378	0.01327	0.001191	0.005522	0.3904	0.011	0.00133	3.71
4	27907530	rs17616508	intergenic	C	LOC101929199,MIR4275	-0.009336	0.00138	-0.008401	0.01747	-0.01102	0.03638	-0.0092	0.001631	0
2	216794621	rs116715550	intergenic	T	LINC00607,MREG	-0.01175	0.001381	-0.008828	0.03989	-0.02186	0.003077	-0.0122	0.001018	57.61
17	55980511	rs113665377	UTR5	G	CUEDC1	-0.01354	0.001382	-0.01813	0.0007329	-0.003596	0.6051	-0.0127	0.00266	63.64
7	98721885	rs1986465	intronic	T	SMURF1	-0.007882	0.001383	-0.006238	0.03703	0.01276	0.004001	-0.0002	0.9223	92.18
2	5294800	rs7593216	intergenic	T	LINC01249,LINC01248	0.01083	0.001383	0.01122	0.005883	0.01024	0.09866	0.0109	0.001286	0
10	5424064	rs11596770	intergenic	C	UCN3,TUBAL3	-0.008045	0.001383	-0.008307	0.006794	-0.007812	0.08211	-0.0081	0.001256	0
8	54464626	rs16919346	intergenic	A	OPRK1,ATP6V1H	0.01564	0.001384	0.01914	0.002117	0.008317	0.3061	0.0151	0.002109	10.99
5	65130229	rs2561218	intergenic	G	NLN,ERBB2IP	0.009125	0.001385	0.01004	0.003691	0.007798	0.1323	0.0093	0.001106	0
8	104344658	rs79043564	UTR3	G	FZD6	-0.01748	0.001385	-0.02011	0.002452	-0.01507	0.1351	-0.0186	0.0007683	0
1	208420588	rs1781038	intergenic	A	PLXNA2,MIR205HG	-0.007614	0.001387	-0.008414	0.003612	-0.00476	0.2707	-0.0073	0.002353	0
3	55955506	rs11919999	intronic	C	ERC2	-0.007991	0.001387	-0.008486	0.00533	-0.006185	0.1678	-0.0078	0.002	0
11	96988387	rs7112174	intergenic	G	JRKL-AS1,CNTN5	-0.00828	0.001387	-0.008859	0.005347	-0.007341	0.1058	-0.0084	0.001282	0
11	42842668	rs61901268	intergenic	A	LOC100507205,HNRNPKP3	-0.008533	0.001387	-0.009864	0.001894	-0.005506	0.2714	-0.0086	0.001262	0
11	124146915	rs79615739	intergenic	T	OR8G5,OR8D1	0.01676	0.001388	0.02194	0.0004403	0.00694	0.4856	0.0177	0.0007636	38.95
19	31927113	rs116780537	intergenic	A	TSHZ3,THEG5	-0.01669	0.001389	-0.01933	0.00249	-0.01294	0.1591	-0.0172	0.0009705	0
5	99002778	rs17167122	intergenic	A	CTD-2151A2.1,LOC100133050	-0.01078	0.001391	-0.009117	0.02236	-0.01492	0.0213	-0.0107	0.001548	0
22	19967980	rs12628032	intronic	T	ARVCF	0.0103	0.001391	0.009677	0.01332	0.01292	0.02699	0.0107	0.0009693	0
9	25650613	rs10967024	intergenic	G	IZUMO3,TUSC1	0.01136	0.001393	0.00915	0.03066	0.01893	0.004691	0.012	0.0007844	35.26
1	233473079	rs1028243	intronic	T	KIAA1804	0.00793	0.001394	0.005974	0.04942	0.01174	0.007007	0.0079	0.001513	16.13
4	123593320	rs1398559	ncRNA_intronic	A	IL21-AS1	0.008037	0.001394	0.008322	0.00585	0.008678	0.0628	0.0084	0.0008493	0
1	247420421	rs41308154	exonic	T	VN1R5	0.01336	0.001395	0.008522	0.08442	0.02718	0.0007622	0.0137	0.001118	74.7
8	2058640	rs76969313	intronic	G	MYOM2	0.009412	0.001397	0.009239	0.008814	0.01008	0.0711	0.0095	0.001429	0
5	127039078	rs248724	intergenic	A	CTXN3,LINC01184	-0.009176	0.001399	-0.01164	0.000745	-0.002814	0.5929	-0.009	0.001744	49.36
5	9156012	rs886509	intronic	C	SEMA5A	-0.008284	0.001399	-0.007551	0.01552	-0.01078	0.02523	-0.0085	0.001115	0
5	14397238	rs30774	exonic	A	TRIO	-0.007879	0.0014	-0.006174	0.03945	-0.01168	0.007829	-0.0079	0.001295	7.77
11	120789852	rs949295	intronic	A	GRIK4	0.009457	0.001401	0.009779	0.006282	0.008466	0.1162	0.0094	0.001601	0
14	38342676	rs1952790	intergenic	T	TTC6,SSTR1	0.01395	0.001402	0.01216	0.02761	0.01766	0.01466	0.0142	0.001169	0
7	94955221	rs705382	intergenic	G	PON1,PON3	0.008727	0.001403	0.00719	0.02792	0.01253	0.01482	0.0087	0.001491	0
4	151499440	rs10022844	intronic	G	LRBA	0.008506	0.001404	0.007281	0.02523	0.01197	0.01194	0.0088	0.001032	0
2	168143092	rs59830730	intergenic	C	XIRP2,LOC105616981	-0.01069	0.001405	-0.01407	0.0005744	-0.002203	0.7153	-0.0104	0.00212	62.39
8	6761571	rs20527	intergenic	T	DEFB1,DEFA6	-0.007721	0.001405	-0.006213	0.03117	-0.01228	0.006982	-0.008	0.001034	22.03
11	40088422	rs16934311	intergenic	T	LINC01493,LRRC4C	0.01787	0.001406	0.02353	0.0004326	0.001092	0.9176	0.0171	0.002318	69.14
2	16911509	rs79801522	intergenic	T	FAM49A,RAD51AP2	-0.009935	0.001406	-0.01108	0.004034	-0.009086	0.09461	-0.0104	0.0008833	0
13	108157430	rs2809282	intronic	G	FAM155A	0.01049	0.001407	0.01131	0.004231	0.01041	0.08263	0.011	0.0007943	0
2	65877962	rs7579084	intergenic	G	SPRED2,MIR4778	0.008089	0.001408	0.004845	0.1154	0.01519	0.0008499	0.0081	0.00136	72.21
10	31679540	rs115993719	intronic	A	ZEB1	0.01672	0.00141	0.01399	0.02371	0.02273	0.02823	0.0163	0.002086	0
4	14864543	rs78051805	ncRNA_intronic	T	LINC00504	-0.01142	0.001411	-0.007799	0.08438	-0.01914	0.001249	-0.012	0.0007837	57.4
1	247701607	rs10925073	intronic	T	GCSAML	0.01119	0.001412	0.01167	0.005354	0.009637	0.1439	0.0111	0.001659	0
4	82543496	rs4508872	intergenic	C	RASGEF1B,HNRNPD	-0.008248	0.001413	-0.008743	0.004238	-0.007392	0.1478	-0.0084	0.001339	0
4	77146157	rs4306982	intronic	A	FAM47E	-0.007756	0.001414	-0.005564	0.05736	-0.01212	0.00696	-0.0075	0.002043	33.95
2	237583477	rs11695375	intergenic	A	ACKR3,COPS8	0.007931	0.001414	0.01092	0.0002621	0.001094	0.8104	0.008	0.001359	69.34
1	105811952	rs1320014	intergenic	T	LOC100129138,LOC101928476	0.008115	0.001415	0.008332	0.006454	0.007573	0.1031	0.0081	0.001463	0
6	124610067	rs56786010	intronic	C	NKAIN2	0.008185	0.001416	0.009527	0.002594	0.004305	0.3482	0.0079	0.002498	0
11	34009729	rs10734421	intergenic	C	LMO2,CAPRIN1	-0.007755	0.001416	-0.006427	0.02952	-0.009696	0.02745	-0.0074	0.002305	0
13	25993791	rs17725018	intronic	C	ATP8A2	-0.00851	0.001416	-0.00818	0.01239	-0.008817	0.05981	-0.0084	0.0017	0
7	150714719	rs6946598	intronic	C	ATG9B	-0.008161	0.001416	-0.006605	0.03165	-0.01365	0.004239	-0.0087	0.0007399	35.86
13	87225379	rs200835690	intergenic	C	SLITRK6,LINC00430	-0.007627	0.001417	-0.009307	0.0009202	-0.002959	0.5249	-0.0076	0.00147	26.97
1	178351734	rs201900872	intronic	G	RASAL2	0.008495	0.001418	0.0105	0.0007327	0.001633	0.7588	0.0083	0.002029	51.94
2	126158145	rs1019442	intergenic	C	CNTNAP5,GYPC	0.01048	0.001419	0.008659	0.0309	0.01443	0.01383	0.0105	0.001444	0
5	35375710	rs7709680	intergenic	T	PRLR,SPEF2	0.007853	0.001419	0.009121	0.001915	0.005281	0.2553	0.008	0.001181	0
7	83167107	rs56716954	intronic	T	SEMA3E	-0.01194	0.001421	-0.0126	0.004448	-0.009072	0.2056	-0.0116	0.001965	0
3	127583044	rs77192330	intergenic	C	MGLL,KBTBD12	-0.01286	0.001421	-0.01333	0.006497	-0.01181	0.1022	-0.0129	0.001475	0
5	35536276	rs77156874	intergenic	A	PRLR,SPEF2	0.01331	0.001426	0.01432	0.004388	0.00846	0.2811	0.0126	0.002782	0
3	151918299	rs325797	intergenic	A	AADACL2-AS1,MBNL1-AS1	0.008549	0.001427	0.00874	0.006823	0.007405	0.1322	0.0083	0.001955	0
4	122597865	rs113109962	intronic	A	ANXA5	-0.017	0.001428	-0.02161	0.0008817	-0.007125	0.4568	-0.0171	0.001451	36.48
11	7571514	rs4556519	intronic	G	PPFIBP2	-0.01085	0.001429	-0.01007	0.01514	-0.01297	0.03144	-0.011	0.001222	0
1	240662810	rs9728774	ncRNA_intronic	T	MIR1273E	-0.01366	0.001431	-0.01538	0.004039	-0.009331	0.2	-0.0133	0.002029	0
17	14854206	rs4792560	intergenic	G	HS3ST3B1,CDRT7	-0.008224	0.001431	-0.009754	0.001314	-0.003199	0.5294	-0.008	0.00197	18.7
4	130714768	rs6534743	intergenic	A	LOC101927282,LOC101927305	0.01478	0.001431	0.01787	0.001337	0.006649	0.4393	0.0146	0.001764	17.05
9	122469339	rs73524346	intergenic	C	BRINP1,LINC01613	0.01221	0.001436	0.01586	0.0005771	0.001237	0.8623	0.0116	0.002668	66.43
15	101046615	rs2654620	intronic	C	CERS3	-0.01373	0.001437	-0.01225	0.02021	-0.01678	0.02725	-0.0137	0.001479	0
19	50750945	rs662382	intronic	T	MYH14	0.00976	0.001438	0.00757	0.04024	0.01427	0.01043	0.0096	0.001693	1.54
12	84472975	rs60633480	intergenic	G	TMTC2,SLC6A15	-0.009255	0.001438	-0.008407	0.01618	-0.01089	0.04073	-0.0092	0.001665	0
4	53590350	rs73815970	intergenic	T	DANCR,ERVMER34-1	0.01362	0.001439	0.0162	0.001738	0.008897	0.262	0.014	0.001158	0
13	110383938	rs6492222	intergenic	G	LINC00676,IRS2	-0.01013	0.00144	-0.01128	0.003802	-0.0077	0.1656	-0.0101	0.001493	0
18	13870772	rs4797010	intergenic	T	MC5R,MC2R	-0.00774	0.001441	-0.01093	0.0002146	-0.0006724	0.8777	-0.0077	0.001506	73.69
12	132978959	rs28456365	intergenic	A	LOC101928416,FBRSL1	0.01327	0.001441	0.009916	0.05771	0.02146	0.001977	0.0141	0.0006682	44.15
6	123453278	rs73534970	intergenic	A	CLVS2,TRDN	-0.01355	0.001442	-0.01468	0.003516	-0.01004	0.2207	-0.0134	0.001697	0
4	80984670	rs7668376	intronic	T	ANTXR2	0.01027	0.001443	0.01124	0.004151	0.007659	0.1852	0.0101	0.001768	0
11	26606536	rs188389	intronic	G	ANO3	0.009244	0.001443	0.0124	0.0004491	0.002655	0.6081	0.0093	0.001355	58.81
20	14694589	rs6110405	intronic	G	MACROD2	0.007663	0.001445	0.009472	0.001075	0.00248	0.5733	0.0074	0.002245	43.42
8	57585856	rs2317630	intergenic	A	LINC00968,IMPAD1	-0.008935	0.001446	-0.006021	0.07821	-0.01477	0.003028	-0.0089	0.001623	52.92
14	56506372	rs1152452	intergenic	C	LINC00520,PELI2	0.0115	0.001447	0.01053	0.01755	0.01401	0.02628	0.0117	0.001223	0
5	40092128	rs79245014	intergenic	G	LINC00603,PTGER4	0.01389	0.001447	0.01629	0.002292	0.00983	0.2006	0.0142	0.001171	0
8	128996498	rs77145994	ncRNA_intronic	G	PVT1	0.01313	0.001448	0.01329	0.006643	0.01039	0.186	0.0125	0.002593	0
10	130547701	rs11016458	intergenic	G	LINC01163,MGMT	0.01018	0.001448	0.009702	0.01122	0.01223	0.04026	0.0104	0.001141	0
19	34074980	rs10401160	intergenic	T	PEPD,CHST8	-0.007881	0.00145	-0.007053	0.01679	-0.009513	0.0442	-0.0077	0.001907	0
5	179249110	rs73351643	intronic	C	SQSTM1	-0.0102	0.001451	-0.009258	0.01866	-0.01133	0.04206	-0.0099	0.001904	0
3	56467691	rs11719646	intronic	G	ERC2	-0.007954	0.001452	-0.006012	0.04568	-0.01177	0.01018	-0.0078	0.001957	10.41
1	247278707	rs6664694	intergenic	A	C1orf229,ZNF124	-0.007659	0.001454	-0.008708	0.003097	-0.00491	0.2453	-0.0075	0.001921	0
18	47702031	rs1790415	intronic	G	MYO5B	-0.01256	0.001454	-0.01196	0.01098	-0.01418	0.05674	-0.0126	0.001484	0
3	60597839	rs59194055	intronic	G	FHIT	0.008947	0.001454	0.006853	0.04095	0.015	0.004754	0.0092	0.001134	41.3
18	59220394	rs3760606	intronic	T	CDH20	0.0075	0.001455	0.008759	0.002385	0.002869	0.4973	0.0069	0.003686	24.87
6	10911282	rs4713044	intronic	G	SYCP2L	-0.007908	0.001456	-0.008711	0.00348	-0.004912	0.2835	-0.0076	0.002335	0
1	202092580	rs7516762	exonic	T	GPR37L1	0.008826	0.001457	0.007263	0.0292	0.0127	0.0146	0.0089	0.001534	0
21	46327835	rs3746972	intronic	G	ITGB2	-0.01167	0.001458	-0.009605	0.03689	-0.01682	0.006178	-0.0122	0.0008656	0
1	203388382	rs72741675	intergenic	G	FMOD,PRELP	-0.01053	0.001461	-0.0127	0.001449	-0.005721	0.3442	-0.0106	0.001406	0
14	59219037	rs1007514	intergenic	A	DACT1,LINC01500	0.0111	0.001462	0.01471	0.0005685	0.004203	0.4929	0.0113	0.001211	49.72
9	126613028	rs549779	intronic	C	DENND1A	-0.009338	0.001463	-0.009921	0.004332	-0.007658	0.1847	-0.0093	0.001701	0
16	803324	rs67460974	intergenic	C	NARFL,MSLN	-0.01176	0.001463	-0.01191	0.007193	-0.0128	0.06675	-0.0122	0.001099	0
16	85106042	rs16975192	intronic	G	KIAA0513	-0.01464	0.001464	-0.01473	0.007383	-0.0126	0.1514	-0.0141	0.002358	0
7	134255450	rs10240016	intronic	A	AKR1B15	-0.01394	0.001465	-0.01352	0.01383	-0.0138	0.0613	-0.0136	0.001922	0
11	26606899	rs293993	intronic	C	ANO3	0.00919	0.001466	0.0124	0.0004225	0.002427	0.638	0.0093	0.001391	60.99
9	19492973	rs10117909	intergenic	G	ACER2,SLC24A2	0.008649	0.001467	0.009686	0.003441	0.005695	0.2426	0.0084	0.002021	0
11	10376420	rs1349326	ncRNA_intronic	G	CAND1.11	0.01062	0.001467	0.01052	0.007974	0.01026	0.1116	0.0104	0.001911	0
14	89616867	rs77718721	intergenic	G	TTC8,FOXN3	0.0112	0.001467	0.01291	0.002792	0.009562	0.1221	0.0118	0.0008163	0
6	94738254	rs6926468	intergenic	A	TSG1,MANEA-AS1	0.01304	0.001469	0.01137	0.02647	0.01685	0.01516	0.0133	0.001183	0
20	19626033	rs6046225	intronic	A	SLC24A3	-0.009204	0.001471	-0.00946	0.006013	-0.008951	0.1017	-0.0093	0.001342	0
19	53575108	rs179312	intronic	G	ZNF160	-0.008294	0.001472	-0.007999	0.01079	-0.009479	0.04831	-0.0084	0.001259	0
5	143506496	rs1592738	intergenic	T	HMHB1,YIPF5	0.008116	0.001477	0.007613	0.01258	0.009754	0.04184	0.0082	0.001329	0
14	27125765	rs8008716	intergenic	G	NOVA1,LOC101927062	0.01216	0.001478	0.01476	0.0007873	0.003609	0.6563	0.0122	0.001476	31.82
4	147652423	rs7680922	intronic	T	TTC29	-0.01301	0.001479	-0.01336	0.006311	-0.01128	0.1447	-0.0128	0.001954	0
4	14453936	rs218788	intergenic	G	LINC01085,LINC00504	-0.007822	0.001479	-0.008161	0.006101	-0.007027	0.116	-0.0078	0.001559	0
20	60333037	rs6061347	intronic	G	CDH4	0.01034	0.00148	0.007557	0.0527	0.01707	0.00455	0.0104	0.001428	43.91
6	132258327	rs57185606	intergenic	T	ENPP1,CTGF	-0.0129	0.00148	-0.01281	0.00887	-0.01469	0.04708	-0.0134	0.0009994	0
1	101773410	rs9433778	intergenic	T	S1PR1,LINC01307	-0.008884	0.001485	-0.008397	0.01187	-0.008685	0.09877	-0.0085	0.002545	0
15	31381962	rs76973158	intronic	A	TRPM1	-0.01706	0.001485	-0.01684	0.01011	-0.01719	0.07487	-0.017	0.001701	0
11	15742397	rs7129175	intergenic	T	LOC102724957,SOX6	0.01142	0.001487	0.009314	0.02607	0.01866	0.01064	0.0116	0.001301	19.76
5	40093342	rs11747191	intergenic	T	LINC00603,PTGER4	0.01383	0.001488	0.01622	0.002392	0.009844	0.1979	0.0141	0.0012	0
17	70940670	rs28414010	intronic	G	SLC39A11	-0.009453	0.001489	-0.00981	0.007215	-0.008405	0.109	-0.0094	0.001745	0
8	6921404	rs4240691	intergenic	C	DEFA5,LINC00965	0.00805	0.001491	0.007681	0.01203	0.009698	0.03844	0.0083	0.001169	0
11	98445605	rs4567424	intergenic	T	NONE,CNTN5	0.008238	0.001492	0.01054	0.0006854	0.0004131	0.933	0.0077	0.003342	67.17
7	21732757	rs2965399	intronic	T	DNAH11	0.007802	0.001492	0.008264	0.005509	0.007153	0.1075	0.0079	0.001318	0
17	727844	rs478444	intronic	G	NXN	-0.008384	0.001493	-0.01114	0.000449	-0.001068	0.8271	-0.0082	0.002062	66.65
9	109592778	rs4625093	intergenic	A	LINC01505,ZNF462	-0.0119	0.001495	-0.0153	0.0006284	-0.002119	0.7646	-0.0116	0.002176	59.83
8	128236215	rs13272780	intergenic	C	CCAT1,CASC21	-0.007843	0.001495	-0.008142	0.006934	-0.007328	0.09283	-0.0079	0.001437	0
5	37930864	rs57158386	intergenic	C	GDNF-AS1,EGFLAM	-0.009304	0.001499	-0.009895	0.005352	-0.006669	0.2141	-0.0089	0.002546	0
4	12984967	rs10000091	intergenic	C	LOC101929019,RAB28	0.0078	0.001499	0.009028	0.002554	0.004557	0.2985	0.0076	0.002006	0
8	15976550	rs77411507	intronic	A	MSR1	0.01555	0.001499	0.01569	0.008499	0.01646	0.06114	0.0159	0.001198	0
15	86181032	rs72762388	intronic	G	AKAP13	0.009354	0.001499	0.009058	0.0102	0.01146	0.03658	0.0098	0.0009555	0
12	89064805	rs4332593	intergenic	G	KITLG,LOC728084	-0.01117	0.0015	-0.01001	0.01572	-0.0147	0.03033	-0.0113	0.001364	0
4	183404668	rs62337188	intronic	G	TENM3	0.011	0.001503	0.01291	0.001695	0.004342	0.527	0.0107	0.002441	13.13
5	172035404	rs2002387	intergenic	G	SH3PXD2B,NEURL1B	0.008072	0.001503	0.009687	0.001627	0.003377	0.4683	0.0078	0.002345	22.16
1	229147910	rs936418	intergenic	T	RHOU,MIR4454	-0.01348	0.001504	-0.01207	0.01919	-0.01691	0.02714	-0.0136	0.001428	0
5	11145866	rs12516033	intronic	G	CTNND2	-0.007757	0.001505	-0.01059	0.0003234	-0.001354	0.7617	-0.0078	0.001442	66.62
10	5815108	rs1567705	intronic	G	GDI2	-0.007669	0.001505	-0.007207	0.01297	-0.009991	0.02676	-0.008	0.0009647	0
11	33680249	rs11032332	intronic	A	KIAA1549L	-0.00911	0.001506	-0.008912	0.009679	-0.008709	0.1037	-0.0089	0.00217	0
3	25915548	rs73045179	upstream	A	LINC00692	0.01411	0.001507	0.01537	0.005097	0.01125	0.1433	0.014	0.001694	0
4	30691142	rs4692481	intergenic	T	MIR4275,PCDH7	-0.01163	0.001507	-0.01061	0.01683	-0.01393	0.03618	-0.0116	0.001559	0
8	2050974	rs7004054	intronic	C	MYOM2	0.007733	0.001507	0.006753	0.02297	0.01029	0.01764	0.0079	0.001237	0
1	192128183	rs4454527	intronic	A	RGS18	0.008048	0.001508	0.009962	0.001229	0.003332	0.4666	0.0079	0.001927	31.04
12	57347926	rs7314262	intronic	G	RDH16	-0.007552	0.001508	-0.004902	0.09166	-0.0134	0.001562	-0.0077	0.001341	63.98
4	142218748	rs6857575	intergenic	G	ZNF330,LOC100507639	-0.007947	0.00151	-0.007556	0.01181	-0.008543	0.06437	-0.0078	0.001755	0
15	24061557	rs699326	intergenic	A	NDN,PWRN4	-0.01048	0.00151	-0.00989	0.01143	-0.01239	0.05149	-0.0106	0.001448	0
13	108157451	rs2491587	intronic	A	FAM155A	0.01038	0.001512	0.01104	0.005151	0.01031	0.08214	0.0108	0.0009601	0
13	38349914	rs9548044	intronic	G	TRPC4	-0.009049	0.001513	-0.003881	0.2741	-0.02104	1.451e-05	-0.01	0.0004426	88.01
15	68906888	rs28529097	intronic	G	CORO2B	0.009117	0.001515	0.01012	0.003525	0.007698	0.1388	0.0094	0.001117	0
1	201478276	rs3767525	intergenic	T	CSRP1,RPS10P7	-0.01524	0.001515	-0.01655	0.003895	-0.01452	0.1106	-0.016	0.0009509	0
16	81072744	rs79603321	intronic	A	ATMIN	-0.008895	0.001516	-0.007483	0.02173	-0.01315	0.02125	-0.0089	0.001647	0
4	73569479	rs11727351	intergenic	A	ADAMTS3,COX18	-0.00769	0.001516	-0.00842	0.003605	-0.006426	0.1673	-0.0079	0.001316	0
7	48560408	rs1918606	intronic	C	ABCA13	-0.01061	0.001516	-0.009612	0.02211	-0.01466	0.009644	-0.0114	0.0006814	0
4	138340174	rs12647463	intergenic	T	LINC00613,PCDH18	0.008769	0.001519	0.01079	0.001223	0.002902	0.5753	0.0085	0.002412	39.22
11	123523910	rs3851100	intronic	C	SCN3B	-0.01127	0.001519	-0.01069	0.01317	-0.01485	0.02186	-0.012	0.0008172	0
4	146764719	rs17020691	intronic	G	ZNF827	-0.01029	0.00152	-0.01072	0.005294	-0.01127	0.07398	-0.0109	0.0008898	0
10	94257976	rs11187025	intronic	T	IDE	-0.01085	0.001522	-0.01256	0.001801	-0.004726	0.4863	-0.0105	0.002265	0
19	51293532	rs10405514	upstream	A	ACPT	-0.009442	0.001522	-0.01053	0.0029	-0.00559	0.3265	-0.0092	0.002225	0
2	158540178	rs1941921	intergenic	A	ACVR1C,ACVR1	-0.008536	0.001522	-0.01023	0.001932	-0.005386	0.2575	-0.0087	0.001348	0
12	98032566	rs6538815	intergenic	G	MIR135A2,LOC643711	0.01401	0.001524	0.01415	0.009399	0.01473	0.05588	0.0143	0.001213	0
11	16990585	rs7113161	intronic	C	PLEKHA7	-0.01377	0.001525	-0.01583	0.003293	-0.009865	0.1882	-0.0138	0.001546	0
4	184922669	rs3749534	intronic	T	STOX2	0.0124	0.001525	0.01219	0.01031	0.0141	0.04608	0.0128	0.001138	0
15	93086687	rs7171722	intergenic	G	C15orf32,LINC00930	0.009249	0.001528	0.01038	0.002703	0.005822	0.2995	0.0091	0.001875	0
7	16561059	rs73295257	intergenic	T	SOSTDC1,LRRC72	-0.01628	0.001528	-0.01864	0.003374	-0.01092	0.2174	-0.016	0.001859	0
4	158726436	rs10020931	intergenic	T	LOC340017,FAM198B	-0.007903	0.001528	-0.009312	0.002121	-0.005376	0.2284	-0.0081	0.001236	0
1	101231300	rs10875335	intergenic	T	VCAM1,EXTL2	0.007697	0.00153	0.008428	0.00479	0.005743	0.1751	0.0075	0.001958	0
16	83175710	rs6565133	intronic	T	CDH13	-0.007715	0.001532	-0.009066	0.002767	-0.003848	0.3606	-0.0073	0.002939	1.7
15	24058740	rs844033	intergenic	C	NDN,PWRN4	-0.008509	0.001532	-0.006009	0.05946	-0.01435	0.005782	-0.0083	0.002164	47.17
18	58340680	rs17067252	intergenic	T	MC4R,CDH20	0.00794	0.001533	0.008089	0.006448	0.008871	0.06251	0.0083	0.0009377	0
11	128335578	rs4937334	intronic	A	ETS1	0.008958	0.001534	0.006777	0.05602	0.01342	0.005659	0.0091	0.001403	19.09
1	2879640	rs878201	intergenic	A	TTC34,ACTRT2	0.007716	0.001535	0.005731	0.05535	0.01139	0.007811	0.0076	0.001864	15.76
3	25707092	rs74437657	upstream	G	MIR4442	0.008951	0.001535	0.009534	0.005002	0.008061	0.1196	0.0091	0.00132	0
13	43712410	rs75820752	ncRNA_intronic	C	LINC00400	-0.01415	0.001537	-0.01152	0.02744	-0.02161	0.01486	-0.0141	0.001637	0
8	33451026	rs2044162	intronic	T	DUSP26	-0.01247	0.001537	-0.01204	0.01002	-0.01513	0.04521	-0.0129	0.001132	0
10	5625438	rs7916110	intergenic	C	CALML3,ASB13	-0.007845	0.001538	-0.008294	0.005655	0.007001	0.1212	-0.0036	0.1461	87.52
15	54084635	rs11853051	intergenic	G	WDR72,UNC13C	-0.01013	0.001539	-0.009551	0.01318	-0.01041	0.07609	-0.0098	0.002255	0
4	187877334	rs73029408	intergenic	C	FAT1,LOC339975	0.01312	0.00154	0.01532	0.002444	0.01049	0.1557	0.0138	0.0009158	0
4	117010830	rs72903507	intergenic	A	NDST4,MIR1973	-0.01061	0.001541	-0.01117	0.006021	-0.007491	0.2233	-0.0101	0.002955	0
13	41860892	rs9532773	intergenic	C	MTRF1,NAA16	0.01055	0.001543	0.01084	0.006923	0.009398	0.1263	0.0104	0.001897	0
1	160792659	rs2779800	intronic	A	LY9	-0.008284	0.001543	-0.009214	0.00297	-0.005406	0.2777	-0.0082	0.001892	0
11	67377758	rs11227856	intronic	T	NDUFV1	-0.01012	0.001544	-0.009307	0.01554	-0.01258	0.03358	-0.0103	0.001382	0
7	108015239	rs2193248	intronic	C	NRCAM	-0.007828	0.001546	-0.006736	0.02501	-0.01027	0.0206	-0.0079	0.001545	0
18	1436199	rs8088617	intergenic	G	LINC00470,METTL4	0.00839	0.001546	0.007517	0.01807	0.01099	0.02659	0.0085	0.001377	0
20	5395691	rs6139720	intergenic	C	PROKR2,LINC00658	-0.01139	0.001546	-0.01247	0.004198	-0.009699	0.1369	-0.0116	0.001288	0
16	71072365	rs4788734	intronic	C	HYDIN	-0.01468	0.001547	-0.01301	0.02082	-0.01985	0.01747	-0.0152	0.00112	0
3	52236762	rs352169	intronic	T	ALAS1	-0.008196	0.001547	-0.00779	0.01261	-0.01101	0.0213	-0.0088	0.000773	0
6	5137257	rs6901383	ncRNA_intronic	A	LYRM4-AS1	0.008481	0.001549	0.009741	0.001845	0.005467	0.3148	0.0087	0.001311	0
4	131241695	rs75100332	intergenic	G	LOC101927282,LOC101927305	-0.009114	0.00155	-0.007546	0.02973	-0.01336	0.01127	-0.0093	0.001264	0
5	111536842	rs6884477	intronic	T	EPB41L4A	0.007908	0.001551	0.004442	0.1627	0.01435	0.0004041	0.0083	0.0008987	73.35
7	24548327	rs11771214	intergenic	G	NPY,MPP6	-0.01068	0.001552	-0.007973	0.06693	-0.01589	0.003082	-0.0111	0.0009326	24.71
6	138872645	rs4481452	intronic	T	NHSL1	0.01005	0.001553	0.008584	0.03179	0.01374	0.009822	0.0105	0.001021	0
7	92395464	rs10228647	intronic	G	CDK6	0.008906	0.001554	0.01091	0.001272	0.004592	0.3739	0.009	0.001402	4.93
12	20886991	rs1356147	intronic	G	SLCO1C1	0.01148	0.001554	0.01075	0.01174	0.01674	0.01911	0.0123	0.0007278	0
2	77172693	rs1921627	intronic	C	LRRTM4	0.01248	0.001556	0.01131	0.01633	0.01462	0.04739	0.0123	0.001922	0
13	82592356	rs9601800	intergenic	A	LINC00564,SLITRK1	-0.007854	0.001556	-0.007449	0.01354	-0.009132	0.04298	-0.008	0.001427	0
8	134261296	rs4590423	intronic	T	NDRG1	0.01757	0.001556	0.02052	0.001557	0.009867	0.3746	0.0178	0.001408	0
7	149582463	rs10259070	intergenic	T	ATP6V0E2,ACTR3C	0.008142	0.001557	0.009667	0.00215	0.004896	0.2787	0.0081	0.00164	0
12	95160155	rs2008023	intergenic	A	TMCC3,MIR492	-0.008633	0.001557	-0.01432	1.24e-05	0.003732	0.4559	-0.009	0.001025	89.09
11	41301325	rs10837616	intronic	A	LRRC4C	0.01252	0.001558	0.01566	0.001169	0.005146	0.4663	0.0123	0.001899	34.12
17	9286560	rs11870412	intronic	G	STX8	-0.01419	0.001558	-0.01412	0.008529	-0.014	0.09828	-0.0141	0.001836	0
2	197134527	rs16848663	intronic	G	HECW2	0.01298	0.00156	0.0132	0.00933	0.01221	0.08533	0.0129	0.001778	0
2	233402365	rs6741278	downstream	C	CHRND	0.008022	0.00156	0.008021	0.009763	0.008777	0.04984	0.0083	0.001144	0
7	57432745	rs58366907	intergenic	G	GUSBP10,MIR3147	-0.01546	0.001561	-0.01849	0.001887	-0.0102	0.2483	-0.0159	0.001217	0
10	45821340	rs12358970	intergenic	C	OR13A1,ALOX5	-0.01469	0.001562	-0.01441	0.007461	-0.01832	0.05362	-0.0154	0.0009977	0
10	1987423	rs74777558	intergenic	C	ADARB2,LINC00700	0.01118	0.001564	0.01351	0.001247	0.005028	0.4626	0.0112	0.001635	10.89
17	57478774	rs1046045	UTR3	C	YPEL2	-0.01725	0.001565	-0.01076	0.1057	-0.03259	0.0008248	-0.0178	0.001142	71.26
3	54988339	rs3796234	intronic	C	CACNA2D3,LRTM1	0.007983	0.001566	0.009689	0.001621	0.002903	0.5226	0.0076	0.002866	34.99
18	27978703	rs115911166	intergenic	G	MIR302F,DSC3	0.01728	0.001567	0.02065	0.002085	0.008887	0.3525	0.0168	0.002178	1.91
12	104992614	rs1863882	intronic	T	CHST11	-0.007679	0.001569	-0.009687	0.001001	-0.002391	0.5826	-0.0074	0.002306	48.4
5	131813219	rs4705862	intergenic	A	C5orf56,IRF1	-0.007917	0.00157	-0.005395	0.07923	-0.01363	0.001809	-0.0082	0.001127	58.52
3	111667901	rs34542209	exonic	A	PHLDB2	-0.01404	0.001571	-0.01713	0.001483	-0.007016	0.3804	-0.014	0.001695	9.49
3	54772441	rs13068008	intronic	T	CACNA2D3	0.00916	0.001572	0.007513	0.02877	0.01313	0.0193	0.0091	0.001939	0
17	716349	rs79659783	intronic	T	NXN	0.01713	0.001572	0.01353	0.03699	0.02601	0.0109	0.0171	0.001678	7.08
10	95122389	rs787636	intronic	A	MYOF	-0.01022	0.001574	-0.01253	0.00188	-0.00647	0.249	-0.0105	0.001333	0
10	25969102	rs11014672	ncRNA_intronic	T	LINC00836	-0.01235	0.001575	-0.01218	0.008889	-0.01222	0.1052	-0.0122	0.002031	0
2	192697988	rs35896030	intergenic	C	LOC105747689,SDPR	-0.0165	0.001577	-0.01847	0.002104	-0.007467	0.4953	-0.0159	0.002397	0
1	103455217	rs1463034	intronic	G	COL11A1	-0.007941	0.001577	-0.007297	0.01602	-0.009053	0.04975	-0.0078	0.001932	0
11	41378249	rs74751857	intronic	G	LRRC4C	0.01435	0.001577	0.0182	0.0009087	0.005191	0.528	0.0142	0.001784	42.47
20	2172546	rs6137288	intergenic	T	STK35,LOC388780	-0.008506	0.001578	-0.008994	0.006344	-0.007912	0.09809	-0.0086	0.001392	0
1	3220101	rs6673393	intronic	C	PRDM16	0.007949	0.001579	0.008984	0.003476	0.007124	0.1198	0.0084	0.0009494	0
12	71489447	rs4620810	intergenic	T	PTPRR,TSPAN8	-0.01177	0.00158	-0.01318	0.002685	-0.007049	0.3328	-0.0115	0.002052	0
5	9445434	rs707637	intronic	G	SEMA5A	0.00783	0.00158	0.008388	0.004776	0.006634	0.1509	0.0079	0.001573	0
11	72079181	rs17162131	intronic	C	CLPB	-0.0134	0.00158	-0.01758	0.0008685	-0.005745	0.4239	-0.0134	0.001514	43.55
16	16975959	rs9924516	intergenic	G	NPIPA8,XYLT1	-0.008809	0.00158	-0.008021	0.01537	-0.01133	0.03254	-0.009	0.001376	0
7	123014728	rs17132820	intergenic	G	SLC13A1,IQUB	0.01052	0.001581	0.00653	0.105	0.0201	0.0008603	0.0108	0.001239	71.89
2	47381408	rs17036307	intronic	G	C2orf61	0.01392	0.001582	0.01449	0.007899	0.01192	0.1169	0.0136	0.002057	0
5	171851641	rs74350710	intronic	T	SH3PXD2B	0.01615	0.001582	0.01704	0.006807	0.01336	0.133	0.0158	0.002024	0
12	106394802	rs10861540	intergenic	T	CASC18,NUAK1	0.01145	0.001582	0.007586	0.0922	0.01957	0.001489	0.0118	0.001105	60.02
3	38593015	rs41315495	exonic	A	SCN5A	-0.01027	0.001582	-0.01093	0.005864	-0.01149	0.04954	-0.0111	0.0006859	0
5	55063843	rs60640325	intronic	C	DDX4	-0.008075	0.001584	-0.008384	0.006142	-0.00567	0.233	-0.0076	0.00309	0
4	8726521	rs4696929	intergenic	A	CPZ,HMX1	0.01101	0.001585	0.01051	0.01327	0.01248	0.04459	0.0111	0.001424	0
15	101969749	rs2643353	intronic	C	PCSK6	-0.008929	0.001585	-0.007655	0.02542	-0.01214	0.01665	-0.0091	0.00135	0
10	71436657	rs56113212	intergenic	A	C10orf35,COL13A1	-0.0105	0.001587	-0.01203	0.002648	-0.007233	0.2451	-0.0106	0.00153	0
11	78504767	rs627195	intronic	A	TENM4	0.01363	0.001588	0.006997	0.1969	0.02669	0.0001716	0.0144	0.0008034	79.77
7	147355483	rs78291755	intronic	T	CNTNAP2	-0.01474	0.001589	-0.01354	0.01303	-0.01697	0.0676	-0.0144	0.002097	0
7	106664914	rs80065849	intergenic	A	PIK3CG,PRKAR2B	-0.01306	0.001589	-0.01585	0.002108	-0.007939	0.2606	-0.0131	0.001584	0
21	29106271	rs2831143	ncRNA_intronic	T	LINC00113,MIR5009	-0.007814	0.00159	-0.006908	0.02186	-0.009571	0.03361	-0.0077	0.001948	0
10	96407978	rs1998591	intergenic	T	HELLS,CYP2C18	0.007907	0.00159	0.005071	0.09947	0.01332	0.002529	0.0078	0.001923	58.02
3	4656325	rs2639804	intronic	T	ITPR1	-0.008307	0.001591	-0.008881	0.005268	-0.006898	0.1531	-0.0083	0.00177	0
16	4060661	rs2239310	intronic	G	ADCY9	0.007523	0.001591	0.007595	0.00831	0.00794	0.06548	0.0077	0.001245	0
7	23646317	rs227917	intronic	C	CCDC126	0.0112	0.001593	0.004559	0.2711	0.03222	4.207e-06	0.0119	0.0007562	91.61
15	98220645	rs289433	intergenic	T	LOC101927310,LINC00923	0.007697	0.001594	0.01062	0.000293	-0.0007774	0.8627	0.0072	0.003103	77.93
12	19106029	rs10841121	intergenic	G	CAPZA3,PLEKHA5	0.008116	0.001596	0.009752	0.001669	0.003455	0.4664	0.0079	0.002344	19.35
5	146077526	rs6879694	intronic	T	PPP2R2B	-0.008816	0.001597	-0.01371	3.229e-05	0.004205	0.439	-0.0089	0.001455	87.48
8	133183642	rs3779972	intronic	G	KCNQ3	0.007874	0.001599	0.008966	0.00266	0.004823	0.3036	0.0078	0.001947	0
12	6093540	rs216872	intronic	C	VWF	-0.01079	0.0016	-0.01181	0.004727	-0.00722	0.2318	-0.0103	0.002579	0
2	216659899	rs73070310	ncRNA_intronic	G	LINC00607	0.01451	0.0016	0.01718	0.002369	0.007653	0.3509	0.0141	0.002335	0
13	62433281	rs7317942	intergenic	T	PCDH20,LINC00358	0.01287	0.001601	0.01267	0.01024	0.01215	0.09969	0.0125	0.00222	0
11	128478326	rs12363819	intergenic	C	ETS1,FLI1	-0.01012	0.001601	-0.01105	0.004136	-0.007146	0.2291	-0.0099	0.002132	0
12	57342188	rs1072669	intergenic	A	SDR9C7,RDH16	-0.007557	0.001602	-0.005215	0.07305	-0.01243	0.003934	-0.0075	0.001808	48.71
20	3666685	rs8124504	downstream	T	SIGLEC1	-0.009563	0.001602	-0.0109	0.002971	-0.006978	0.2061	-0.0097	0.001449	0
17	16405762	rs1736199	intergenic	A	LRRC75A,ZNF287	0.00745	0.001604	0.005902	0.03456	0.01156	0.01033	0.0075	0.001563	13.15
18	66958807	rs1500977	intergenic	C	CCDC102B,DOK6	-0.008026	0.001604	-0.008999	0.003066	-0.006178	0.1934	-0.0082	0.001345	0
22	37590549	rs6000602	intergenic	A	C1QTNF6,SSTR3	-0.008825	0.001604	-0.01143	0.001044	-0.004459	0.3541	-0.009	0.00131	27.75
6	151766162	rs3800279	intronic	T	RMND1	-0.007656	0.001605	0.009375	0.001057	-0.004059	0.3875	0.0058	0.01819	83.31
6	45451836	rs9472494	intronic	T	RUNX2	0.008319	0.001605	0.01043	0.001277	0.005289	0.2593	0.0088	0.0009453	0
9	126509806	rs7850520	intronic	A	DENND1A	-0.009463	0.001606	-0.01068	0.002671	-0.005416	0.3485	-0.0092	0.002201	0
9	76207300	rs9314809	intergenic	A	ANXA1,MIR6130	-0.007961	0.001606	-0.008269	0.00828	-0.008634	0.05005	-0.0084	0.00097	0
5	3846180	rs2967821	intergenic	T	IRX1,LOC101929153	-0.008024	0.001607	-0.009237	0.002945	-0.005315	0.2377	-0.008	0.001754	0
20	8601707	rs17365739	intronic	T	PLCB1	-0.01304	0.001607	-0.01349	0.008082	-0.01521	0.03971	-0.014	0.0007798	0
15	38576234	rs2056501	intronic	C	SPRED1	-0.008335	0.001608	-0.008998	0.005103	-0.006078	0.198	-0.0081	0.002293	0
12	87765839	rs9971641	intergenic	A	MGAT4C,MKRN9P	0.00758	0.001608	0.007098	0.01406	0.009329	0.03473	0.0078	0.00127	0
22	50146082	rs59155864	intergenic	A	C22orf34,BRD1	-0.008065	0.001609	-0.006512	0.03662	-0.01088	0.01733	-0.0079	0.00207	0
1	247706354	rs10436938	intronic	A	GCSAML	0.01088	0.001609	0.01109	0.006957	0.01015	0.1229	0.0108	0.001828	0
11	13268067	rs4757132	intergenic	A	RASSF10,ARNTL	-0.008001	0.00161	-0.008431	0.00643	-0.005805	0.1986	-0.0076	0.002847	0
1	245586529	rs1773825	intronic	G	KIF26B	-0.008645	0.00161	-0.01073	0.001051	-0.003664	0.4717	-0.0087	0.001579	26.93
12	101633019	rs7974090	intergenic	A	SLC5A8,UTP20	-0.007526	0.001612	-0.007535	0.009159	-0.006706	0.127	-0.0073	0.00249	0
13	113646844	rs3011531	intronic	G	MCF2L	-0.008921	0.001613	-0.01118	0.001259	-0.004819	0.3352	-0.0091	0.001314	8.96
14	25991562	rs74039783	intergenic	G	STXBP6,NOVA1	0.01544	0.001614	0.01323	0.02073	0.02294	0.02102	0.0157	0.001534	0
8	131872006	rs60300533	intronic	T	ADCY8	-0.01091	0.001614	-0.01373	0.0009738	-0.004819	0.4483	-0.0111	0.001434	27.62
3	128984583	rs79239356	exonic	T	COPG1	0.01182	0.001615	0.009597	0.03584	0.01758	0.008422	0.0122	0.001208	0
7	103283013	rs720078	intronic	T	RELN	-0.01112	0.001618	-0.008758	0.03727	-0.01689	0.01052	-0.0111	0.001651	8.39
14	96714960	rs1959050	intergenic	A	BDKRB2,BDKRB1	0.008342	0.001619	0.00932	0.003576	0.007056	0.1431	0.0086	0.001163	0
6	13523043	rs2841526	intergenic	A	GFOD1,SIRT5	-0.007843	0.001619	-0.006267	0.03971	-0.0123	0.005347	-0.0082	0.0009898	21.84
13	112557982	rs7324475	intergenic	G	LINC00354,LINC00403	-0.01146	0.001622	-0.01255	0.004099	-0.01034	0.1299	-0.0119	0.001174	0
13	85823224	rs74388362	intergenic	T	LINC00375,LINC00351	-0.01436	0.001624	-0.01146	0.0305	-0.0244	0.00856	-0.0147	0.001379	32.63
17	8995546	rs7207041	intronic	A	NTN1	-0.01621	0.001625	-0.0182	0.00568	-0.01077	0.202	-0.0154	0.002928	0
2	23325818	rs1867916	intergenic	A	LOC102723362,KLHL29	-0.00894	0.001626	-0.01014	0.003236	-0.006326	0.2229	-0.009	0.001698	0
9	74878937	rs10869157	intergenic	A	GDA,LINC01504	0.007665	0.001626	0.009311	0.001392	0.004695	0.3001	0.008	0.001106	0
12	24315388	rs11047289	intronic	A	SOX5	-0.007499	0.001627	-0.01064	0.0002441	0.0001121	0.9789	-0.0072	0.002402	77.21
1	239592534	rs10925884	intergenic	T	LINC01139,CHRM3	-0.007843	0.001627	-0.007195	0.01496	-0.0101	0.03493	-0.008	0.001425	0
5	159297656	rs6865665	ncRNA_exonic	A	LOC101927766	-0.009058	0.001627	-0.007449	0.0285	-0.01402	0.01123	-0.0093	0.001331	3.46
9	131454699	rs77557932	intronic	C	SET	-0.00812	0.001631	-0.0101	0.001456	-0.005825	0.2036	-0.0087	0.0007944	0
10	25525587	rs11014451	intronic	A	GPR158	0.0119	0.001634	0.01051	0.0248	0.01577	0.01523	0.0123	0.001139	0
18	65623339	rs12607621	intergenic	C	LOC643542,TMX3	-0.007474	0.001635	-0.009243	0.001365	-0.003196	0.4488	-0.0073	0.00204	28.85
12	24925239	rs12322525	intergenic	C	LINC00477,BCAT1	0.009143	0.001636	0.009041	0.01018	0.01043	0.04753	0.0095	0.00116	0
18	36878934	rs4800089	ncRNA_intronic	C	MIR924HG	0.007814	0.001637	0.006327	0.03315	0.01199	0.009551	0.008	0.00133	6.85
3	168075433	rs7636106	ncRNA_intronic	G	EGFEM1P	-0.01201	0.001638	-0.01702	0.0002524	-0.0008224	0.9029	-0.0118	0.001924	74.56
2	187712741	rs73037793	intronic	G	ZSWIM2	0.01434	0.001642	0.01302	0.01867	0.01438	0.07875	0.0134	0.003256	0
17	37010497	rs7501749	upstream	A	RPL23	0.007754	0.001642	0.009566	0.0009134	0.002187	0.6515	0.0076	0.001969	41.88
11	123395456	rs4936821	upstream	G	GRAMD1B	-0.007684	0.001642	-0.009196	0.002038	-0.005345	0.2195	-0.008	0.001152	0
7	50207994	rs7782801	intergenic	T	C7orf72,IKZF1	0.01243	0.001642	0.00627	0.1874	0.02773	0.0001206	0.0129	0.001098	84.12
12	22019160	rs201909373	intronic	C	ABCC9	-0.007875	0.001643	-0.008557	0.005561	-0.007012	0.1087	-0.008	0.001371	0
9	4152353	rs76336397	intronic	G	GLIS3	0.01085	0.001644	0.006888	0.1099	0.01805	0.001906	0.0109	0.001584	58.53
17	88525	rs8074031	intronic	A	RPH3AL	0.007454	0.001645	0.006874	0.01652	0.007675	0.07603	0.0071	0.002812	0
7	62252794	rs10280305	intergenic	A	NONE,ZNF733P	-0.007696	0.001645	-0.006988	0.02002	-0.008911	0.03873	-0.0076	0.001929	0
6	145804816	rs55646460	intergenic	A	UTRN,EPM2A	0.0133	0.001646	0.01023	0.04902	0.0202	0.006424	0.0135	0.001401	18.5
5	101883542	rs74737136	intergenic	A	SLCO6A1,LINC00492	-0.008984	0.001648	-0.009267	0.008701	-0.006184	0.2169	-0.0082	0.004188	0
4	12436819	rs4317219	intergenic	A	LOC101929019,RAB28	0.008386	0.001648	0.008707	0.007118	0.007567	0.1188	0.0084	0.001844	0
11	83871516	rs75788644	intronic	A	DLG2	-0.01046	0.001648	-0.009843	0.01313	-0.01405	0.02501	-0.0111	0.0009422	0
14	20533442	rs1805277	intergenic	G	OR4L1,OR4K17	0.008375	0.001649	0.007484	0.02348	0.009605	0.0349	0.0082	0.002048	0
4	16116217	rs79821348	intergenic	G	PROM1,TAPT1	0.00978	0.001649	0.007538	0.04584	0.01478	0.009038	0.0098	0.001775	12.66
3	151514590	rs17204697	ncRNA_intronic	C	AADACL2-AS1,MIR548H2	-0.01229	0.001652	-0.01866	0.0001252	-0.001553	0.8149	-0.0127	0.001134	77.01
[truncated: 132,168 more rows]
