# Supplementary material for: Genome-wide admixture and association study of subclinical atherosclerosis in the Women’s Interagency HIV Study (WIHS)
Source: PLoS One. 2017 Dec 4;12(12):e0188725. doi: 10.1371/journal.pone.0188725 (PMC5714351; doi:10.1371/journal.pone.0188725)
Supplement: S2 Table — (XLSX) [file pone.0188725.s003.xlsx]

## Sheet: Admixture results
Table S1b. Genome-wide admixture (LEA) results for cCIMT in the combined, HIV-positive, HIV-negative models, including the meta-analysis results.
CHR	Start position	End position	First SNP	Last SNP	Gene	Beta_all	p_all	Beta_HIV_positive	p_HIV_positive	Beta_HIV_negative	p_HIV_negative	Beta_meta_analysis	p_meta_analysis	I-squared
19	56741186	56864731	rs10403183	rs2869162	ZSCAN5A,ZNF542P	0.01339	8.869e-05	0.01078	0.01035	0.01983	0.001095	0.0136	7.75e-05	24.31
19	56674548	56685463	rs274147	rs175530	ZNF444,GALP	0.01348	8.885e-05	0.01109	0.008357	0.01931	0.001789	0.0137	7.38e-05	18.48
19	56657388	56671836	rs274179	rs274154	ZNF444	0.01348	8.885e-05	0.01109	0.008357	0.01931	0.001789	0.0137	7.38e-05	7.87
19	56686894	56696739	rs3810336	rs7258532	GALP	0.01348	8.885e-05	0.01109	0.008357	0.01931	0.001789	0.0137	7.38e-05	18.48
19	56698499	56698547	rs4488567	rs11084425	GALP,ZSCAN5B	0.01348	8.885e-05	0.01109	0.008357	0.01931	0.001789	0.0137	7.38e-05	18.48
19	56716579	56723492	rs12709954	rs8112791	ZSCAN5B,ZSCAN5A	0.01326	0.0001153	0.01078	0.01035	0.01931	0.001789	0.0135	9.5e-05	24.31
19	56701450	56701450	rs16987048	rs16987048	ZSCAN5B	0.01326	0.0001153	0.01078	0.01035	0.01931	0.001789	0.0135	9.5e-05	24.31
19	56592286	56595717	rs6509981	rs11672395	LOC101928886,ZNF787	0.01321	0.0001355	0.01095	0.009827	0.01872	0.002532	0.0134	0.000113	7.87
19	56578238	56588096	rs729078	rs11665933	LOC101928886	0.01321	0.0001355	0.01095	0.009827	0.01872	0.002532	0.0134	0.000113	16.24
19	56601298	56631228	rs8103698	rs578991	ZNF787	0.01321	0.0001355	0.01095	0.009827	0.01872	0.002532	0.0134	0.000113	7.87
19	56637730	56651323	rs902525	rs669866	ZNF787,ZNF444	0.01321	0.0001355	0.01095	0.009827	0.01872	0.002532	0.0134	0.000113	7.87
19	56511217	56573254	rs12462690	rs430931	NLRP5	0.01319	0.0001476	0.01057	0.01273	0.01986	0.001551	0.0135	0.0001113	37.77
19	53803903	53833712	rs10409149	rs11672485	BIRC8,ZNF845	0.01252	0.0002642	0.01409	0.0006863	0.00979	0.117	0.0128	0.0002062	0
19	53775176	53781680	rs2965262	rs10410619	VN1R4,FAM90A27P	0.01234	0.0003189	0.01383	0.0008419	0.00979	0.117	0.0126	0.000249	0
19	53793042	53793042	rs8109165	rs8109165	BIRC8	0.01228	0.0003446	0.01372	0.000933	0.00979	0.117	0.0125	0.000273	0
2	101200429	101419887	rs2970990	rs1435510	PDCL3,NPAS2	0.01216	0.0003543	0.01114	0.006307	0.01537	0.01517	0.0124	0.0002862	0
19	56227165	56250043	rs11882068	rs10417878	NLRP9	0.01272	0.0003594	0.01101	0.01162	0.01817	0.004376	0.0133	0.0002207	0
19	54979718	54985245	rs10853871	rs7257085	CDC42EP5	0.01255	0.0003597	0.01069	0.01178	0.01921	0.003132	0.0133	0.0001786	18.11
19	54926249	54946784	rs17516390	rs3745420	TTYH1	0.01255	0.0003597	0.01069	0.01178	0.01921	0.003132	0.0133	0.0001786	18.11
19	55026398	55042124	rs2363059	rs11084349	LAIR2,KIR3DX1	0.01255	0.0003597	0.01069	0.01178	0.01921	0.003132	0.0133	0.0001786	18.11
19	55013759	55017508	rs4806767	rs4806768	LAIR2	0.01255	0.0003597	0.01069	0.01178	0.01921	0.003132	0.0133	0.0001786	18.11
19	54951408	54951408	rs6509874	rs6509874	TTYH1,LENG8-AS1	0.01255	0.0003597	0.01069	0.01178	0.01921	0.003132	0.0133	0.0001786	18.11
19	54960503	54971026	rs7248475	rs3745436	LENG8	0.01255	0.0003597	0.01069	0.01178	0.01921	0.003132	0.0133	0.0001786	18.11
19	54988715	55010819	rs7255345	rs8100732	CDC42EP5,LAIR2	0.01255	0.0003597	0.01069	0.01178	0.01921	0.003132	0.0133	0.0001786	18.11
19	54896877	54921227	rs6509868	rs13344319	LAIR1,TTYH1	0.01255	0.0003597	0.01069	0.01178	0.01956	0.002414	0.0133	0.0001786	42.04
2	101439596	101603812	rs6542992	rs11123857	NPAS2	0.01213	0.0003619	0.01112	0.006363	0.01537	0.01517	0.0124	0.0002886	0
19	55060629	55081592	rs7247425	rs12459217	KIR3DX1,LILRA2	0.01255	0.0003636	0.01069	0.01178	0.01981	0.002524	0.0134	0.0001568	1.31
19	56193662	56205637	rs11882031	rs10410404	EPN1	0.0127	0.0003713	0.01088	0.01288	0.01817	0.004376	0.0132	0.0002297	5.36
19	56215184	56215439	rs6509955	rs7255531	EPN1,NLRP9	0.0127	0.0003713	0.01088	0.01288	0.01817	0.004376	0.0132	0.0002297	0
19	53876108	53877534	rs12978545	rs8101653	ZNF525	0.01218	0.0003872	0.01353	0.001114	0.01033	0.1104	0.0124	0.0003211	0
19	53842413	53849446	rs10418099	rs4803089	ZNF845	0.01214	0.0003999	0.01348	0.001151	0.00979	0.117	0.0124	0.0003301	0
19	53859182	53859182	rs12609817	rs12609817	ZNF845,ZNF525	0.01214	0.0003999	0.01348	0.001151	0.00979	0.117	0.0124	0.0003301	0
2	48146122	48510079	rs7587289	rs11672485	FBXO11,FOXN2	0.01214	0.0003999	0.01348	0.001151	0.00979	0.117	0.0124	0.0003301	0
19	56256872	56267547	rs8100685	rs8106001	NLRP9,RFPL4A	0.01251	0.0004007	0.01101	0.01162	0.01713	0.006001	0.013	0.0002497	0
19	56879136	56888101	rs10419074	rs1860568	ZNF542P	0.01213	0.0004091	0.01055	0.01204	0.016	0.009425	0.0123	0.0003782	0
19	56894066	56900486	rs740868	rs9636161	ZNF582	0.01213	0.0004091	0.01055	0.01204	0.016	0.009425	0.0123	0.0003782	0
19	53769741	53769861	rs10412309	rs16984664	VN1R4	0.01209	0.0004176	0.01383	0.0008419	0.009034	0.1467	0.0124	0.0003209	0
19	53760825	53763720	rs2914370	rs7256218	VN1R2	0.01209	0.0004176	0.01383	0.0008419	0.009034	0.1467	0.0124	0.0003209	0
19	53767570	53767570	rs2965265	rs2965265	VN1R2,VN1R4	0.01209	0.0004176	0.01383	0.0008419	0.009034	0.1467	0.0124	0.0003209	0
19	53754736	53757946	rs2965240	rs2965245	ZNF677	0.01209	0.0004176	0.01383	0.0008419	0.009034	0.1467	0.0124	0.0003206	0
19	53723613	53733101	rs4803070	rs4411615	ZNF818P,ZNF677	0.01207	0.0004226	0.01382	0.0008469	0.009364	0.1339	0.0124	0.0003206	0
19	56288091	56293414	rs299184	rs1423069	RFPL4AL1,NLRP11	0.01239	0.0004304	0.01059	0.01432	0.01764	0.004895	0.0129	0.0002778	0
19	56296555	56343378	rs2112832	rs302475	NLRP11	0.01239	0.0004304	0.01059	0.01432	0.01844	0.003411	0.0129	0.0002778	0
19	56162776	56162776	rs2287791	rs2287791	CCDC106	0.0124	0.0005083	0.01052	0.01617	0.01817	0.004376	0.013	0.0002989	0
19	56153868	56154718	rs310475	rs11233	ZNF580	0.0124	0.0005083	0.01052	0.01617	0.01817	0.004376	0.013	0.0002989	0
19	56165475	56178559	rs504850	rs310436	U2AF2	0.0124	0.0005083	0.01052	0.01617	0.01817	0.004376	0.013	0.0002989	0
19	56146469	56150471	rs8108198	rs612211	ZNF784,ZNF580	0.0124	0.0005083	0.01052	0.01617	0.01817	0.004376	0.013	0.0002989	0
19	55046380	55055754	rs1000320	rs7257192	KIR3DX1	0.01223	0.0005129	0.01069	0.01178	0.01848	0.004661	0.013	0.0002382	1.31
2	101179777	101180138	rs10197434	rs6747613	PDCL3	0.01183	0.0005288	0.0107	0.008925	0.01537	0.01517	0.0121	0.0004164	0
2	101131552	101161050	rs869840	rs9917224	NMS,PDCL3	0.01183	0.0005288	0.01081	0.008645	0.01537	0.01517	0.0121	0.0004164	0
19	56501050	56502995	rs306450	rs11671244	NLRP8,NLRP5	0.01217	0.0005305	0.009407	0.02889	0.01899	0.002483	0.0125	0.000405	37.77
19	56459342	56499337	rs306507	rs306456	NLRP8	0.01217	0.0005305	0.009407	0.02889	0.01899	0.002483	0.0125	0.000405	41.72
2	101044144	101066051	rs6710119	rs6716842	CHST10,NMS	0.01188	0.0005317	0.01081	0.008645	0.01518	0.01692	0.0121	0.0004356	0
2	101088840	101088840	rs753439	rs753439	NMS	0.01188	0.0005317	0.01081	0.008645	0.01518	0.01692	0.0121	0.0004356	0
3	70073862	70994811	rs12489811	rs9828650	LINC01212,FOXP1	0.01215	0.0005483	0.01026	0.01743	0.01764	0.004895	0.0126	0.0003502	78.17
12	9220729	9268473	rs7955940	rs226380	A2M	0.01215	0.0005483	0.01026	0.01743	0.01764	0.004895	0.0126	0.0003502	0
19	55104567	55112489	rs10402708	rs4806787	LILRA1	0.01215	0.0005499	0.01087	0.01055	0.01809	0.005712	0.013	0.0002412	0
19	55103603	55103603	rs272408	rs272408	LILRA2,LILRA1	0.01215	0.0005499	0.01087	0.01055	0.01809	0.005712	0.013	0.0002412	0
19	55085856	55099595	rs7260169	rs6509887	LILRA2	0.01215	0.0005499	0.01087	0.01055	0.01809	0.005712	0.013	0.0002412	0
19	56348516	56393051	rs302469	rs302457	NLRP4	0.0121	0.0005687	0.009762	0.02293	0.01844	0.003411	0.0125	0.0003852	23.86
19	53899873	53899873	rs2617640	rs2617640	ZNF765	0.01186	0.0006051	0.01255	0.002537	0.0109	0.08801	0.0121	0.000513	0
19	53892755	53896633	rs2708706	rs12610602	ZNF525,ZNF765	0.01186	0.0006051	0.01292	0.001917	0.0109	0.08801	0.0122	0.000491	0
19	55773590	55788495	rs10403164	rs4806656	HSPBP1	0.01219	0.0006157	0.01036	0.01714	0.01838	0.0043	0.0129	0.0003263	21.25
19	54024116	54081915	rs1284517	rs8110350	ZNF331	0.01184	0.0006383	0.01247	0.002773	0.01139	0.07534	0.0121	0.0005229	0
19	54004939	54020708	rs11667148	rs11881286	ZNF813,ZNF331	0.01181	0.0006449	0.01243	0.002822	0.01112	0.08217	0.012	0.0005301	0
19	53612757	53636016	rs1054485	rs1650929	ZNF415	0.01165	0.0006562	0.01268	0.002085	0.0106	0.09049	0.0121	0.0004413	0
19	53569251	53603590	rs1142585	rs12979992	ZNF160	0.01165	0.0006562	0.01268	0.002085	0.01129	0.07166	0.0121	0.0004413	0
19	53922515	53932329	rs7250240	rs12979951	ZNF765,TPM3P9	0.01175	0.0006696	0.01239	0.002821	0.0109	0.08801	0.0119	0.0005692	0
19	56446304	56456898	rs434678	rs810903	NLRP13,NLRP8	0.01193	0.0006742	0.009091	0.03453	0.01899	0.002483	0.0123	0.0005064	36.99
19	54866189	54880076	rs3786640	rs1985840	LAIR1	0.01184	0.0006979	0.009518	0.02382	0.01956	0.002414	0.0126	0.0003496	16.65
19	55832555	55833460	rs10411773	rs11668309	TMEM150B	0.01204	0.000705	0.01016	0.01919	0.01838	0.0043	0.0127	0.0003737	11.93
19	55867037	55872591	rs10422372	rs2124920	FAM71E2	0.01204	0.000705	0.01016	0.01919	0.01838	0.0043	0.0127	0.0003737	11.93
19	55912332	55913678	rs11669732	rs12709950	UBE2S	0.01204	0.000705	0.01016	0.01919	0.01838	0.0043	0.0127	0.0003737	11.93
19	55798565	55817537	rs11878562	rs12972487	BRSK1	0.01204	0.000705	0.01016	0.01919	0.01838	0.0043	0.0127	0.0003737	19.77
19	55922885	55935184	rs12462594	rs1457109	UBE2S,SHISA7	0.01204	0.000705	0.01016	0.01919	0.01838	0.0043	0.0127	0.0003737	11.93
19	55890834	55890834	rs2305788	rs2305788	TMEM238	0.01204	0.000705	0.01016	0.01919	0.01838	0.0043	0.0127	0.0003737	11.93
19	55854313	55859439	rs2384685	rs1058511	KMT5C	0.01204	0.000705	0.01016	0.01919	0.01838	0.0043	0.0127	0.0003737	11.93
19	55941298	55947296	rs4801603	rs7507151	SHISA7	0.01204	0.000705	0.01016	0.01919	0.01838	0.0043	0.0127	0.0003737	11.93
19	55897170	55903324	rs4806668	rs7260246	RPL28	0.01204	0.000705	0.01016	0.01919	0.01838	0.0043	0.0127	0.0003737	11.93
19	55883879	55883879	rs6509940	rs6509940	IL11,TMEM190	0.01204	0.000705	0.01016	0.01919	0.01838	0.0043	0.0127	0.0003737	11.93
19	55839272	55845386	rs8105530	rs7253685	TMEM150B,KMT5C	0.01204	0.000705	0.01016	0.01919	0.01838	0.0043	0.0127	0.0003737	11.93
19	55116479	55123305	rs7245551	rs10411879	LILRA1,LILRB1	0.01189	0.0007246	0.01087	0.01055	0.01716	0.008738	0.0127	0.0003282	0
19	53716190	53716278	rs10775558	rs10853858	ZNF818P	0.01157	0.0007255	0.01303	0.001639	0.009364	0.1339	0.0119	0.0005258	0
19	53697937	53704562	rs8103620	rs17206939	ZNF665,ZNF818P	0.01157	0.0007255	0.01303	0.001639	0.009364	0.1339	0.0119	0.0005258	0
2	101631185	101631185	rs13389359	rs13389359	RPL31,TBC1D8	0.01144	0.0007911	0.01014	0.01302	0.01537	0.01517	0.0117	0.0006334	0
2	101619332	101622728	rs17025161	rs10934	RPL31	0.01144	0.0007911	0.01014	0.01302	0.01537	0.01517	0.0117	0.0006334	0
2	101591443	101591443	rs2305159	rs2305159	LOC101927142	0.01144	0.0007911	0.01014	0.01302	0.01537	0.01517	0.0117	0.0006334	0
2	101624471	101761744	rs746924	rs6749166	TBC1D8	0.01144	0.0007911	0.01014	0.01302	0.01537	0.01517	0.0117	0.0006334	0
2	100837567	100868488	rs2309837	rs17023825	LINC01104	0.01153	0.0008048	0.01089	0.008296	0.01359	0.0333	0.0117	0.0007084	0
2	100876789	100885992	rs4438499	rs2309814	LINC01104,LONRF2	0.01153	0.0008048	0.01089	0.008296	0.01359	0.0333	0.0117	0.0007084	0
2	100893113	100910578	rs6542924	rs4850925	LONRF2	0.01153	0.0008048	0.01089	0.008296	0.01388	0.02946	0.0117	0.0006746	0
19	56410222	56444588	rs302827	rs382113	NLRP13	0.01175	0.0008102	0.009003	0.03586	0.01896	0.002519	0.0121	0.0006349	43.32
2	100956776	101007178	rs7605124	rs1030902	LONRF2,CHST10	0.01149	0.0008198	0.01081	0.008645	0.01388	0.02946	0.0117	0.0006746	0
2	101007916	101031865	rs9808480	rs3791358	CHST10	0.01149	0.0008198	0.01081	0.008645	0.01388	0.02946	0.0117	0.0006746	0
19	53666660	53697226	rs1133146	rs11673508	ZNF665	0.01145	0.000831	0.01245	0.002603	0.01034	0.09845	0.0118	0.0005888	0
19	53641902	53649073	rs1661933	rs10423215	ZNF347	0.01145	0.000831	0.01245	0.002603	0.01034	0.09845	0.0118	0.0005888	0
19	55128339	55148487	rs10423364	rs8101605	LILRB1	0.01177	0.0008761	0.01066	0.01286	0.01716	0.008738	0.0126	0.0004063	0
2	100767082	100820201	rs11123814	rs6542919	AFF3,LINC01104	0.01136	0.0009585	0.01066	0.009743	0.01359	0.0333	0.0115	0.0008427	0
2	100171382	100759864	rs11893480	rs17023571	AFF3	0.01136	0.0009585	0.01066	0.009743	0.01359	0.0333	0.0115	0.0008427	0
19	55743925	55768276	rs13343928	rs4806654	PPP6R1	0.01174	0.000977	0.009679	0.02614	0.01838	0.0043	0.0124	0.0005361	21.25
19	55738425	55739813	rs3745919	rs10419308	TMEM86B	0.01174	0.000977	0.009679	0.02614	0.01838	0.0043	0.0124	0.0005361	0
19	56112941	56112941	rs10403342	rs10403342	ZNF524	0.01176	0.0009872	0.01002	0.02189	0.01729	0.006957	0.0123	0.0005985	0
19	56105161	56109916	rs10411640	rs497264	FIZ1	0.01176	0.0009872	0.01002	0.02189	0.01729	0.006957	0.0123	0.0005985	0
19	56093365	56098935	rs11084402	rs588115	ZNF579,FIZ1	0.01176	0.0009872	0.01002	0.02189	0.01729	0.006957	0.0123	0.0005985	0
19	56089353	56092691	rs2292812	rs1079084	ZNF579	0.01176	0.0009872	0.01002	0.02189	0.01729	0.006957	0.0123	0.0005985	0
19	56130705	56130705	rs2431798	rs2431798	ZNF865	0.01176	0.0009872	0.01002	0.02189	0.01729	0.006957	0.0123	0.0005985	0
19	56117366	56122538	rs484519	rs4410198	ZNF524,ZNF865	0.01176	0.0009872	0.01002	0.02189	0.01729	0.006957	0.0123	0.0005985	0
19	56132661	56134038	rs751729	rs908668	ZNF784	0.01176	0.0009872	0.01002	0.02189	0.01729	0.006957	0.0123	0.0005985	0
19	56058737	56078722	rs2902925	rs6509945	SBK3,ZNF579	0.01176	0.0009872	0.009987	0.02135	0.01729	0.006957	0.0123	0.0005985	0
19	55999993	56026072	rs4405662	rs3976501	SSC5D	0.01174	0.0009967	0.01034	0.01742	0.01654	0.01056	0.0123	0.0006333	0
10	119051788	119118056	rs2532812	rs17628116	PDZD8	-0.01129	0.001032	-0.006774	0.102	-0.02394	0.0001503	-0.012	0.0004814	81.03
10	119003564	119027258	rs363387	rs363270	SLC18A2	-0.01129	0.001032	-0.006774	0.102	-0.02394	0.0001503	-0.012	0.0004814	74.11
19	53970581	53995750	rs4599028	rs2708843	ZNF813	0.01131	0.001065	0.0118	0.004517	0.01092	0.08723	0.0115	0.0008866	0
19	53939690	53939690	rs11666558	rs11666558	TPM3P9	0.01131	0.001078	0.0118	0.004517	0.0109	0.08801	0.0115	0.0008956	0
19	53949480	53960154	rs2708751	rs2617725	ZNF761	0.01131	0.001078	0.0118	0.004517	0.0109	0.08801	0.0115	0.0008956	0
19	54197633	54197633	rs10413288	rs10413288	MIR519B,MIR526B	0.01137	0.001086	0.0114	0.006362	0.01165	0.07028	0.0115	0.001022	0
19	54197761	54197761	rs10415265	rs10415265	MIR519B;MIR526B	0.01137	0.001086	0.0114	0.006362	0.01165	0.07028	0.0115	0.001022	0
19	54206657	54206657	rs7254165	rs7254165	MIR518B	0.01137	0.001086	0.0114	0.006362	0.01165	0.07028	0.0115	0.001022	0
2	101928997	101958174	rs2056716	rs11684238	MIR5696,CREG2	0.01112	0.001099	0.009813	0.01629	0.01498	0.01774	0.0113	0.0009067	0
2	101924004	101924004	rs4851416	rs4851416	RNF149	0.01112	0.001099	0.009813	0.01629	0.01498	0.01774	0.0113	0.0009067	0
2	101971618	101991907	rs6753727	rs10186962	CREG2	0.01112	0.001099	0.009813	0.01629	0.01498	0.01774	0.0113	0.0009067	0
2	101889306	101889306	rs750783	rs750783	SNORD89	0.01112	0.001099	0.009813	0.01629	0.01498	0.01774	0.0113	0.0009067	0
2	101926811	101926811	rs7568067	rs7568067	MIR5696	0.01112	0.001099	0.009813	0.01629	0.01498	0.01774	0.0113	0.0009067	0
2	101870862	101870862	rs935067	rs935067	CNOT11	0.01112	0.001099	0.009813	0.01629	0.01498	0.01774	0.0113	0.0009067	0
2	101789124	101868316	rs1192779	rs11887349	TBC1D8,CNOT11	0.01112	0.001099	0.009813	0.01629	0.01537	0.01517	0.0114	0.0008887	0
2	102014754	102088370	rs6716306	rs4629180	RFX8	0.01114	0.001123	0.009822	0.01677	0.01498	0.01774	0.0114	0.0009307	0
19	54209600	54209600	rs4803164	rs4803164	MIR526A1	0.01134	0.001141	0.0114	0.006362	0.01143	0.07713	0.0114	0.001111	0
19	55996939	55998330	rs3745450	rs8113269	NAT14	0.01159	0.001161	0.0101	0.02024	0.01747	0.006875	0.0121	0.0007527	5.1
19	56045522	56045522	rs310456	rs310456	SBK2	0.0115	0.001238	0.009987	0.02135	0.01654	0.01056	0.012	0.0008015	0
19	56040051	56040051	rs645973	rs645973	SSC5D,SBK2	0.0115	0.001238	0.009987	0.02135	0.01654	0.01056	0.012	0.0008015	0
19	56052770	56055436	rs654439	rs694398	SBK3	0.0115	0.001238	0.009987	0.02135	0.01654	0.01056	0.012	0.0008015	0
19	53116060	53189572	rs1046648	rs899218	ZNF83	0.01109	0.001253	0.01046	0.01108	0.0133	0.03622	0.0113	0.001029	0
2	102095080	102302978	rs10183203	rs4851487	RFX8,MAP4K4	0.01104	0.001258	0.009685	0.01855	0.01498	0.01774	0.0113	0.001039	0
19	56914994	56933285	rs6509996	rs4281830	ZNF583	0.01109	0.001259	0.009846	0.01927	0.01406	0.02341	0.0112	0.001272	0
19	56909686	56910989	rs8110200	rs12980022	ZNF582-AS1	0.01109	0.001259	0.009846	0.01927	0.01406	0.02341	0.0112	0.001272	0
19	55965980	55972950	rs8105272	rs2303088	ISOC2	0.01147	0.00127	0.009523	0.02846	0.01784	0.005554	0.0122	0.0007059	13.93
19	54215748	54216296	rs2865851	rs2865853	MIR519D;MIR517A	0.01115	0.001414	0.01065	0.01091	0.01269	0.05044	0.0113	0.001328	0
19	54216906	54216906	rs2865857	rs2865857	MIR519D	0.01115	0.001414	0.01065	0.01091	0.01269	0.05044	0.0113	0.001328	0
19	54221141	54221141	rs892031	rs892031	MIR521-2,MIR520D	0.01115	0.001414	0.01065	0.01091	0.01269	0.05044	0.0113	0.001328	0
19	54222824	54222824	rs9304754	rs9304754	MIR520D	0.01115	0.001414	0.01065	0.01091	0.01269	0.05044	0.0113	0.001328	0
17	77073327	77084654	rs3826312	rs11557	ENGASE	-0.01139	0.001429	-0.008422	0.04953	-0.01939	0.003285	-0.0117	0.001076	49.21
17	77030577	77046858	rs7213410	rs11869126	C1QTNF1	-0.01139	0.001429	-0.008422	0.04953	-0.01939	0.003285	-0.0117	0.001076	30.19
19	56397196	56400161	rs4801283	rs8101859	NLRP4,NLRP13	0.01117	0.001438	0.008391	0.04984	0.01844	0.003411	0.0116	0.001007	43.32
2	102971865	103011552	rs13015714	rs4851005	IL18R1	0.01091	0.001447	0.008807	0.03221	0.01662	0.008598	0.0111	0.001178	7.79
2	102938389	102966067	rs1420089	rs1921622	IL1RL1	0.01091	0.001447	0.008807	0.03221	0.01662	0.008598	0.0111	0.001178	7.79
2	103036101	103057043	rs6756407	rs17027173	IL18RAP	0.01091	0.001447	0.008807	0.03221	0.01662	0.008598	0.0111	0.001178	7.79
2	103090127	103149698	rs17027255	rs1829849	SLC9A4	0.01091	0.001447	0.008807	0.03221	0.01664	0.008512	0.0111	0.001178	7.79
17	76923426	76964531	rs4789933	rs11871320	TIMP2,LGALS3BP	-0.0114	0.001451	-0.008594	0.04656	-0.01856	0.004519	-0.0116	0.001174	16.04
19	55988349	55988349	rs2059137	rs2059137	ZNF628	0.01134	0.001458	0.009523	0.02846	0.01747	0.006875	0.012	0.000823	5.1
19	55975486	55986637	rs7252639	rs2864436	ISOC2,ZNF628	0.01134	0.001458	0.009523	0.02846	0.01747	0.006875	0.012	0.000823	5.1
19	53505860	53514604	rs16984291	rs10426414	ZNF702P,ERVV-1	0.01084	0.001479	0.01163	0.00489	0.01021	0.09723	0.0112	0.00107	0
3	180366067	180374223	rs2338436	rs16831822	CCDC39	0.01084	0.001479	0.01163	0.00489	0.01021	0.09723	0.0112	0.00107	0
19	53474321	53486249	rs7255997	rs11667742	ZNF702P	0.01084	0.001479	0.01163	0.00489	0.01021	0.09723	0.0112	0.00107	0
19	53099409	53103875	rs2068066	rs12971484	ZNF137P	0.01092	0.001495	0.01046	0.01108	0.01269	0.04615	0.0111	0.001249	0
19	53105547	53105547	rs329973	rs329973	ZNF137P,ZNF83	0.01092	0.001495	0.01046	0.01108	0.01269	0.04615	0.0111	0.001249	0
19	54852610	54864164	rs2004431	rs730592	LILRA4,LAIR1	0.01112	0.001511	0.009904	0.01887	0.01769	0.006268	0.0118	0.0008092	0
2	103445960	104983267	rs7602289	rs7570682	TMEM182,LOC100287010	0.01083	0.001512	0.009305	0.0234	0.01583	0.01187	0.0111	0.001254	0
17	76613675	76625446	rs4796808	rs12150681	LOC101928710	-0.0113	0.001525	-0.008991	0.03748	-0.01712	0.007796	-0.0115	0.001247	18.92
2	103153667	103234720	rs17027413	rs2110637	SLC9A4,SLC9A2	0.01087	0.001545	0.008835	0.03236	0.01653	0.009098	0.0111	0.001224	7.68
12	6057076	6208618	rs7963244	rs41388848	VWF	0.01087	0.001545	0.008835	0.03236	0.01653	0.009098	0.0111	0.001224	0
19	54240981	54240981	rs10413439	rs10413439	MIR516B1	0.01102	0.001599	0.01048	0.01221	0.01269	0.05044	0.0111	0.001493	0
19	54276241	54288501	rs17239489	rs3848577	MIR519A2,MIR371A	0.01102	0.001599	0.01048	0.01221	0.01269	0.05044	0.0111	0.001493	0
19	54235157	54235157	rs1808656	rs1808656	MIR518A1	0.01102	0.001599	0.01048	0.01221	0.01269	0.05044	0.0111	0.001493	0
19	54238265	54238265	rs3931061	rs3931061	MIR518D	0.01102	0.001599	0.01048	0.01221	0.01269	0.05044	0.0111	0.001493	0
10	119140895	119237397	rs11197981	rs417348	PDZD8,EMX2OS	-0.01084	0.00162	-0.006409	0.1212	-0.0233	0.0002364	-0.0115	0.000814	81.26
19	54844381	54851228	rs6417165	rs8102662	LILRA4	0.01102	0.001639	0.009904	0.01887	0.01558	0.016	0.0116	0.0009791	0
2	103334969	103351736	rs1052431	rs955915	MFSD9	0.01075	0.001673	0.00906	0.02736	0.0157	0.01323	0.011	0.001314	0
2	103377786	103432337	rs2540299	rs2732822	TMEM182	0.01075	0.001673	0.00906	0.02736	0.0157	0.01323	0.011	0.001314	0
19	54142851	54167270	rs1293703	rs6509807	DPRX,MIR512-2	0.01094	0.001674	0.01083	0.009638	0.01165	0.07028	0.0111	0.001542	0
19	54175037	54175037	rs4803160	rs4803160	MIR1323	0.01094	0.001674	0.01083	0.009638	0.01165	0.07028	0.0111	0.001542	0
19	54171357	54171357	rs7254488	rs7254488	MIR512-2,MIR512-2	0.01094	0.001674	0.01083	0.009638	0.01165	0.07028	0.0111	0.001542	0
19	54177273	54177273	rs7258128	rs7258128	MIR498	0.01094	0.001674	0.01083	0.009638	0.01165	0.07028	0.0111	0.001542	0
14	37150160	37636115	rs8010306	rs17106483	SLC25A21	0.0114	0.001675	0.01225	0.005293	0.009918	0.1386	0.0115	0.001609	0
17	77087782	77487671	rs8073225	rs7225892	RBFOX3	-0.01138	0.001703	-0.0084	0.05079	-0.02053	0.001959	-0.0118	0.001212	37.88
19	54211903	54211903	rs7256241	rs7256241	MIR518C	0.01092	0.001724	0.01081	0.009662	0.01143	0.07713	0.011	0.001681	0
19	54105302	54107677	rs16985066	rs10424226	LOC284379	0.01087	0.001737	0.011	0.008413	0.01137	0.07594	0.0111	0.001437	0
19	54089952	54101731	rs8100295	rs17207187	ZNF331,LOC284379	0.01087	0.001737	0.011	0.008413	0.01137	0.07594	0.0111	0.001437	0
19	53066893	53071155	rs12327640	rs329967	ZNF808,ZNF701	0.01074	0.00175	0.01019	0.01309	0.01269	0.04615	0.0109	0.001486	0
19	54189710	54189710	rs10421255	rs10421255	MIR519C	0.01089	0.001758	0.01073	0.0103	0.01165	0.07028	0.011	0.001643	0
19	54180226	54180226	rs10853864	rs10853864	MIR520E,MIR515-1	0.01089	0.001758	0.01073	0.0103	0.01165	0.07028	0.011	0.001643	0
19	54188455	54188455	rs8106416	rs8106416	MIR515-1,MIR515-2	0.01089	0.001758	0.01073	0.0103	0.01165	0.07028	0.011	0.001643	0
19	56953272	56987430	rs3760850	rs10412888	ZNF667	0.01073	0.001801	0.009694	0.02123	0.01311	0.03421	0.0108	0.001893	0
17	77084692	77085081	rs7218352	rs6501278	ENGASE,RBFOX3	-0.0111	0.00182	-0.0084	0.05079	-0.0182	0.004935	-0.0114	0.001365	37.88
2	102315057	102505704	rs1567385	rs7574674	MAP4K4	0.01068	0.001843	0.009461	0.02167	0.01498	0.01774	0.0109	0.001586	0
19	54109471	54131638	rs4803149	rs4801994	LOC284379,DPRX	0.01083	0.001847	0.01063	0.01082	0.0124	0.05363	0.011	0.001599	0
2	103330979	103330979	rs13418709	rs13418709	SLC9A2,MFSD9	0.01065	0.001866	0.008897	0.03028	0.0157	0.01323	0.0109	0.001475	0
2	103235312	103324575	rs3806581	rs17833353	SLC9A2	0.01065	0.001866	0.008897	0.03028	0.0157	0.01323	0.0109	0.001475	9.36
19	53195596	53195596	rs4802982	rs4802982	ZNF83,ZNF611	0.01069	0.001878	0.009947	0.01565	0.01305	0.0405	0.0109	0.001618	0
19	53207182	53232293	rs7256563	rs10853855	ZNF611	0.01069	0.001878	0.01011	0.01378	0.01305	0.0405	0.0109	0.001618	0
19	53522100	53541112	rs8109866	rs329744	ERVV-1,ERVV-2	0.01058	0.001893	0.01127	0.006311	0.01021	0.09723	0.0109	0.00136	0
19	54195240	54195240	rs987021	rs987021	MIR520A,MIR526B	0.01078	0.001939	0.01056	0.01152	0.01165	0.07028	0.0109	0.001837	0
19	53436337	53440653	rs11673295	rs10402011	ZNF321P	0.01054	0.001951	0.01125	0.006226	0.01018	0.1	0.0109	0.001376	0
19	55693244	55721241	rs2288419	rs876515	PTPRH	0.01103	0.001981	0.009449	0.02875	0.01678	0.01059	0.0117	0.001163	0
19	55728651	55728651	rs6509936	rs6509936	PTPRH,TMEM86B	0.01103	0.001981	0.009449	0.02875	0.01678	0.01059	0.0117	0.001163	0
17	76966604	76974752	rs16971900	rs4789906	LGALS3BP	-0.01103	0.00199	-0.008288	0.05329	-0.01813	0.005766	-0.0113	0.001658	37.23
17	76578308	76612445	rs7222201	rs9910295	DNAH17,LOC101928710	-0.011	0.00199	-0.008568	0.04687	-0.01712	0.007796	-0.0112	0.001636	33.08
2	102604649	102606526	rs12467316	rs4141134	LINC01127,IL1R2	0.01051	0.002065	0.00924	0.02393	0.01415	0.02536	0.0107	0.001793	0
2	102601271	102601393	rs4851518	rs4851519	LINC01127	0.01051	0.002065	0.00924	0.02393	0.01415	0.02536	0.0107	0.001793	0
2	102533882	102589726	rs7603475	rs6715873	MAP4K4,LINC01127	0.01051	0.002065	0.00924	0.02393	0.01415	0.02536	0.0107	0.001793	0
17	75566022	75712926	rs8074253	rs10852786	LOC100507351,LOC100132174	-0.01077	0.002105	-0.008473	0.04484	-0.01759	0.005831	-0.0109	0.001982	43.25
19	53552296	53554708	rs12151194	rs2560954	ERVV-2	0.0105	0.002141	0.01127	0.006311	0.01004	0.108	0.0109	0.001495	0
19	53557749	53566629	rs189070	rs10422185	ERVV-2,ZNF160	0.0105	0.002141	0.01127	0.006311	0.01004	0.108	0.0109	0.001495	0
19	57041758	57046007	rs2058131	rs1029709	ZNF471,ZFP28	0.01055	0.002182	0.009419	0.02544	0.01311	0.03421	0.0106	0.002294	0
19	57036653	57041257	rs3752176	rs13346710	ZNF471	0.01055	0.002182	0.009419	0.02544	0.01311	0.03421	0.0106	0.002294	0
19	57057256	57069080	rs4801332	rs11670421	ZFP28	0.01055	0.002182	0.009419	0.02544	0.01311	0.03421	0.0106	0.002294	0
19	57007991	57008374	rs7249981	rs4801167	ZNF667-AS1,ZNF471	0.01055	0.002182	0.009419	0.02544	0.01311	0.03421	0.0106	0.002294	0
19	56992938	57006853	rs7254602	rs10426952	ZNF667-AS1	0.01055	0.002182	0.009419	0.02544	0.01311	0.03421	0.0106	0.002294	0
19	52702778	52726464	rs10424348	rs9917069	PPP2R1A	0.01056	0.00219	0.01014	0.01402	0.01208	0.05798	0.0107	0.001924	0
19	52801946	52825032	rs191207	rs13343641	ZNF480	0.01056	0.00219	0.01014	0.01402	0.01208	0.05798	0.0107	0.001924	0
19	52772768	52788289	rs2657930	rs321907	ZNF766	0.01056	0.00219	0.01014	0.01402	0.01208	0.05798	0.0107	0.001924	0
19	52835210	52836574	rs321930	rs16983718	ZNF480,ZNF610	0.01056	0.00219	0.01014	0.01402	0.01208	0.05798	0.0107	0.001924	0
19	52741712	52768097	rs6509628	rs9304727	PPP2R1A,ZNF766	0.01056	0.00219	0.01014	0.01402	0.01208	0.05798	0.0107	0.001924	0
19	52840962	52866171	rs890842	rs2560878	ZNF610	0.01056	0.00219	0.01014	0.01402	0.01208	0.05798	0.0107	0.001924	0
19	54696167	54699386	rs11879943	rs28513	TSEN34	0.01069	0.002194	0.009306	0.02672	0.01572	0.01497	0.0112	0.001386	0
19	54705641	54711258	rs17305311	rs2304523	RPS9	0.01069	0.002194	0.009306	0.02672	0.01572	0.01497	0.0112	0.001386	0
19	55683977	55687413	rs7258659	rs11542503	SYT5	0.01091	0.002197	0.009449	0.02875	0.01625	0.0131	0.0115	0.001344	0
2	100137660	100150443	rs2309586	rs6746402	REV1,AFF3	0.01054	0.002228	0.01008	0.01449	0.01231	0.05563	0.0107	0.001931	0
19	53464639	53465008	rs10410213	rs11668097	ZNF816,ZNF816-ZNF321P	0.0104	0.002247	0.01103	0.007318	0.01018	0.1	0.0108	0.001612	0
19	53454789	53454789	rs12459008	rs12459008	ZNF816	0.0104	0.002247	0.01103	0.007318	0.01018	0.1	0.0108	0.001612	0
19	53451291	53451291	rs9304742	rs9304742	ZNF816-ZNF321P	0.0104	0.002247	0.01103	0.007318	0.01018	0.1	0.0108	0.001612	0
10	119321449	119743724	rs2255424	rs2996223	EMX2,RAB11FIP2	-0.01068	0.002265	-0.005952	0.1555	-0.02462	0.00018	-0.0112	0.001235	81.49
2	12146869	12705146	rs11897150	rs10191729	MIR3681HG	0.01004	0.00227	0.01045	0.01013	0.009457	0.1003	0.0098	0.003072	0
19	54827248	54841732	rs3859532	rs7259731	LILRA5,LILRA4	0.01067	0.002299	0.009359	0.02634	0.01558	0.016	0.0112	0.001425	0
17	76423097	76574275	rs2271613	rs12150121	DNAH17	-0.01074	0.002328	-0.008254	0.05238	-0.01712	0.007796	-0.011	0.001917	52.81
17	76987763	77006412	rs3744168	rs12452980	CANT1	-0.01085	0.002368	-0.008288	0.05329	-0.01763	0.007331	-0.0111	0.001934	30.19
17	77016317	77016317	rs3744180	rs3744180	C1QTNF1-AS1	-0.01085	0.002368	-0.008288	0.05329	-0.01763	0.007331	-0.0111	0.001934	30.19
8	53660154	53851462	rs16918104	rs545125	RB1CC1,NPBWR1	-0.01067	0.00237	-0.009864	0.01707	-0.01314	0.05484	-0.0107	0.00233	0
19	55671374	55672470	rs891187	rs2365725	DNAAF3	0.01078	0.002372	0.009589	0.02668	0.01523	0.01781	0.0114	0.001499	0
19	57079202	57093819	rs11667718	rs9917082	ZNF470	0.01046	0.002394	0.009287	0.02784	0.01311	0.03421	0.0105	0.002522	0
19	57072544	57072544	rs16987323	rs16987323	ZFP28,ZNF470	0.01046	0.002394	0.009287	0.02784	0.01311	0.03421	0.0105	0.002522	0
19	57099477	57099817	rs2904241	rs7252017	ZNF470,ZNF71	0.01046	0.002394	0.009287	0.02784	0.01311	0.03421	0.0105	0.002522	0
2	102688158	102793441	rs10203724	rs3917323	IL1R1	0.01037	0.002424	0.009238	0.02433	0.01377	0.02957	0.0106	0.002037	0
8	55552310	56010193	rs7001303	rs6473970	RP1,XKR4	-0.01057	0.002426	-0.008227	0.04423	-0.01739	0.01123	-0.0106	0.002601	31
10	119251232	119297823	rs10886079	rs242954	EMX2OS	-0.01049	0.002429	-0.005833	0.1619	-0.0233	0.0002364	-0.0112	0.001235	81.49
19	53397248	53401321	rs11666561	rs7251811	ZNF320,ZNF888	0.01029	0.002456	0.01101	0.007286	0.00981	0.1126	0.0106	0.001787	0
19	54415272	54447325	rs6509830	rs7254202	CACNG7	0.01063	0.002493	0.01001	0.01812	0.01306	0.04314	0.0109	0.001972	0
19	52896949	52900846	rs11879821	rs11672854	ZNF528-AS1	0.01043	0.002512	0.009855	0.01695	0.01239	0.05182	0.0106	0.002218	0
8	56022292	56439158	rs9298526	rs16921969	XKR4	-0.01055	0.002526	-0.008205	0.04551	-0.01712	0.01325	-0.0105	0.002719	5.34
19	53424324	53425929	rs7251313	rs10425203	ZNF888,ZNF816-ZNF321P	0.01027	0.002531	0.01098	0.007537	0.00981	0.1126	0.0106	0.001845	0
2	102610828	102644890	rs4851522	rs3218987	IL1R2	0.0103	0.002544	0.009001	0.02785	0.01415	0.02536	0.0105	0.002122	0
19	55159164	55172578	rs10419191	rs400322	MIR8061,LILRB4	0.01078	0.002585	0.009622	0.02732	0.0158	0.01545	0.0115	0.0014	0
19	55153092	55153092	rs10427043	rs10427043	LILRB1,MIR8061	0.01078	0.002585	0.009622	0.02732	0.0158	0.01545	0.0115	0.0014	0
8	53855766	54130678	rs10112128	rs6473795	NPBWR1,OPRK1	-0.01055	0.002596	-0.009717	0.0185	-0.01369	0.0453	-0.0106	0.00254	0
19	52574723	52599288	rs4801908	rs7254507	ZNF841	0.01036	0.002598	0.009828	0.0169	0.01208	0.05798	0.0105	0.00233	0
19	55682903	55683104	rs16986289	rs6509933	DNAAF3,SYT5	0.01068	0.002601	0.009376	0.03007	0.01523	0.01781	0.0112	0.001717	0
19	53413825	53413825	rs1978616	rs1978616	ZNF888	0.01023	0.002616	0.01095	0.007672	0.00981	0.1126	0.0106	0.001884	0
8	56363564	56363564	rs2939632	rs2939632	SBF1P1	-0.01051	0.002634	-0.008136	0.0477	-0.01712	0.01325	-0.0105	0.002871	20.73
17	75498795	75540545	rs407408	rs8081210	SEPT9,LOC100507351	-0.01052	0.002647	-0.007715	0.06694	-0.01733	0.007027	-0.0106	0.002496	47.1
17	76792179	76831800	rs1044486	rs7213204	USP36	-0.01075	0.002648	-0.008358	0.05279	-0.01685	0.009802	-0.011	0.002249	16.04
17	76781508	76787000	rs12944556	rs8072569	CYTH1,USP36	-0.01075	0.002648	-0.008358	0.05279	-0.01685	0.009802	-0.011	0.002249	16.04
17	76890864	76897475	rs2376999	rs2889529	CEP295NL,TIMP2	-0.01075	0.002648	-0.008358	0.05279	-0.01685	0.009802	-0.011	0.002249	16.04
17	76839135	76839135	rs3809893	rs3809893	USP36,TIMP2	-0.01075	0.002648	-0.008358	0.05279	-0.01685	0.009802	-0.011	0.002249	16.04
17	76677481	76770215	rs7215260	rs7220565	CYTH1	-0.01075	0.002648	-0.008358	0.05279	-0.01685	0.009802	-0.011	0.002249	24.49
17	76888041	76897974	rs8077028	rs4789936	CEP295NL	-0.01075	0.002648	-0.008358	0.05279	-0.01685	0.009802	-0.011	0.002249	16.04
17	76862105	76918131	rs9894295	rs7212662	TIMP2	-0.01075	0.002648	-0.008358	0.05279	-0.01685	0.009802	-0.011	0.002249	16.04
19	52873023	52888620	rs707312	rs3170100	ZNF880	0.01038	0.002662	0.009806	0.01771	0.01229	0.05443	0.0105	0.002321	0
7	149007531	149127365	rs4727044	rs6970608	LOC155060,ZNF777	-0.0103	0.00271	-0.01276	0.002193	-0.004952	0.4254	-0.0103	0.002705	0
19	55183977	55216162	rs1654656	rs4436877	LILRB4,LILRP2	0.01071	0.002717	0.009532	0.02844	0.0158	0.01545	0.0115	0.00147	0
19	55173403	55182696	rs4806802	rs11574597	LILRB4	0.01071	0.002717	0.009532	0.02844	0.0158	0.01545	0.0115	0.00147	0
3	165572009	166872713	rs966224	rs4541410	BCHE,ZBBX	0.01071	0.002717	0.009532	0.02844	0.0158	0.01545	0.0115	0.00147	73.13
2	102825479	102855298	rs11123913	rs6752589	IL1RL2	0.01023	0.002792	0.009238	0.02433	0.01318	0.03765	0.0104	0.002444	0
2	102799152	102799152	rs6744454	rs6744454	IL1R1,IL1RL2	0.01023	0.002792	0.009238	0.02433	0.01318	0.03765	0.0104	0.002444	0
14	37054311	37118092	rs177322	rs882232	NKX2-8,PAX9	0.01077	0.002795	0.01071	0.0134	0.01127	0.0938	0.0109	0.002745	0
19	54613100	54613100	rs2118213	rs2118213	TFPT	0.01047	0.002843	0.009427	0.02567	0.01457	0.02427	0.011	0.001861	0
19	54606405	54606405	rs254259	rs254259	NDUFA3	0.01047	0.002843	0.009427	0.02567	0.01457	0.02427	0.011	0.001861	0
19	54587396	54596619	rs4806495	rs11669029	TARM1,OSCAR	0.01047	0.002843	0.009427	0.02567	0.01457	0.02427	0.011	0.001861	0
19	54619191	54631148	rs4806711	rs8102427	PRPF31	0.01047	0.002843	0.009427	0.02567	0.01457	0.02427	0.011	0.001861	0
19	54604319	54604822	rs7253859	rs10423754	OSCAR	0.01047	0.002843	0.009427	0.02567	0.01457	0.02427	0.011	0.001861	0
19	54291411	54291411	rs3859501	rs3859501	MIR371B,MIR373;MIR371A,MIR372	0.01041	0.00287	0.00963	0.02136	0.01269	0.05044	0.0105	0.002664	0
19	54293641	54293641	rs8103186	rs8103186	MIR373,NLRP12	0.01041	0.00287	0.00963	0.02136	0.01269	0.05044	0.0105	0.002664	0
19	54296771	54327440	rs10403690	rs4539722	NLRP12	0.01041	0.00287	0.00963	0.02136	0.01304	0.04396	0.0105	0.002664	0
19	53031533	53034598	rs329948	rs781129	ZNF808	0.01022	0.002887	0.00969	0.01833	0.01211	0.0558	0.0104	0.002451	0
8	55380167	55525031	rs3889124	rs4327841	SOX17,RP1	-0.01038	0.002912	-0.007828	0.05577	-0.01739	0.01123	-0.0104	0.003113	0
8	55528953	55541450	rs702761	rs446227	RP1	-0.01038	0.002912	-0.007828	0.05577	-0.01739	0.01123	-0.0104	0.003113	31
19	53241107	53267506	rs13344253	rs11667063	ZNF611,ZNF600	0.01015	0.002917	0.01022	0.01296	0.01097	0.07802	0.0104	0.002257	0
19	53274297	53288873	rs9749509	rs12973596	ZNF600	0.01015	0.002917	0.01022	0.01296	0.01097	0.07802	0.0104	0.002257	0
19	55665270	55667806	rs10414696	rs3729709	TNNI3	0.01055	0.002949	0.009287	0.03188	0.01523	0.01781	0.0112	0.001832	0
17	77538517	77667579	rs7216806	rs4889936	RBFOX3,MIR4739	-0.01064	0.002962	-0.008758	0.0375	-0.0167	0.01533	-0.0109	0.002488	7.4
19	53292844	53297766	rs10404881	rs12983988	ZNF600,ZNF28	0.0101	0.002981	0.01051	0.01038	0.01023	0.09933	0.0104	0.002246	0
19	53332039	53336367	rs10423923	rs10401828	ZNF28,ZNF468	0.0101	0.002981	0.01051	0.01038	0.01023	0.09933	0.0104	0.002246	0
2	99938942	99938942	rs12464785	rs12464785	TXNDC9	0.01024	0.002999	0.009678	0.0191	0.01231	0.05563	0.0104	0.002567	0
2	99959845	99995517	rs13018274	rs11896520	EIF5B	0.01024	0.002999	0.009678	0.0191	0.01231	0.05563	0.0104	0.002567	0
2	99802662	99815146	rs17022330	rs7349217	MRPL30	0.01024	0.002999	0.009678	0.0191	0.01231	0.05563	0.0104	0.002567	0
2	99913998	99913998	rs1922625	rs1922625	LYG1	0.01024	0.002999	0.009678	0.0191	0.01231	0.05563	0.0104	0.002567	0
2	99876244	99876244	rs2200578	rs2200578	LYG2,LYG1	0.01024	0.002999	0.009678	0.0191	0.01231	0.05563	0.0104	0.002567	0
2	99784307	99784307	rs2309582	rs2309582	LIPT1,MITD1	0.01024	0.002999	0.009678	0.0191	0.01231	0.05563	0.0104	0.002567	0
2	99779131	99779131	rs2516835	rs2516835	LIPT1	0.01024	0.002999	0.009678	0.0191	0.01231	0.05563	0.0104	0.002567	0
2	99922967	99922967	rs6722617	rs6722617	LYG1,TXNDC9	0.01024	0.002999	0.009678	0.0191	0.01231	0.05563	0.0104	0.002567	0
2	99839539	99857670	rs6746969	rs7579999	MRPL30,LYG2	0.01024	0.002999	0.009678	0.0191	0.01231	0.05563	0.0104	0.002567	0
2	100022772	100075804	rs717454	rs10207981	REV1	0.01024	0.002999	0.009678	0.0191	0.01231	0.05563	0.0104	0.002567	0
2	99626593	99716883	rs7571390	rs6728723	TSGA10	0.01024	0.002999	0.009678	0.0191	0.01231	0.05563	0.0104	0.002567	0
19	55644442	55656149	rs891186	rs16986278	TNNT1	0.0105	0.003033	0.009261	0.03193	0.01523	0.01781	0.0111	0.001841	0
7	149170236	149191027	rs1046140	rs13236631	ZNF746	-0.01018	0.003054	-0.01248	0.002705	-0.005129	0.4129	-0.0102	0.003063	0
7	149197030	149216029	rs709067	rs4725817	ZNF746,ZNF767P	-0.01018	0.003054	-0.01248	0.002705	-0.005129	0.4129	-0.0102	0.003063	0
7	149130761	149158435	rs7779196	rs3735317	ZNF777	-0.01018	0.003054	-0.01248	0.002705	-0.005132	0.4118	-0.0102	0.00306	0
19	52963650	53017693	rs11084166	rs633763	ZNF578	0.01016	0.00308	0.00969	0.01833	0.01241	0.05055	0.0103	0.00273	0
2	98703659	98919820	rs10211067	rs999900	VWA3B	0.01015	0.003094	0.009265	0.02431	0.0132	0.03772	0.0104	0.002444	0
2	99444339	99549154	rs6733135	rs13397765	KIAA1211L	0.01022	0.003133	0.009551	0.02077	0.01291	0.04507	0.0105	0.002614	0
8	56441494	56639770	rs10504195	rs10105904	XKR4,TMEM68	-0.01039	0.003142	-0.007939	0.05583	-0.01712	0.01325	-0.0104	0.003454	24.27
19	52937100	52954507	rs2560996	rs324104	ZNF534	0.01017	0.003146	0.009404	0.02255	0.01239	0.05182	0.0103	0.002872	0
10	118972540	118990097	rs2532816	rs363372	KCNK18,SLC18A2	-0.01014	0.003165	-0.006271	0.1301	-0.02094	0.000858	-0.0108	0.001748	74.11
2	99362400	99373720	rs1913621	rs6712597	MGAT4A,LOC101927070	0.01017	0.003186	0.009201	0.02621	0.0132	0.03772	0.0104	0.002636	0
2	99237439	99339122	rs4851146	rs4851150	MGAT4A	0.01017	0.003186	0.009201	0.02621	0.0132	0.03772	0.0104	0.002636	0
2	99378801	99386960	rs6711574	rs7582382	LOC101927070	0.01017	0.003186	0.009201	0.02621	0.0132	0.03772	0.0104	0.002636	0
8	58295759	58889557	rs7840862	rs6987258	LOC101929488,LINC01602	-0.01044	0.003207	-0.009644	0.0218	-0.01388	0.04008	-0.0103	0.003949	0
2	99573471	99573471	rs6542847	rs6542847	KIAA1211L,TSGA10	0.01016	0.003248	0.009551	0.02077	0.01231	0.05563	0.0104	0.002799	0
19	52457306	52468034	rs1017379	rs4986770	ZNF350-AS1	0.01017	0.003252	0.009529	0.02149	0.01208	0.05798	0.0103	0.002978	0
19	52430739	52442262	rs12461478	rs7246064	ZNF613	0.01017	0.003252	0.009529	0.02149	0.01208	0.05798	0.0103	0.002978	0
19	52535421	52535421	rs12462359	rs12462359	ZNF614,ZNF432	0.01017	0.003252	0.009529	0.02149	0.01208	0.05798	0.0103	0.002978	0
19	52468998	52490420	rs4988334	rs16983330	ZNF350	0.01017	0.003252	0.009529	0.02149	0.01208	0.05798	0.0103	0.002978	0
19	52529074	52530495	rs6509613	rs7260171	ZNF614	0.01017	0.003252	0.009529	0.02149	0.01208	0.05798	0.0103	0.002978	0
19	52374377	52385520	rs7256273	rs7250193	ZNF577	0.01017	0.003252	0.009529	0.02149	0.01208	0.05798	0.0103	0.002978	0
19	52491250	52491250	rs8112515	rs8112515	ZNF350,ZNF615	0.01017	0.003252	0.009529	0.02149	0.01208	0.05798	0.0103	0.002978	0
19	52396541	52403516	rs892039	rs1549931	ZNF649-AS1	0.01017	0.003252	0.009529	0.02149	0.01208	0.05798	0.0103	0.002978	0
19	52406779	52408826	rs9973239	rs8101509	ZNF649	0.01017	0.003252	0.009529	0.02149	0.01208	0.05798	0.0103	0.002978	0
19	52654833	52654833	rs10401282	rs10401282	ZNF616,ZNF836	0.01012	0.003315	0.009496	0.02127	0.01208	0.05798	0.0103	0.002951	0
19	52680410	52680938	rs10406151	rs10410908	ZNF836,PPP2R1A	0.01012	0.003315	0.009496	0.02127	0.01208	0.05798	0.0103	0.002951	0
19	52617298	52638834	rs10418739	rs4802895	ZNF616	0.01012	0.003315	0.009496	0.02127	0.01208	0.05798	0.0103	0.002951	0
19	52601399	52607765	rs11666341	rs10411428	ZNF841,ZNF616	0.01012	0.003315	0.009496	0.02127	0.01208	0.05798	0.0103	0.002951	0
19	52660783	52673401	rs17696575	rs11666474	ZNF836	0.01012	0.003315	0.009496	0.02127	0.01208	0.05798	0.0103	0.002951	0
19	54641388	54658001	rs40168	rs1055234	CNOT3	0.01029	0.003324	0.009192	0.02938	0.01457	0.02427	0.0108	0.002164	0
2	11983283	12144035	rs1012566	rs10210269	MIR4262,MIR3681HG	0.009636	0.003339	0.01022	0.01158	0.007995	0.161	0.0094	0.004346	0
8	53447256	53472690	rs1440798	rs13272763	FAM150A	-0.01028	0.003357	-0.009475	0.02205	-0.01245	0.06677	-0.0103	0.003525	0
8	53557226	53627322	rs2108	rs11996878	RB1CC1	-0.01028	0.003357	-0.009475	0.02205	-0.01245	0.06677	-0.0103	0.003525	0
8	53323786	53444854	rs3758126	rs10504139	ST18,FAM150A	-0.01028	0.003357	-0.009475	0.02205	-0.01245	0.06677	-0.0103	0.003525	0
8	53488242	53510650	rs7826532	rs4873668	FAM150A,RB1CC1	-0.01028	0.003357	-0.009475	0.02205	-0.01245	0.06677	-0.0103	0.003525	0
17	77815296	77886060	rs3764374	rs1663183	CBX4,LOC101928766	-0.01043	0.003361	-0.009088	0.03067	-0.0149	0.03038	-0.0107	0.002845	0
19	53344701	53358889	rs10420793	rs6509698	ZNF468	0.00995	0.003392	0.01051	0.01038	0.00981	0.1126	0.0103	0.002518	0
19	53367392	53374787	rs1966574	rs8110526	ZNF468,ZNF320	0.00995	0.003392	0.01051	0.01038	0.00981	0.1126	0.0103	0.002518	0
19	53381429	53384185	rs2162919	rs6509701	ZNF320	0.00995	0.003392	0.01051	0.01038	0.00981	0.1126	0.0103	0.002518	0
5	2757940	3175819	rs1353630	rs6861203	C5orf38,LINC01377	0.0103	0.00342	0.01296	0.002766	0.004711	0.4509	0.0102	0.003888	0
17	77888965	77899112	rs1663187	rs1285295	LOC101928766	-0.01035	0.00343	-0.009238	0.02699	-0.0141	0.03947	-0.0106	0.002979	0
19	52932465	52932465	rs16983804	rs16983804	ZNF528,ZNF534	0.01008	0.003441	0.009284	0.02431	0.01239	0.05182	0.0102	0.00311	0
19	52901905	52909507	rs3745099	rs2290747	ZNF528	0.01008	0.003441	0.009284	0.02431	0.01239	0.05182	0.0102	0.00311	0
19	54677897	54691414	rs10416555	rs36631	MBOAT7	0.01023	0.003443	0.009107	0.0305	0.01457	0.02427	0.0107	0.002262	0
19	54664752	54676763	rs36656	rs641738	TMC4	0.01023	0.003443	0.009107	0.0305	0.01457	0.02427	0.0107	0.002262	0
10	118934887	118952876	rs1638440	rs10886049	MIR3663HG,KCNK18	-0.01003	0.003471	-0.006271	0.1301	-0.02036	0.001145	-0.0106	0.002028	68.27
2	11056828	11229946	rs13425611	rs4669687	KCNF1,FLJ33534	0.009485	0.003492	0.00971	0.01436	0.00884	0.1237	0.0092	0.004771	0
14	36843139	36941269	rs4901597	rs12436124	MBIP,SFTA3	0.01049	0.003516	0.0107	0.01349	0.01066	0.1042	0.0106	0.003485	0
19	54544177	54567253	rs1035829	rs612529	VSTM1	0.01023	0.003517	0.009427	0.02567	0.01355	0.03592	0.0107	0.002476	0
19	54574747	54584378	rs4806703	rs8112586	TARM1	0.01023	0.003517	0.009427	0.02567	0.01355	0.03592	0.0107	0.002476	0
19	54570779	54570779	rs7260197	rs7260197	VSTM1,TARM1	0.01023	0.003517	0.009427	0.02567	0.01355	0.03592	0.0107	0.002476	0
17	76633585	76665270	rs9908993	rs7213123	LOC101928710,CYTH1	-0.01043	0.003525	-0.007895	0.06729	-0.01712	0.007796	-0.0106	0.003019	39.9
2	106209385	106227721	rs1126240	rs10496399	LOC285000	0.0101	0.003557	0.009641	0.02016	0.01187	0.06557	0.0103	0.003159	0
2	106059545	106208235	rs11124034	rs1224540	FHL2,LOC285000	0.0101	0.003557	0.009599	0.0206	0.01376	0.03054	0.0103	0.003159	0
19	54331671	54367597	rs11671984	rs8103771	NLRP12,MYADM	0.01019	0.00356	0.009278	0.02701	0.01308	0.04381	0.0104	0.003062	0
14	37004958	37041396	rs4902950	rs427067	NKX2-1-AS1,NKX2-8	0.01047	0.003594	0.01071	0.0134	0.01025	0.1261	0.0106	0.003554	0
14	36942909	36979174	rs7159699	rs1956966	SFTA3	0.01047	0.003594	0.01071	0.0134	0.01025	0.1261	0.0106	0.003554	0
7	149244798	149304067	rs7803281	rs10808056	ZNF767P	-0.01001	0.003602	-0.01261	0.002461	-0.004397	0.4823	-0.0101	0.003486	13.89
2	11675472	11779603	rs16857592	rs13406323	GREB1	0.009568	0.003621	0.009648	0.01751	0.00838	0.1464	0.0092	0.005339	0
17	77904469	77904469	rs4889802	rs4889802	LOC101928766,TBC1D16	-0.01029	0.003629	-0.00918	0.02802	-0.0141	0.03947	-0.0105	0.0031	0
19	55515972	55515972	rs10415310	rs10415310	NLRP2,GP6	0.01028	0.003652	0.008955	0.03793	0.01519	0.01782	0.0109	0.002231	0
19	55524813	55549758	rs1654410	rs1654431	GP6	0.01028	0.003652	0.008955	0.03793	0.01519	0.01782	0.0109	0.002231	0
19	55481669	55512137	rs269913	rs12768	NLRP2	0.01028	0.003652	0.008955	0.03793	0.01519	0.01782	0.0109	0.002231	0
19	55552144	55554138	rs2569513	rs8113032	GP6,RDH13	0.01028	0.003652	0.008955	0.03793	0.01523	0.01781	0.0109	0.002231	0
19	54800371	54800371	rs410852	rs410852	LILRA3	0.01015	0.003674	0.008596	0.04075	0.01558	0.016	0.0107	0.002358	0
19	54813762	54816509	rs651279	rs1761451	LILRA3,LILRA5	0.01015	0.003674	0.008596	0.04075	0.01558	0.016	0.0107	0.002358	0
2	98949400	98949400	rs7571001	rs7571001	VWA3B,CNGA3	0.009971	0.003691	0.008996	0.02891	0.0132	0.03772	0.0102	0.002946	0
2	11302200	11312224	rs11683786	rs3732103	PQLC3	0.009396	0.003692	0.009465	0.01698	0.00838	0.1464	0.0091	0.005155	0
2	11272784	11272784	rs17366322	rs17366322	C2orf50,FLJ33534	0.009396	0.003692	0.009465	0.01698	0.00838	0.1464	0.0091	0.005155	0
2	11284415	11284415	rs6713473	rs6713473	C2orf50	0.009396	0.003692	0.009465	0.01698	0.00838	0.1464	0.0091	0.005155	0
2	11489531	11530369	rs7581184	rs4669724	ROCK2,LINC00570	0.009396	0.003692	0.009465	0.01698	0.00838	0.1464	0.0091	0.005155	0
2	11353200	11443570	rs7598032	rs7598990	ROCK2	0.009396	0.003692	0.009465	0.01698	0.00838	0.1464	0.0091	0.005155	0
2	11242204	11270758	rs908275	rs2037105	FLJ33534	0.009396	0.003692	0.009465	0.01698	0.00838	0.1464	0.0091	0.005155	0
19	55632393	55633043	rs10417874	rs890869	PPP1R12C,MIR7975	0.01028	0.003696	0.008955	0.03793	0.01523	0.01781	0.0109	0.002239	0
19	55583173	55583173	rs1627096	rs1627096	RDH13,EPS8L1	0.01028	0.003696	0.008955	0.03793	0.01523	0.01781	0.0109	0.002239	0
19	55590671	55596233	rs1671163	rs8112233	EPS8L1	0.01028	0.003696	0.008955	0.03793	0.01523	0.01781	0.0109	0.002239	0
19	55602115	55626826	rs2259067	rs667451	PPP1R12C	0.01028	0.003696	0.008955	0.03793	0.01523	0.01781	0.0109	0.002239	0
19	55558568	55581511	rs775821	rs1654467	RDH13	0.01028	0.003696	0.008955	0.03793	0.01523	0.01781	0.0109	0.002239	0
17	75543334	75562087	rs8064400	rs8072007	LOC100507351	-0.01015	0.003727	-0.007186	0.08771	-0.01733	0.007027	-0.0103	0.003486	43.25
10	118959276	118969353	rs1617136	rs363360	KCNK18	-0.009964	0.003733	-0.006271	0.1301	-0.02029	0.001269	-0.0106	0.002188	71.53
2	102646391	102685411	rs7589525	rs6755229	IL1R2,IL1R1	0.009894	0.003809	0.008452	0.03952	0.01415	0.02536	0.0101	0.003126	0
2	11544761	11572815	rs12053116	rs11687681	LINC00570,E2F6	0.009449	0.003817	0.009506	0.01804	0.00838	0.1464	0.0091	0.005477	0
2	11535523	11540489	rs4260216	rs4669727	LINC00570	0.009449	0.003817	0.009506	0.01804	0.00838	0.1464	0.0091	0.005477	0
2	11584417	11589362	rs6432194	rs4292073	E2F6	0.009449	0.003817	0.009506	0.01804	0.00838	0.1464	0.0091	0.005477	0
2	102858921	102926511	rs10178214	rs10178436	IL1RL2,IL1RL1	0.00991	0.003822	0.008807	0.03221	0.01318	0.03765	0.0101	0.003302	0
19	54469068	54489503	rs10420331	rs10412501	CACNG8	0.01012	0.003908	0.009274	0.02848	0.01355	0.03592	0.0106	0.002763	0
19	54495932	54515874	rs3810244	rs459247	CACNG6	0.01012	0.003908	0.009274	0.02848	0.01355	0.03592	0.0106	0.002763	0
19	54517268	54541452	rs462094	rs287127	CACNG6,VSTM1	0.01012	0.003908	0.009274	0.02848	0.01355	0.03592	0.0106	0.002763	0
7	149333103	149403770	rs2579592	rs6974985	ZNF767P,KRBA1	-0.009926	0.003947	-0.01251	0.00266	-0.004342	0.4893	-0.01	0.003771	15.23
19	52550364	52550364	rs16983408	rs16983408	ZNF432	0.009956	0.003986	0.009256	0.02558	0.01208	0.05798	0.0101	0.00357	0
2	10980653	11013682	rs1623958	rs11893219	PDIA6,LOC101929733	0.009237	0.003999	0.009553	0.0154	0.00764	0.1795	0.0089	0.005729	0
2	11611639	11657182	rs1369500	rs2043541	E2F6,GREB1	0.009429	0.004066	0.00949	0.01909	0.00838	0.1464	0.0091	0.005783	0
2	99225645	99225645	rs11896729	rs11896729	UNC50	0.0099	0.004067	0.008845	0.03247	0.0132	0.03772	0.0101	0.003327	0
2	99235561	99235561	rs13409731	rs13409731	MGAT4A,UNC50	0.0099	0.004067	0.008845	0.03247	0.0132	0.03772	0.0101	0.003327	0
2	99063478	99192649	rs17031799	rs10201079	INPP4A	0.0099	0.004067	0.008845	0.03247	0.0132	0.03772	0.0101	0.003327	0
19	54459884	54461538	rs7255328	rs4806674	CACNG7,CACNG8	0.01009	0.004081	0.009274	0.02848	0.01306	0.04334	0.0104	0.003186	0
10	118653607	118861724	rs9421254	rs11197899	SHTN1	-0.009806	0.004084	-0.006595	0.1094	-0.01887	0.002537	-0.0104	0.002519	56.1
19	54390001	54411297	rs420613	rs13346634	PRKCG	0.01006	0.004123	0.009129	0.03049	0.01306	0.04314	0.0103	0.003425	0
2	105139339	105360725	rs11123995	rs1474081	LINC01102,LINC01114	0.009729	0.004154	0.00795	0.05241	0.01448	0.01959	0.0099	0.003527	0
17	77909438	77978239	rs3169601	rs4889810	TBC1D16	-0.01014	0.004186	-0.008968	0.03206	-0.0141	0.03947	-0.0104	0.003591	0
17	77706544	77714437	rs11871061	rs9900295	ENPP7	-0.01019	0.004244	-0.008758	0.0375	-0.0149	0.03038	-0.0104	0.003559	0
17	77753296	77760764	rs8064780	rs4889787	CBX2	-0.01019	0.004244	-0.008758	0.0375	-0.0149	0.03038	-0.0104	0.003559	0
17	77697097	77701601	rs8065292	rs8072274	HP09025,ENPP7	-0.01019	0.004244	-0.008758	0.0375	-0.0149	0.03038	-0.0104	0.003559	0
17	77723584	77728272	rs8076446	rs4243253	ENPP7,CBX2	-0.01019	0.004244	-0.008758	0.0375	-0.0149	0.03038	-0.0104	0.003559	0
8	58908747	59060275	rs6994303	rs4738649	FAM110B	-0.01007	0.004252	-0.009589	0.02304	-0.01069	0.1083	-0.0099	0.005329	0
14	37128936	37146475	rs2073241	rs11847165	PAX9	0.01031	0.004272	0.01071	0.0134	0.009673	0.1525	0.0104	0.004212	0
17	77762944	77766621	rs12150587	rs8066940	CBX2,CBX8	-0.01017	0.004287	-0.008733	0.03795	-0.0149	0.03038	-0.0104	0.003609	0
17	77809998	77811854	rs1285250	rs2289728	CBX4	-0.01017	0.004287	-0.008733	0.03795	-0.0149	0.03038	-0.0104	0.003609	0
17	77773876	77804840	rs870681	rs9747992	CBX8,CBX4	-0.01017	0.004287	-0.008733	0.03795	-0.0149	0.03038	-0.0104	0.003609	0
2	98966130	99014556	rs17429299	rs13395005	CNGA3	0.009813	0.004317	0.008781	0.03327	0.0132	0.03772	0.0101	0.003424	0
5	2317424	2740131	rs7445525	rs2962564	LOC100506858,IRX2	0.01001	0.004335	0.01323	0.002046	0.005798	0.3861	0.01	0.00457	64.7
11	89345025	89385297	rs1488902	rs2171607	NOX4,FOLH1B	0.009199	0.004384	0.009053	0.02203	0.008531	0.1396	0.0089	0.006312	0
10	121733993	122215377	rs10788008	rs2463147	MIR4682,PLPP4	-0.009867	0.004394	-0.00423	0.3024	-0.02897	1.708e-05	-0.0109	0.001739	88.6
2	11018680	11025731	rs1317981	rs2357883	LOC101929733	0.009184	0.004409	0.009349	0.01795	0.007913	0.1699	0.0089	0.006242	0
2	11026953	11046638	rs7580382	rs2091817	LOC101929733,KCNF1	0.009184	0.004409	0.009349	0.01795	0.008371	0.1462	0.0089	0.006242	0
8	54138618	54164802	rs7832417	rs3808627	OPRK1	-0.009917	0.004459	-0.008941	0.02958	-0.0127	0.06211	-0.0099	0.004581	0
8	54180915	54601462	rs6993747	rs6983482	OPRK1,ATP6V1H	-0.009917	0.004459	-0.008941	0.02958	-0.01322	0.05098	-0.0099	0.004581	0
2	96914636	96914636	rs11551400	rs11551400	STARD7-AS1,TMEM127	0.009624	0.004502	0.008685	0.03204	0.01267	0.04485	0.0099	0.003762	0
2	96753149	96777168	rs2692938	rs2312955	GPAT2,ADRA2B	0.009624	0.004502	0.008685	0.03204	0.01267	0.04485	0.0099	0.003762	0
2	96780082	96780082	rs29000571	rs29000571	ADRA2B	0.009624	0.004502	0.008685	0.03204	0.01267	0.04485	0.0099	0.003762	0
2	96850885	96850885	rs4826	rs4826	STARD7	0.009624	0.004502	0.008685	0.03204	0.01267	0.04485	0.0099	0.003762	0
2	96795714	96795714	rs749459	rs749459	ASTL	0.009624	0.004502	0.008685	0.03204	0.01267	0.04485	0.0099	0.003762	0
2	11055328	11055328	rs12623956	rs12623956	KCNF1	0.009161	0.004522	0.009093	0.02146	0.008371	0.1462	0.0089	0.006422	0
2	105114879	105114879	rs12620665	rs12620665	LINC01102,LINC01103	0.009613	0.004623	0.00795	0.05241	0.01414	0.02284	0.0098	0.003931	0
2	105083569	105097129	rs1879113	rs934956	LINC01102	0.009613	0.004623	0.00795	0.05241	0.01414	0.02284	0.0098	0.003931	0
2	105028091	105039687	rs4851693	rs2889323	LOC100287010,LINC01102	0.009613	0.004623	0.00795	0.05241	0.01414	0.02284	0.0098	0.003931	0
2	105002405	105021748	rs6726560	rs2139397	LOC100287010	0.009613	0.004623	0.00795	0.05241	0.01414	0.02284	0.0098	0.003931	0
14	35880742	35998386	rs1951269	rs7157104	NFKBIA,INSM2	0.01033	0.004628	0.01116	0.01144	0.009266	0.1698	0.0106	0.004019	0
10	122217471	122348969	rs1571103	rs1047369	PLPP4	-0.00995	0.004686	-0.004244	0.3061	-0.02831	3.108e-05	-0.0109	0.001924	89.32
19	55383051	55383051	rs11672983	rs11672983	KIR3DL2,FCAR	0.01007	0.00471	0.008888	0.04066	0.01522	0.01929	0.0109	0.002578	0
19	55385435	55402691	rs12462181	rs7249884	FCAR	0.01007	0.00471	0.008888	0.04066	0.01522	0.01929	0.0109	0.002578	0
19	55226402	55227879	rs1325158	rs7256392	LILRP2,KIR3DL3	0.01007	0.00471	0.008888	0.04066	0.01522	0.01929	0.0109	0.002578	0
19	55418458	55424307	rs1433097	rs16986072	NCR1	0.01007	0.00471	0.008888	0.04066	0.01522	0.01929	0.0109	0.002578	0
19	55373362	55379121	rs1654644	rs13345741	KIR3DL2	0.01007	0.00471	0.008888	0.04066	0.01522	0.01929	0.0109	0.002578	0
19	55248072	55248072	rs17207376	rs17207376	KIR3DL3	0.01007	0.00471	0.008888	0.04066	0.01522	0.01929	0.0109	0.002578	0
19	55221245	55225835	rs7249176	rs6509899	LILRP2	0.01007	0.00471	0.008888	0.04066	0.01522	0.01929	0.0109	0.002578	0
19	55426780	55433696	rs775835	rs16986092	NCR1,NLRP7	0.01007	0.00471	0.008888	0.04066	0.01522	0.01929	0.0109	0.002578	0
19	55434575	55459156	rs623383	rs9941465	NLRP7	0.01007	0.00471	0.008875	0.03992	0.01522	0.01929	0.0109	0.002578	0
10	118895368	118895368	rs1871345	rs1871345	VAX1	-0.009672	0.004779	-0.006391	0.1227	-0.01887	0.002537	-0.0102	0.002911	64.38
10	118916215	118921239	rs10787762	rs1678054	MIR3663HG	-0.009672	0.004779	-0.006391	0.1227	-0.01916	0.002213	-0.0102	0.002911	64.38
10	122816108	123236761	rs17597176	rs1649203	MIR5694,FGFR2	-0.009975	0.004786	-0.005401	0.1971	-0.02628	8.976e-05	-0.0109	0.002018	85.56
8	58892317	58896177	rs4272363	rs17238960	LINC01602	-0.009919	0.004858	-0.00937	0.02633	-0.01069	0.1083	-0.0097	0.006098	0
14	36624902	36624902	rs1169135	rs1169135	LINC00609,PTCSC3	0.01017	0.004884	0.01009	0.02153	0.01091	0.09794	0.0103	0.004545	0
14	36669321	36757051	rs17553241	rs17104295	PTCSC3,MBIP	0.01017	0.004884	0.01009	0.02153	0.01091	0.09794	0.0103	0.004545	0
14	36558089	36597163	rs8007617	rs12434102	LINC00609	0.01017	0.004884	0.01015	0.02062	0.01091	0.09794	0.0103	0.004545	0
19	55469212	55469212	rs12460693	rs12460693	NLRP7,NLRP2	0.009978	0.004912	0.008875	0.03992	0.01455	0.02467	0.0106	0.003006	0
19	54722595	54722595	rs3852892	rs3852892	LILRB3	0.009823	0.004928	0.008061	0.0553	0.01572	0.01497	0.0104	0.003213	0
19	54749011	54749011	rs422948	rs422948	LILRB3,LILRB5	0.009823	0.004928	0.008061	0.0553	0.01572	0.01497	0.0104	0.003213	0
8	56760619	56791244	rs12676220	rs2271400	TGS1,LYN	-0.009906	0.004931	-0.007928	0.05667	-0.01483	0.03102	-0.0098	0.005845	0
8	56698935	56723557	rs3213971	rs7823773	TGS1	-0.009906	0.004931	-0.007928	0.05667	-0.01483	0.03102	-0.0098	0.005845	0
8	56793493	56924362	rs6474026	rs2719236	LYN	-0.009906	0.004931	-0.007928	0.05667	-0.01483	0.03102	-0.0098	0.005845	0
8	56660557	56684796	rs765158	rs13265995	TMEM68	-0.009906	0.004931	-0.007928	0.05667	-0.01483	0.03102	-0.0098	0.005845	0
8	54643399	54754824	rs16919513	rs10958392	ATP6V1H	-0.009735	0.004999	-0.008369	0.04051	-0.01322	0.05098	-0.0097	0.005595	0
8	54771234	54866491	rs16919597	rs6981243	RGS20	-0.009735	0.004999	-0.008369	0.04051	-0.01322	0.05098	-0.0097	0.005595	0
19	54792358	54797848	rs6509860	rs103294	MIR4752,LILRA3	0.009818	0.005022	0.008147	0.05302	0.01558	0.016	0.0104	0.003196	0
14	36346552	36531323	rs1169017	rs17103955	BRMS1L,LINC00609	0.0101	0.005106	0.01044	0.01731	0.01023	0.1201	0.0103	0.004723	0
17	75889612	75989901	rs7222222	rs9907494	FLJ45079,TNRC6C	-0.009877	0.005115	-0.006771	0.112	-0.01764	0.005858	-0.0101	0.004135	42.07
17	76483896	76498406	rs8080976	rs930572	DNAH17-AS1	-0.009805	0.005137	-0.006989	0.09736	-0.01712	0.007796	-0.0101	0.004215	49.69
8	55071319	55365004	rs4737503	rs4391408	MRPL15,SOX17	-0.009724	0.005266	-0.007999	0.05198	-0.01416	0.03591	-0.0097	0.005764	0
19	52340726	52356791	rs2109657	rs7256036	FPR3,ZNF577	0.009621	0.005337	0.009391	0.02354	0.01042	0.1011	0.0097	0.005113	0
19	52298325	52327784	rs7254413	rs3752125	FPR3	0.009621	0.005337	0.009391	0.02354	0.01042	0.1011	0.0097	0.005113	0
8	58257650	58276682	rs7817881	rs6984314	LOC101929488	-0.009794	0.00535	-0.008019	0.05466	-0.01388	0.04008	-0.0096	0.006481	0
14	35869867	35874799	rs4982269	rs2233406	NFKBIA	0.01013	0.005364	0.01087	0.01345	0.009266	0.1698	0.0104	0.004686	0
14	35790399	35868514	rs7155335	rs3138056	PSMA6,NFKBIA	0.01013	0.005364	0.01087	0.01345	0.009266	0.1698	0.0104	0.004686	0
6	3229477	3252563	rs7747852	rs11156914	TUBB2B,PSMG4	0.01	0.005387	0.01008	0.02022	0.01	0.1317	0.0101	0.005499	0
10	122526305	122601471	rs1937832	rs12220751	MIR5694,WDR11-AS1	-0.00987	0.005446	-0.004594	0.2747	-0.02714	6.03e-05	-0.0109	0.002225	89.21
17	76243058	76253595	rs11656102	rs8064645	TMEM235,LOC100996291	-0.009768	0.005533	-0.006578	0.1208	-0.01789	0.005417	-0.01	0.004456	49.13
17	76262244	76267843	rs9911417	rs872359	LOC100996291	-0.009768	0.005533	-0.006602	0.1191	-0.01789	0.005417	-0.01	0.004456	54.15
8	52818658	53015682	rs4242479	rs744897	PCMTD1,ST18	-0.009682	0.005538	-0.00826	0.04653	-0.01386	0.03648	-0.0098	0.005005	0
19	57378267	57630475	rs8113561	rs1982911	MIMT1,USP29	0.009557	0.005595	0.00742	0.07852	0.01431	0.02086	0.0096	0.005725	0
2	105739439	105852906	rs13034052	rs12327915	UTAT33,GPR45	0.009549	0.005632	0.008062	0.05115	0.01414	0.02706	0.0099	0.004401	0
10	122345459	122805547	rs10444120	rs7911360	MIR5694	-0.009785	0.005715	-0.004852	0.2476	-0.02783	4.059e-05	-0.0107	0.002626	89.84
10	118611403	118642077	rs1681752	rs2449807	ENO4	-0.009391	0.005743	-0.006242	0.1272	-0.01813	0.003639	-0.0099	0.00384	58.87
14	36767424	36790795	rs7142790	rs3762904	MBIP	0.009934	0.005776	0.009838	0.02433	0.01066	0.1042	0.0101	0.005392	0
20	8114704	8857747	rs6118083	rs7269546	PLCB1	-0.009585	0.00578	-0.005122	0.2348	-0.02113	0.0003792	-0.0103	0.002919	71.97
19	52155141	52187568	rs10413597	rs11670215	SIGLEC14,SPACA6P-AS	0.009651	0.005797	0.009535	0.02335	0.01022	0.1145	0.0097	0.005635	0
19	52195474	52195474	rs8111742	rs8111742	SPACA6P-AS	0.009651	0.005797	0.009535	0.02335	0.01022	0.1145	0.0097	0.005635	0
19	52198130	52205610	rs8109852	rs2290282	SPACA6	0.009651	0.005797	0.009529	0.02204	0.01022	0.1145	0.0097	0.005635	0
19	52216563	52227916	rs3829647	rs11672222	HAS1	0.009565	0.005858	0.009529	0.02204	0.009733	0.1314	0.0096	0.005982	0
7	149437827	149458128	rs1439104	rs855663	KRBA1,ZNF467	-0.009547	0.005884	-0.01216	0.003759	-0.003971	0.5287	-0.0097	0.0056	14.8
7	149420152	149427728	rs6965523	rs6966081	KRBA1	-0.009547	0.005884	-0.01216	0.003759	-0.003971	0.5287	-0.0097	0.0056	14.8
9	77513590	77552809	rs17060609	rs2376378	TRPM6,C9orf40	-0.00942	0.005924	-0.01366	0.0008013	0.002944	0.6517	-0.0095	0.005788	78.07
2	97845100	97845100	rs10179966	rs10179966	ANKRD36	0.009393	0.005963	0.008197	0.04483	0.0132	0.03772	0.0097	0.004792	0
2	98309882	98309882	rs11123861	rs11123861	LINC01125	0.009393	0.005963	0.008197	0.04483	0.0132	0.03772	0.0097	0.004792	0
2	98017804	98024837	rs11901495	rs7598442	LOC100506076,LOC100506076	0.009393	0.005963	0.008197	0.04483	0.0132	0.03772	0.0097	0.004792	0
2	97654678	97715154	rs1257029	rs11903930	FAM178B,FAHD2B	0.009393	0.005963	0.008197	0.04483	0.0132	0.03772	0.0097	0.004792	0
2	98329197	98345086	rs13034349	rs6714710	ZAP70	0.009393	0.005963	0.008197	0.04483	0.0132	0.03772	0.0097	0.004792	0
2	98271946	98277804	rs1550995	rs873886	ACTR1B	0.009393	0.005963	0.008197	0.04483	0.0132	0.03772	0.0097	0.004792	0
2	98327875	98327875	rs17695937	rs17695937	LINC01125,ZAP70	0.009393	0.005963	0.008197	0.04483	0.0132	0.03772	0.0097	0.004792	0
2	97549668	97617140	rs4907254	rs1257019	FAM178B	0.009393	0.005963	0.008197	0.04483	0.0132	0.03772	0.0097	0.004792	0
2	98175863	98175863	rs6718109	rs6718109	ANKRD36B	0.009393	0.005963	0.008197	0.04483	0.0132	0.03772	0.0097	0.004792	0
2	98362907	98362907	rs746004	rs746004	ZAP70,TMEM131	0.009393	0.005963	0.008197	0.04483	0.0132	0.03772	0.0097	0.004792	0
2	97585936	97585936	rs11900466	rs11900466	LOC101927053	0.009381	0.005979	0.008197	0.04483	0.01313	0.03803	0.0097	0.004804	0
19	52228489	52246321	rs3794978	rs7250851	HAS1,FPR1	0.009518	0.006074	0.009529	0.02204	0.009517	0.139	0.0095	0.006278	0
17	76012854	76084018	rs4789523	rs16970792	TNRC6C	-0.009686	0.006081	-0.00658	0.123	-0.0175	0.006185	-0.01	0.004798	51.03
8	53024791	53322749	rs11993020	rs7841071	ST18	-0.009634	0.006099	-0.008825	0.03346	-0.01383	0.0378	-0.0097	0.005619	0
19	54753543	54759571	rs2361797	rs380731	LILRB5	0.009588	0.006161	0.007819	0.06343	0.01558	0.016	0.0101	0.003943	2.02
19	54781843	54781843	rs4022330	rs4022330	LILRB2	0.009588	0.006161	0.007819	0.06343	0.01558	0.016	0.0101	0.003943	2.02
19	54763969	54769205	rs595872	rs12984962	LILRB5,LILRB2	0.009588	0.006161	0.007819	0.06343	0.01558	0.016	0.0101	0.003943	2.02
2	10599845	10698364	rs10803719	rs16856412	LOC101929715,NOL10	0.008777	0.006166	0.008691	0.02689	0.008093	0.1563	0.0085	0.008458	0
19	52249120	52254351	rs867341	rs4801891	FPR1	0.009487	0.006203	0.009189	0.02732	0.01042	0.1029	0.0096	0.006018	0
19	54785593	54785593	rs380573	rs380573	LILRB2,MIR4752	0.009567	0.006235	0.00779	0.06417	0.01558	0.016	0.0101	0.004006	2.79
2	98375722	98503213	rs2305142	rs13008503	TMEM131	0.009327	0.00628	0.008104	0.04704	0.0132	0.03772	0.0096	0.00506	0
2	88763609	88818021	rs13416374	rs7599548	FOXI3,TEX37	0.00932	0.006309	0.008914	0.02864	0.01116	0.0801	0.0096	0.005198	0
2	88492058	88743779	rs1914733	rs1438903	THNSL2,FOXI3	0.00932	0.006309	0.008914	0.02864	0.01116	0.0801	0.0096	0.005198	0
2	88753047	88753047	rs7578792	rs7578792	FOXI3	0.00932	0.006309	0.008914	0.02864	0.01116	0.0801	0.0096	0.005198	0
2	88899883	88919753	rs1913671	rs10170763	EIF2AK3	0.009311	0.006355	0.008908	0.02874	0.01116	0.0801	0.0096	0.005218	0
2	88837444	88867996	rs6728586	rs10167879	LOC101928371	0.009311	0.006355	0.008908	0.02874	0.01116	0.0801	0.0096	0.005218	0
7	149475789	149530894	rs17172922	rs6960187	SSPO	-0.009449	0.006369	-0.01206	0.003976	-0.003799	0.5483	-0.0096	0.006076	15.95
17	75875412	75878841	rs7211718	rs3935192	FLJ45079	-0.009621	0.006371	-0.006771	0.112	-0.01682	0.008614	-0.0099	0.005198	26.5
8	57299548	57299548	rs16920523	rs16920523	SDR16C6P	-0.009689	0.006385	-0.007607	0.07037	-0.01483	0.03102	-0.0096	0.007404	0
8	57311502	57352136	rs16920543	rs13262975	SDR16C6P,PENK	-0.009689	0.006385	-0.007607	0.07037	-0.01483	0.03102	-0.0096	0.007404	0
8	57214372	57232787	rs4409393	rs7357509	SDR16C5	-0.009689	0.006385	-0.007607	0.07037	-0.01483	0.03102	-0.0096	0.007404	0
8	56995675	57022057	rs4641033	rs16920365	RPS20,MOS	-0.009689	0.006385	-0.007607	0.07037	-0.01483	0.03102	-0.0096	0.007404	0
8	57028107	57071336	rs7015840	rs7827315	MOS,PLAG1	-0.009689	0.006385	-0.007607	0.07037	-0.01483	0.03102	-0.0096	0.007404	0
8	57254182	57254332	rs7815580	rs4644241	SDR16C5,SDR16C6P	-0.009689	0.006385	-0.007607	0.07037	-0.01483	0.03102	-0.0096	0.007404	0
8	57172232	57211120	rs7829319	rs13279861	CHCHD7,SDR16C5	-0.009689	0.006385	-0.007607	0.07037	-0.01483	0.03102	-0.0096	0.007404	0
8	57084125	57121011	rs7830138	rs7008832	PLAG1	-0.009689	0.006385	-0.007607	0.07037	-0.01483	0.03102	-0.0096	0.007404	0
8	56929415	56963885	rs884422	rs16920278	LYN,RPS20	-0.009689	0.006385	-0.007607	0.07037	-0.01483	0.03102	-0.0096	0.007404	0
8	57361293	57424167	rs2576575	rs2670027	LOC101929415	-0.009689	0.006385	-0.007617	0.06959	-0.01483	0.03102	-0.0096	0.007404	0
19	57105726	57135670	rs11881987	rs11878187	ZNF71	0.00938	0.00643	0.007875	0.06129	0.01273	0.04012	0.0094	0.00672	0
14	37663548	37663548	rs4900692	rs4900692	SLC25A21-AS1,MIPOL1	0.009853	0.00644	0.01064	0.0158	0.00847	0.1988	0.01	0.006389	0
2	10927345	10976790	rs1686510	rs4669633	PDIA6	0.008745	0.006445	0.008818	0.02549	0.00764	0.1795	0.0084	0.009139	0
4	184438322	184551432	rs6838723	rs6830164	ING2,RWDD4	0.009761	0.006504	0.01075	0.01387	0.0079	0.2143	0.0098	0.006179	0
2	11786832	11796774	rs13001573	rs10210917	GREB1,NTSR2	0.008879	0.006566	0.008716	0.03059	0.008502	0.1367	0.0086	0.00853	0
2	97425561	97425561	rs11682994	rs11682994	LMAN2L,CNNM4	0.009199	0.006687	0.00813	0.04514	0.01267	0.04485	0.0095	0.005456	0
2	97243305	97257528	rs12469420	rs10183164	ARID5A,KANSL3	0.009199	0.006687	0.00813	0.04514	0.01267	0.04485	0.0095	0.005456	0
2	97315570	97366599	rs17685664	rs2872633	FER1L5	0.009199	0.006687	0.00813	0.04514	0.01267	0.04485	0.0095	0.005456	0
2	96943473	96962859	rs3214063	rs17479466	SNRNP200	0.009199	0.006687	0.00813	0.04514	0.01267	0.04485	0.0095	0.005456	0
2	97270095	97281414	rs34406082	rs17119533	KANSL3	0.009199	0.006687	0.00813	0.04514	0.01267	0.04485	0.0095	0.005456	0
2	97190497	97190497	rs4907237	rs4907237	NEURL3,ARID5A	0.009199	0.006687	0.00813	0.04514	0.01267	0.04485	0.0095	0.005456	0
2	97070353	97144267	rs597420	rs2312956	NCAPH,NEURL3	0.009199	0.006687	0.00813	0.04514	0.01267	0.04485	0.0095	0.005456	0
2	97218367	97218367	rs6576973	rs6576973	ARID5A	0.009199	0.006687	0.00813	0.04514	0.01267	0.04485	0.0095	0.005456	0
2	97512059	97512059	rs6576987	rs6576987	ANKRD23,ANKRD39	0.009199	0.006687	0.00813	0.04514	0.01267	0.04485	0.0095	0.005456	0
2	97525099	97525099	rs6576989	rs6576989	SEMA4C	0.009199	0.006687	0.00813	0.04514	0.01267	0.04485	0.0095	0.005456	0
2	96917588	96917588	rs7058	rs7058	TMEM127	0.009199	0.006687	0.00813	0.04514	0.01267	0.04485	0.0095	0.005456	0
2	97476498	97477842	rs7565577	rs11888876	CNNM4	0.009199	0.006687	0.00813	0.04514	0.01267	0.04485	0.0095	0.005456	0
2	97489870	97489870	rs7594727	rs7594727	CNNM3	0.009199	0.006687	0.00813	0.04514	0.01267	0.04485	0.0095	0.005456	0
2	97000396	97000396	rs772173	rs772173	ITPRIPL1,NCAPH	0.009199	0.006687	0.00813	0.04514	0.01267	0.04485	0.0095	0.005456	0
8	55369597	55373887	rs12234926	rs4618672	SOX17	-0.009479	0.006726	-0.007787	0.05775	-0.01407	0.04141	-0.0094	0.007322	0
17	78152119	78182642	rs2289539	rs4889838	CARD14	-0.009381	0.006727	-0.009584	0.01901	-0.009564	0.1518	-0.0096	0.005856	0
17	78184393	78193252	rs7503034	rs6565651	SGSH	-0.009381	0.006727	-0.009584	0.01901	-0.009564	0.1518	-0.0096	0.005856	0
17	78199903	78225055	rs7224212	rs8078855	SLC26A11	-0.009381	0.006727	-0.009584	0.01901	-0.01057	0.1143	-0.0096	0.005795	0
14	36012441	36249574	rs4981296	rs1169032	RALGAPA1P	0.009838	0.006741	0.01047	0.01698	0.009266	0.1698	0.0101	0.005823	0
14	36292931	36292931	rs4982310	rs4982310	RALGAPA1,BRMS1L	0.009838	0.006741	0.01047	0.01698	0.009266	0.1698	0.0101	0.005823	0
19	49899076	49914696	rs10405154	rs11671438	CCDC155	0.009405	0.006751	0.008499	0.04357	0.01228	0.05373	0.0097	0.005858	0
19	49925208	49925667	rs11669675	rs12974629	PTH2	0.009405	0.006751	0.008499	0.04357	0.01228	0.05373	0.0097	0.005858	0
19	49867913	49867913	rs919364	rs919364	DKKL1	0.009405	0.006751	0.008499	0.04357	0.01228	0.05373	0.0097	0.005858	0
17	75730493	75871237	rs7210773	rs9893580	LOC100132174,FLJ45079	-0.009533	0.006776	-0.007042	0.09805	-0.01616	0.01131	-0.0097	0.005917	33.87
11	76434820	76484241	rs1893306	rs881930	GUCY2EP,TSKU	-0.009491	0.006808	-0.004719	0.2584	-0.0245	0.0002201	-0.0104	0.003004	0
8	57479172	57866883	rs2610023	rs6474091	LINC00968,IMPAD1	-0.009542	0.006832	-0.00755	0.07108	-0.014	0.03948	-0.0093	0.008652	0
14	36301996	36325030	rs10141289	rs8014810	BRMS1L	0.009821	0.006846	0.01044	0.01731	0.009266	0.1698	0.0101	0.005943	0
17	78236804	78363847	rs4889968	rs3185057	RNF213	-0.009365	0.006876	-0.009247	0.02378	-0.01057	0.1143	-0.0096	0.005795	0
17	78230756	78230756	rs9915508	rs9915508	SLC26A11,RNF213	-0.009365	0.006876	-0.009247	0.02378	-0.01057	0.1143	-0.0096	0.005795	0
19	54368893	54378029	rs11882947	rs307934	MYADM	0.009443	0.006959	0.00825	0.04922	0.01308	0.04381	0.0097	0.005867	0
10	119973974	120067450	rs853571	rs17618810	CASC2,FAM204A	-0.009407	0.006974	-0.004422	0.2863	-0.02441	0.0002291	-0.0101	0.003737	85.19
10	120071546	120102418	rs853907	rs1061498	FAM204A	-0.009407	0.006974	-0.004422	0.2863	-0.02441	0.0002291	-0.0101	0.003737	85
2	106236355	106358929	rs17031393	rs4851837	LOC285000,NCK2	0.009329	0.007033	0.009443	0.02279	0.009635	0.1331	0.0095	0.006252	0
2	98627582	98701043	rs9308873	rs6543280	TMEM131,VWA3B	0.009192	0.007074	0.007926	0.05214	0.0132	0.03772	0.0095	0.005672	0
2	92081640	92081640	rs10200611	rs10200611	GGT8P,ACTR3BP2	0.009156	0.007077	0.008718	0.03148	0.01116	0.0801	0.0094	0.005744	0
2	95444917	95459413	rs10202262	rs6716242	ANKRD20A8P	0.009156	0.007077	0.008718	0.03148	0.01116	0.0801	0.0094	0.005744	0
2	89055989	89055989	rs13396184	rs13396184	RPIA,ANKRD36BP2	0.009156	0.007077	0.008718	0.03148	0.01116	0.0801	0.0094	0.005744	0
2	89124238	89125131	rs1843217	rs2012201	MIR4436A,NONE	0.009156	0.007077	0.008718	0.03148	0.01116	0.0801	0.0094	0.005744	0
2	89107189	89107189	rs2848122	rs2848122	ANKRD36BP2,MIR4436A	0.009156	0.007077	0.008718	0.03148	0.01116	0.0801	0.0094	0.005744	0
2	88935607	88977106	rs34383387	rs13411467	EIF2AK3,RPIA	0.009156	0.007077	0.008718	0.03148	0.01116	0.0801	0.0094	0.005744	0
2	91965175	91965175	rs41369949	rs41369949	GGT8P	0.009156	0.007077	0.008718	0.03148	0.01116	0.0801	0.0094	0.005744	0
2	89112469	89112469	rs6547792	rs6547792	MIR4436A	0.009156	0.007077	0.008718	0.03148	0.01116	0.0801	0.0094	0.005744	0
2	88998689	89007287	rs7565298	rs17838439	RPIA	0.009156	0.007077	0.008718	0.03148	0.01116	0.0801	0.0094	0.005744	0
2	160569276	160601870	rs10173538	rs5002908	MARCH7	0.009281	0.00708	0.008896	0.03334	0.01032	0.0968	0.0093	0.006941	0
2	160175310	160428587	rs174230	rs11693108	BAZ2B	0.009281	0.00708	0.008896	0.03334	0.01032	0.0968	0.0093	0.006941	0
2	160647090	160653720	rs3764968	rs7588230	CD302,LY75-CD302	0.009281	0.00708	0.008896	0.03334	0.01032	0.0968	0.0093	0.006941	0
2	160661107	160661107	rs4510173	rs4510173	LY75	0.009281	0.00708	0.008896	0.03334	0.01032	0.0968	0.0093	0.006941	0
2	160540261	160540261	rs7556888	rs7556888	LOC643072,MARCH7	0.009281	0.00708	0.008896	0.03334	0.01032	0.0968	0.0093	0.006941	0
8	52743043	52747571	rs13250860	rs9643465	PCMTD1	-0.009408	0.007114	-0.008198	0.04842	-0.01301	0.05087	-0.0095	0.006605	0
8	52307310	52687736	rs16916180	rs4873601	PXDNL	-0.009408	0.007114	-0.008273	0.04332	-0.01301	0.05087	-0.0095	0.006605	0
17	76276114	76346122	rs7212707	rs9892622	LOC100996291,SOCS3	-0.009454	0.007184	-0.006326	0.1349	-0.0175	0.006638	-0.0097	0.005844	50.99
2	160662058	160761808	rs2042772	rs3806603	LY75,LY75-CD302	0.009315	0.00719	0.008726	0.03716	0.01105	0.08005	0.0094	0.006704	0
4	122885484	123084874	rs9684454	rs10005516	TRPC3,KIAA1109	0.009381	0.00719	0.009495	0.02244	0.01029	0.1258	0.0097	0.006015	0
17	78011842	78073760	rs3764438	rs2304851	CCDC40	-0.009497	0.00721	-0.008399	0.04344	-0.01388	0.04419	-0.0097	0.006162	0
4	122306748	122587804	rs690731	rs9995119	QRFPR,ANXA5	0.009381	0.007232	0.0105	0.01216	0.007821	0.2369	0.0097	0.005797	0
2	95778365	95784975	rs10184772	rs3112992	MRPS5	0.009093	0.007249	0.008718	0.03148	0.01087	0.08444	0.0093	0.005948	0
2	95553691	95553691	rs13424824	rs13424824	LOC442028	0.009093	0.007249	0.008718	0.03148	0.01087	0.08444	0.0093	0.005948	0
2	95687104	95687104	rs4241315	rs4241315	LOC442028,MAL	0.009093	0.007249	0.008718	0.03148	0.01087	0.08444	0.0093	0.005948	0
2	95692774	95700730	rs7560571	rs3113002	MAL	0.009093	0.007249	0.008718	0.03148	0.01087	0.08444	0.0093	0.005948	0
10	118436068	118493063	rs2166634	rs1638419	HSPA12A	-0.009103	0.007282	-0.005642	0.1666	-0.01827	0.00328	-0.0095	0.005251	66.24
10	118506755	118606810	rs740599	rs1023549	HSPA12A,ENO4	-0.009103	0.007282	-0.005642	0.1666	-0.01846	0.002752	-0.0096	0.004831	65.8
14	37713694	38014049	rs17091939	rs12884884	MIPOL1	0.009695	0.007304	0.0104	0.01814	0.00847	0.1988	0.0098	0.007272	0
2	96333543	96423982	rs10176455	rs2005613	TRIM43,LINC00342	0.009094	0.00733	0.008685	0.03204	0.01078	0.08878	0.0093	0.006331	0
2	96582807	96658588	rs1969523	rs11687113	ANKRD36C	0.009094	0.00733	0.008685	0.03204	0.01078	0.08878	0.0093	0.006331	0
2	95955680	95955680	rs2278067	rs2278067	PROM2	0.009094	0.00733	0.008685	0.03204	0.01078	0.08878	0.0093	0.006331	0
2	96057011	96057011	rs2320433	rs2320433	KCNIP3,FAHD2A	0.009094	0.00733	0.008685	0.03204	0.01078	0.08878	0.0093	0.006331	0
2	96675166	96675166	rs2579519	rs2579519	ANKRD36C,FAHD2CP	0.009094	0.00733	0.008685	0.03204	0.01078	0.08878	0.0093	0.006331	0
2	95862274	95937962	rs6705859	rs6721455	ZNF2,PROM2	0.009094	0.00733	0.008685	0.03204	0.01078	0.08878	0.0093	0.006331	0
2	95982093	96050066	rs870393	rs6730587	KCNIP3	0.009094	0.00733	0.008685	0.03204	0.01078	0.08878	0.0093	0.006331	0
2	10923666	10923700	rs1060011	rs1060005	ATP6V1C2,PDIA6	0.008595	0.007379	0.008591	0.02935	0.00764	0.1795	0.0083	0.01044	0
19	51917735	51920613	rs1974821	rs1010425	SIGLEC10	0.009479	0.007388	0.009351	0.02846	0.009887	0.1274	0.0095	0.00748	0
19	51925519	51947201	rs9304712	rs40166	SIGLEC10,SIGLEC8	0.009479	0.007388	0.009351	0.02846	0.009887	0.1274	0.0095	0.00748	0
19	51882663	51890186	rs2547321	rs12976442	LIM2	0.009506	0.007431	0.009524	0.02574	0.009555	0.1445	0.0095	0.007548	0
19	51880302	51880302	rs2547328	rs2547328	NKG7,LIM2	0.009506	0.007431	0.009524	0.02574	0.009555	0.1445	0.0095	0.007548	0
19	51892035	51892035	rs3826663	rs3826663	C19orf84	0.009506	0.007431	0.009524	0.02574	0.009555	0.1445	0.0095	0.007548	0
19	51874741	51875946	rs5026035	rs8109405	NKG7	0.009506	0.007431	0.009524	0.02574	0.009555	0.1445	0.0095	0.007548	0
19	51897392	51907788	rs10419880	rs11878382	C19orf84,SIGLEC10	0.009506	0.007431	0.009524	0.02574	0.009887	0.1274	0.0095	0.007548	0
8	66102313	66437645	rs13253048	rs7831778	LINC00251,LINC01299	-0.009467	0.007469	-0.007397	0.0795	-0.01531	0.02069	-0.0093	0.008512	15.31
10	120522232	120784977	rs10886296	rs494469	CACUL1,NANOS1	-0.009387	0.00747	-0.003797	0.3604	-0.02663	7.442e-05	-0.0102	0.003703	88.47
14	38688418	38721966	rs12894572	rs2772134	SSTR1,CLEC14A	0.009552	0.007511	0.009876	0.02279	0.009349	0.1536	0.0097	0.007079	0
14	38677535	38681269	rs4073844	rs4143959	SSTR1	0.009552	0.007511	0.009876	0.02279	0.009349	0.1536	0.0097	0.007079	0
14	38321607	38675903	rs1952796	rs28507282	TTC6,SSTR1	0.009552	0.007511	0.01001	0.02139	0.009349	0.1536	0.0097	0.007079	0
4	184569516	184577348	rs7679973	rs5019706	RWDD4	0.00964	0.00755	0.01047	0.0167	0.008163	0.2075	0.0097	0.007024	0
4	184582431	184629794	rs4861567	rs9312318	TRAPPC11	0.00964	0.00755	0.01047	0.0167	0.008645	0.1833	0.0097	0.007024	0
19	49935001	49942314	rs2946851	rs2914658	SLC17A7	0.009267	0.007557	0.008295	0.04861	0.01228	0.05373	0.0095	0.006591	0
19	51967867	51975723	rs11672925	rs2864093	SIGLEC8,CEACAM18	0.009443	0.007564	0.009298	0.02914	0.009887	0.1274	0.0095	0.007658	0
19	51991241	51993726	rs12327808	rs10413294	CEACAM18	0.009443	0.007564	0.009298	0.02914	0.009887	0.1274	0.0095	0.007658	0
19	51954094	51960940	rs36489	rs10409962	SIGLEC8	0.009443	0.007564	0.009298	0.02914	0.009887	0.1274	0.0095	0.007658	0
10	118412310	118422089	rs12571521	rs10450430	PNLIPRP2,C10orf82	-0.009044	0.007613	-0.005565	0.1718	-0.01827	0.00328	-0.0094	0.005505	69.23
10	118423572	118427779	rs3830026	rs2901117	C10orf82	-0.009044	0.007613	-0.005565	0.1718	-0.01827	0.00328	-0.0094	0.005505	66.24
19	57324830	57324830	rs10422611	rs10422611	PEG3-AS1	0.009235	0.007616	0.00747	0.077	0.01297	0.0369	0.0092	0.008178	0
2	11815492	11815723	rs4358094	rs11676470	NTSR2,LPIN1	0.008771	0.007621	0.008577	0.03497	0.008502	0.1367	0.0086	0.009684	0
2	11801400	11811286	rs6432224	rs7567183	NTSR2	0.008771	0.007621	0.008577	0.03497	0.008502	0.1367	0.0086	0.009684	0
10	119763774	119796664	rs10510040	rs10886196	RAB11FIP2	-0.009299	0.007688	-0.004291	0.3012	-0.02441	0.0002291	-0.0101	0.004064	86.64
10	119815495	119967243	rs10886197	rs1369	CASC2	-0.009299	0.007688	-0.004291	0.3012	-0.02441	0.0002291	-0.0101	0.004064	85.19
2	10862188	10916693	rs12468286	rs1734440	ATP6V1C2	0.008535	0.007708	0.008691	0.02689	0.007152	0.2102	0.0082	0.0111	0
2	10758972	10827157	rs6732429	rs11684157	NOL10	0.008535	0.007708	0.008691	0.02689	0.007152	0.2102	0.0082	0.0111	0
2	10838454	10857763	rs11676727	rs6736664	NOL10,ATP6V1C2	0.008535	0.007708	0.008691	0.02689	-0.009785	0.133	0.0082	0.0111	0
2	11823437	11938946	rs6721977	rs2577262	LPIN1	0.008766	0.007708	0.008578	0.03513	0.008502	0.1367	0.0086	0.009726	0
2	161351779	161991197	rs10929989	rs17705608	RBMS1,TANK	0.009278	0.007708	0.008216	0.05153	0.01215	0.05344	0.0094	0.006913	0
2	161137444	161336406	rs11897932	rs10178094	RBMS1	0.009278	0.007708	0.008216	0.05153	0.01215	0.05344	0.0094	0.006913	0
19	52150601	52150601	rs7359936	rs7359936	SIGLEC14	0.009316	0.007713	0.00906	0.03107	0.01022	0.1145	0.0094	0.007491	0
19	52118298	52131733	rs7251848	rs4284742	SIGLEC5	0.009316	0.007713	0.00932	0.02671	0.01022	0.1145	0.0094	0.007491	0
19	52259571	52263162	rs11667868	rs11666254	FPR1,FPR2	0.009182	0.007872	0.008771	0.03433	0.01042	0.1029	0.0093	0.007581	0
19	49618778	49621423	rs1009213	rs4801794	LIN7B	0.009298	0.00794	0.008807	0.03752	0.01125	0.0819	0.0095	0.006928	0
19	49662027	49712908	rs11667393	rs8104571	TRPM4	0.009298	0.00794	0.008807	0.03752	0.01125	0.0819	0.0095	0.006928	0
19	49718548	49788205	rs11668962	rs2334867	TRPM4,SLC6A16	0.009298	0.00794	0.008807	0.03752	0.01125	0.0819	0.0095	0.006928	0
19	49621964	49621964	rs2232003	rs2232003	C19orf73	0.009298	0.00794	0.008807	0.03752	0.01125	0.0819	0.0095	0.006928	0
19	49654421	49654421	rs2278004	rs2278004	HRC,PPFIA3	0.009298	0.00794	0.008807	0.03752	0.01125	0.0819	0.0095	0.006928	0
19	49658209	49658875	rs3745297	rs3745300	HRC	0.009298	0.00794	0.008807	0.03752	0.01125	0.0819	0.0095	0.006928	0
19	49588420	49610389	rs4802550	rs3795055	SNRNP70	0.009298	0.00794	0.008807	0.03752	0.01125	0.0819	0.0095	0.006928	0
19	49623935	49643537	rs7247125	rs7246646	PPFIA3	0.009298	0.00794	0.008807	0.03752	0.01125	0.0819	0.0095	0.006928	0
4	122740162	122744067	rs2071486	rs769240	CCNA2	0.009303	0.007959	0.009544	0.02247	0.009836	0.1401	0.0096	0.006447	0
4	122722368	122726073	rs3828485	rs6836544	EXOSC9	0.009303	0.007959	0.009544	0.02247	0.009836	0.1401	0.0096	0.006447	0
4	122747661	122781263	rs2706794	rs6838198	BBS7	0.009303	0.007959	0.009495	0.02244	0.009836	0.1401	0.0096	0.006444	0
8	57887848	57887848	rs13271029	rs13271029	IMPAD1	-0.009351	0.007965	-0.007293	0.08084	-0.014	0.03948	-0.0091	0.01004	0
8	57914042	58103463	rs6997875	rs10808915	IMPAD1,LINC01606	-0.009351	0.007965	-0.007293	0.08084	-0.014	0.03948	-0.0091	0.01004	0
9	77585644	77608145	rs7867200	rs11144179	C9orf41-AS1	-0.009084	0.007971	-0.0132	0.001202	0.001241	0.8494	-0.0092	0.007801	71.65
4	122806228	122871632	rs11726196	rs970349	TRPC3	0.009265	0.007974	0.009495	0.02244	0.009836	0.1401	0.0096	0.006444	0
4	122795015	122795015	rs17005276	rs17005276	BBS7,TRPC3	0.009265	0.007974	0.009495	0.02244	0.009836	0.1401	0.0096	0.006444	0
17	76211079	76221428	rs4789551	rs1042542	BIRC5	-0.009332	0.008029	-0.006274	0.1392	-0.017	0.008045	-0.0096	0.006709	55.79
17	76228630	76236954	rs9907137	rs7211218	TMEM235	-0.009332	0.008029	-0.006274	0.1392	-0.017	0.008045	-0.0096	0.006709	49.13
2	108836144	108855168	rs11656102	rs2123693	LINC01594,SULT1C3	-0.009332	0.008029	0.006089	0.1367	-0.017	0.008045	-0.0096	0.006709	49.13
17	75719833	75721862	rs2033717	rs8080638	LOC100132174	-0.009288	0.008083	-0.00657	0.1201	-0.01596	0.0127	-0.0094	0.007283	33.87
17	75279309	75495397	rs1715489	rs9038	SEPT9	-0.009402	0.008093	-0.006322	0.1355	-0.01773	0.007898	-0.0095	0.007983	60.7
8	54882796	54899849	rs10095164	rs11997954	TCEA1	-0.009184	0.00811	-0.007593	0.06321	-0.01322	0.05098	-0.0091	0.009137	0
8	55056861	55058591	rs10100207	rs11993959	MRPL15	-0.009184	0.00811	-0.007593	0.06321	-0.01322	0.05098	-0.0091	0.009137	0
8	54873211	54873211	rs7009781	rs7009781	RGS20,TCEA1	-0.009184	0.00811	-0.007593	0.06321	-0.01322	0.05098	-0.0091	0.009137	0
8	55040026	55040026	rs952194	rs952194	LYPLA1,MRPL15	-0.009184	0.00811	-0.007593	0.06321	-0.01322	0.05098	-0.0091	0.009137	0
19	57182045	57182045	rs10422532	rs10422532	ZNF835	0.009112	0.00812	0.007095	0.09148	0.01341	0.03065	0.0091	0.008794	0
19	57187129	57270378	rs2052241	rs1476830	ZNF835,ZIM2-AS1	0.009112	0.00812	0.007095	0.09148	0.01341	0.03065	0.0091	0.008794	0
19	57170202	57170202	rs4483953	rs4483953	SMIM17,ZNF835	0.009112	0.00812	0.007095	0.09148	0.01341	0.03065	0.0091	0.008794	0
19	57165136	57166833	rs7259998	rs10413937	SMIM17	0.009112	0.00812	0.007095	0.09148	0.01341	0.03065	0.0091	0.008794	0
19	52266072	52271309	rs4801893	rs12984050	FPR2	0.00913	0.008154	0.008691	0.03571	0.01042	0.1011	0.0092	0.007792	0
19	51357816	51363398	rs3760722	rs1058205	KLK3	0.009649	0.008165	0.009207	0.03974	0.01097	0.09262	0.0098	0.007946	0
19	51334355	51352937	rs2560935	rs266868	LOC105372441	0.009649	0.008165	0.009207	0.03974	0.01384	0.03238	0.0098	0.007946	0
4	118963085	119175904	rs10857057	rs631271	NDST3	0.009245	0.008187	0.01296	0.001952	0.001257	0.8482	0.0096	0.006387	55.9
4	119185216	119185216	rs11935016	rs11935016	NDST3,SNHG8	0.009245	0.008187	0.01296	0.001952	0.001257	0.8482	0.0096	0.006387	55.9
4	119204720	119272958	rs4833571	rs7674055	PRSS12	0.009245	0.008187	0.01296	0.001952	0.001257	0.8482	0.0096	0.006387	55.9
4	118617008	118953901	rs10011738	rs6534078	LINC01378,NDST3	0.009245	0.008187	0.01321	0.00162	0.001257	0.8482	0.0096	0.006387	66.12
4	123297847	123298910	rs10025646	rs4833247	KIAA1109,ADAD1	0.009181	0.008212	0.009155	0.0262	0.01029	0.1258	0.0095	0.006898	0
4	123354046	123371049	rs1021010	rs11575812	ADAD1,IL2	0.009181	0.008212	0.009155	0.0262	0.01029	0.1258	0.0095	0.006898	0
4	123090820	123277001	rs10471017	rs10017270	KIAA1109	0.009181	0.008212	0.009155	0.0262	0.01029	0.1258	0.0095	0.006898	0
4	123389219	123523875	rs10857092	rs7682241	IL2,IL21	0.009181	0.008212	0.009155	0.0262	0.01029	0.1258	0.0095	0.006898	0
4	123617561	123640865	rs13101575	rs370617	IL21-AS1,CETN4P	0.009181	0.008212	0.009155	0.0262	0.01029	0.1258	0.0095	0.006898	0
4	123652580	123652580	rs13138426	rs13138426	CETN4P	0.009181	0.008212	0.009155	0.0262	0.01029	0.1258	0.0095	0.006898	0
4	123545648	123610112	rs17005931	rs309388	IL21-AS1	0.009181	0.008212	0.009155	0.0262	0.01029	0.1258	0.0095	0.006898	0
4	123663098	123665428	rs17006077	rs4833843	BBS12	0.009181	0.008212	0.009155	0.0262	0.01029	0.1258	0.0095	0.006898	0
4	123536963	123536963	rs4833837	rs4833837	IL21	0.009181	0.008212	0.009155	0.0262	0.01029	0.1258	0.0095	0.006898	0
4	123300942	123344695	rs936607	rs17005728	ADAD1	0.009181	0.008212	0.009155	0.0262	0.01029	0.1258	0.0095	0.006898	0
4	123668544	123738546	rs4833844	rs308447	BBS12,FGF2	0.009181	0.008212	0.009155	0.0262	0.01027	0.1256	0.0095	0.006898	0
19	52292785	52296853	rs2218888	rs1978242	FPR2,FPR3	0.009113	0.008217	0.008691	0.03571	0.01042	0.1011	0.0092	0.007792	0
19	51365952	51375603	rs8112276	rs7260115	KLK3,KLK2	0.009622	0.008297	0.009147	0.04068	0.01151	0.07683	0.0097	0.008142	0
14	35222372	35345352	rs11548923	rs1950770	BAZ1A	0.009682	0.008416	0.0101	0.02317	0.00939	0.1659	0.0099	0.007704	0
4	178914733	179899843	rs10010019	rs1348368	LINC01098,NONE	0.008971	0.008437	0.0119	0.002876	0.005264	0.4254	0.0092	0.006988	0
14	38747106	39212845	rs8013066	rs17108339	CLEC14A,LINC00639	0.009441	0.008445	0.01012	0.02037	0.008406	0.198	0.0096	0.008041	0
19	49800827	49821346	rs354009	rs8107551	SLC6A16	0.009173	0.008578	0.00865	0.04002	0.01125	0.0819	0.0094	0.007429	0
2	13109389	13146645	rs1402545	rs7579161	LOC100506474	0.008611	0.008595	0.01153	0.004441	0.00198	0.7269	0.0083	0.01153	46.95
2	12886320	13103556	rs1469215	rs779408	TRIB2,LOC100506474	0.008611	0.008595	0.01153	0.004441	0.002886	0.6101	0.0083	0.01153	0.45
4	122624065	122677514	rs7680787	rs11934307	ANXA5,TMEM155	0.009084	0.008629	0.01008	0.01474	0.008089	0.2203	0.0094	0.006892	0
8	51762848	52189596	rs13258554	rs6991317	SNTG1,PXDNL	-0.009039	0.008632	-0.008021	0.0488	-0.01261	0.05913	-0.0091	0.008281	0
8	61782103	61876044	rs7826377	rs10104895	CHD7,LOC100130298	-0.009131	0.008647	-0.007086	0.0882	-0.01377	0.03632	-0.009	0.01022	0
6	103108005	104592769	rs9485723	rs4946271	GRIK2,HACE1	-0.00938	0.008695	-0.01184	0.006192	-0.004232	0.5137	-0.0093	0.009343	48.74
4	122589283	122617688	rs17718	rs2306416	ANXA5	0.009116	0.008705	0.01014	0.01474	0.007821	0.2369	0.0095	0.006936	0
19	51848195	51869346	rs28735879	rs3786625	ETFB	0.009314	0.008815	0.009254	0.03062	0.01017	0.1209	0.0094	0.008807	0
9	77705570	77762449	rs10869497	rs1407376	OSTF1	-0.008941	0.008818	-0.01296	0.001424	0.001241	0.8494	-0.009	0.008726	70.71
4	119279098	119410382	rs1514657	rs3879799	PRSS12,CEP170P1	0.009144	0.008925	0.01286	0.002131	0.001257	0.8482	0.0095	0.006838	55.11
3	147228736	148411133	rs9839103	rs1492079	LOC440982,AGTR1	-0.009209	0.008935	-0.006372	0.1348	-0.01616	0.01131	-0.0094	0.007718	0
7	148898219	148922666	rs13229244	rs11976830	ZNF282	-0.008953	0.008941	-0.0108	0.009521	-0.00463	0.4543	-0.0089	0.009968	0
19	51385253	51400356	rs16987929	rs1560723	KLKP1	0.009537	0.008954	0.008753	0.05011	0.01151	0.07683	0.0096	0.008698	0
19	51410471	51413328	rs2235091	rs198968	KLK4	0.009537	0.008954	0.008753	0.05011	0.01151	0.07683	0.0096	0.008698	0
19	51415150	51444239	rs2664152	rs268910	KLK4,KLK5	0.009537	0.008954	0.008753	0.05011	0.01151	0.07683	0.0096	0.008698	0
19	51377030	51384180	rs2664155	rs198979	KLK2	0.009537	0.008954	0.008753	0.05011	0.01151	0.07683	0.0096	0.008698	0
4	122692023	122720999	rs6534321	rs6838153	PP12613,EXOSC9	0.009168	0.008966	0.009544	0.02247	0.00944	0.159	0.0095	0.007178	0
14	38064738	38289942	rs10400689	rs8013296	TTC6	0.009374	0.008976	0.009995	0.02183	0.00847	0.1988	0.0095	0.008589	0
14	38036062	38047443	rs7493775	rs11621659	MIPOL1,FOXA1	0.009374	0.008976	0.009995	0.02183	0.00847	0.1988	0.0095	0.008589	0
2	105504322	105540676	rs1026220	rs1947307	LINC01159,LOC102724691	0.008971	0.008981	0.007759	0.05969	0.0127	0.04562	0.0092	0.007444	0
2	105586017	105653974	rs12620830	rs17634158	LOC102724691	0.008971	0.008981	0.007759	0.05969	0.0127	0.04562	0.0092	0.007444	0
2	105717782	105720155	rs7558069	rs12612044	UTAT33	0.008971	0.008981	0.007759	0.05969	0.0127	0.04562	0.0092	0.007444	0
2	105655828	105711904	rs7603728	rs12617795	MRPS9	0.008971	0.008981	0.007759	0.05969	0.0127	0.04562	0.0092	0.007444	0
8	58143735	58143735	rs10504224	rs10504224	LINC01606	-0.009177	0.009072	-0.007164	0.08599	-0.01388	0.04008	-0.009	0.01084	0
8	58186045	58186045	rs16921971	rs16921971	LOC286177,LINC00588	-0.009177	0.009072	-0.007164	0.08599	-0.01388	0.04008	-0.009	0.01084	0
8	58173412	58173412	rs6985942	rs6985942	LOC286177	-0.009177	0.009072	-0.007164	0.08599	-0.01388	0.04008	-0.009	0.01084	0
8	58147283	58161484	rs6993531	rs17805146	LINC01606,LOC286177	-0.009177	0.009072	-0.007164	0.08599	-0.01388	0.04008	-0.009	0.01084	0
14	35188368	35211038	rs6571682	rs17526363	CFL2,BAZ1A	0.009597	0.009124	0.009994	0.02499	0.00939	0.1659	0.0098	0.008278	0
5	2304811	2311343	rs316574	rs457602	LOC100506858	0.009077	0.0092	0.01291	0.002438	0.0002492	0.968	0.0089	0.01122	54.37
17	75094971	75210574	rs501316	rs3744063	SEC14L1	-0.00919	0.009217	-0.006288	0.1341	-0.0168	0.01191	-0.0093	0.008806	53.45
8	66556187	66620359	rs10504389	rs13274205	MTFR1	-0.009214	0.009222	-0.007031	0.09542	-0.01416	0.03322	-0.0091	0.01053	0
8	66438492	66474197	rs9298103	rs6472207	LINC01299	-0.009214	0.009222	-0.007031	0.09542	-0.01416	0.03322	-0.0091	0.01053	0
8	66628852	66736695	rs9650151	rs6415604	PDE7A	-0.009214	0.009222	-0.007031	0.09542	-0.01432	0.03166	-0.0091	0.01053	0
8	58197150	58197150	rs10504230	rs10504230	LINC00588	-0.009165	0.009228	-0.007123	0.08811	-0.01388	0.04008	-0.009	0.01114	0
8	58222395	58254021	rs16921987	rs10504232	LINC00588,LOC101929488	-0.009165	0.009228	-0.007123	0.08811	-0.01388	0.04008	-0.009	0.01114	0
2	105953646	105953646	rs2033724	rs2033724	C2orf49	0.009081	0.009262	0.007618	0.07079	0.01353	0.03325	0.0094	0.007095	0
2	105979506	106051956	rs2278501	rs4851772	FHL2	0.009081	0.009262	0.007618	0.07079	0.01353	0.03325	0.0094	0.007095	0
4	122249743	122291131	rs11721375	rs2013534	QRFPR	0.009101	0.009286	0.01111	0.008652	0.00778	0.2415	0.0095	0.007037	0
4	130035755	130622478	rs426521	rs2637614	C4orf33,LOC101927282	0.009254	0.00929	0.01062	0.0137	0.007067	0.2781	0.0095	0.007789	0
19	49848347	49863709	rs30007	rs12104362	TEAD2	0.00907	0.009319	0.008499	0.04357	0.01125	0.0819	0.0093	0.008114	0
19	49838891	49838891	rs354020	rs354020	CD37	0.00907	0.009319	0.008499	0.04357	0.01125	0.0819	0.0093	0.008114	0
19	49829825	49834455	rs659555	rs1654313	SLC6A16,CD37	0.00907	0.009319	0.008499	0.04357	0.01125	0.0819	0.0093	0.008114	0
9	77618438	77624761	rs10781258	rs11144184	CARNMT1	-0.008905	0.009342	-0.01297	0.001489	0.001241	0.8494	-0.009	0.009104	70.71
9	77652455	77653755	rs10869476	rs7850614	CARNMT1,NMRK1	-0.008905	0.009342	-0.01297	0.001489	0.001241	0.8494	-0.009	0.009104	70.71
9	77680812	77697631	rs911737	rs2273766	NMRK1	-0.008905	0.009342	-0.01297	0.001489	0.001241	0.8494	-0.009	0.009104	70.71
14	38722278	38723027	rs10145633	rs913733	CLEC14A	0.00927	0.009399	0.009876	0.02279	0.008406	0.198	0.0094	0.00892	0
7	148964513	148979649	rs12704090	rs3735315	ZNF783	-0.008898	0.009426	-0.0108	0.009521	-0.004457	0.4717	-0.0088	0.01043	0
7	148990933	148994241	rs6977581	rs1044678	LOC155060	-0.008898	0.009426	-0.0108	0.009521	-0.004457	0.4717	-0.0088	0.01043	0
1	245318408	245866511	rs6671940	rs3737918	KIF26B	0.009224	0.009439	0.007137	0.102	0.0155	0.01344	0.0097	0.006759	0
2	11972490	11975372	rs2577256	rs2577254	LPIN1,MIR4262	0.008486	0.009574	0.008449	0.03686	0.007995	0.161	0.0083	0.01176	0
17	74870797	74947435	rs894939	rs11869025	MGAT5B	-0.009066	0.009603	-0.005259	0.2079	-0.01973	0.002771	-0.0095	0.0072	71.32
17	78334057	78388425	rs8078100	rs4603608	LOC100294362	-0.008939	0.009789	-0.009247	0.02378	-0.008992	0.1781	-0.0092	0.008356	0
4	123814308	123843716	rs1048201	rs13134412	NUDT6	0.009092	0.009836	0.009173	0.02919	0.009755	0.1435	0.0093	0.008511	0
4	123859106	124239525	rs7698445	rs6832894	SPATA5	0.009092	0.009836	0.009173	0.02919	0.009755	0.1435	0.0093	0.008511	0
4	123746883	123818511	rs308394	rs1476217	FGF2	0.009092	0.009836	0.009173	0.02919	0.01027	0.1256	0.0093	0.008173	0
19	57139555	57153106	rs10406103	rs4801350	ZNF71,SMIM17	0.00887	0.009948	0.007095	0.09148	0.01273	0.04012	0.0089	0.01056	0
17	76352215	76353793	rs12185261	rs4969168	SOCS3	-0.009037	0.009951	-0.005864	0.1644	-0.01701	0.008269	-0.0092	0.008632	52.81
17	76360538	76368761	rs4969170	rs4527079	LOC101928674	-0.009037	0.009951	-0.005864	0.1644	-0.01701	0.008269	-0.0092	0.008632	52.81
17	76377458	76420373	rs9900564	rs12942703	PGS1	-0.009037	0.009951	-0.005864	0.1644	-0.01701	0.008269	-0.0092	0.008632	52.81
9	77763300	78113689	rs13290703	rs12551990	OSTF1,MIR548H3	-0.008789	0.009996	-0.01269	0.001821	0.001241	0.8494	-0.009	0.008969	68.43
19	49570686	49573438	rs4802546	rs1017219	KCNA7	0.009013	0.01004	0.008473	0.04539	0.01095	0.09022	0.0092	0.009096	0
4	118351381	118610383	rs4240307	rs1459551	LINC01378	0.009055	0.01006	0.0131	0.001883	-0.0007704	0.9056	0.0094	0.007881	68.96
10	121711232	121715908	rs10749330	rs10736277	SEC23IP,MIR4682	-0.008975	0.01007	-0.003379	0.4102	-0.02659	8.773e-05	-0.0097	0.005351	88.6
10	121648868	121648868	rs11199112	rs11199112	MCMBP,SEC23IP	-0.008975	0.01007	-0.003379	0.4102	-0.02659	8.773e-05	-0.0097	0.005351	88.6
10	121487640	121588537	rs196214	rs1048120	INPP5F	-0.008975	0.01007	-0.003379	0.4102	-0.02659	8.773e-05	-0.0097	0.005351	89.28
10	121603681	121611717	rs2475321	rs17099347	MCMBP	-0.008975	0.01007	-0.003379	0.4102	-0.02659	8.773e-05	-0.0097	0.005351	88.6
10	121659145	121686097	rs7099055	rs10788000	SEC23IP	-0.008975	0.01007	-0.003379	0.4102	-0.02659	8.773e-05	-0.0097	0.005351	88.6
8	59717661	60024449	rs16923988	rs392450	TOX	-0.009089	0.01008	-0.008058	0.05532	-0.01266	0.05956	-0.0089	0.01223	0
17	76103663	76103663	rs2273280	rs2273280	TNRC6C-AS1	-0.009078	0.01008	-0.00658	0.123	-0.01538	0.01584	-0.0093	0.008403	24.68
17	76108637	76108637	rs9807014	rs9807014	TNRC6C-AS1;TMC6	-0.009078	0.01008	-0.00658	0.123	-0.01538	0.01584	-0.0093	0.008403	24.68
2	13162309	14366849	rs938495	rs1839211	LOC100506474,LINC00276	0.008432	0.0101	0.01129	0.005363	0.006226	0.3421	0.0081	0.01363	45.18
7	148937136	148952312	rs1202427	rs3087882	ZNF212	-0.008816	0.0101	-0.0108	0.009521	-0.004255	0.4923	-0.0088	0.01099	0
7	148931522	148933942	rs2693319	rs7779475	ZNF282,ZNF212	-0.008816	0.0101	-0.0108	0.009521	-0.004255	0.4923	-0.0088	0.01099	0
7	148953933	148958052	rs999774	rs10228007	ZNF212,ZNF783	-0.008816	0.0101	-0.0108	0.009521	-0.004255	0.4923	-0.0088	0.01099	0
20	8004812	8110530	rs7269501	rs6039041	TMX4,PLCB1	-0.009035	0.01011	-0.005031	0.2445	-0.01878	0.00225	-0.0096	0.006264	74.09
2	160770425	160770425	rs16844494	rs16844494	LY75-CD302,PLA2R1	0.008942	0.01013	0.008163	0.05245	0.01105	0.08005	0.0091	0.009559	0
2	160800628	160913599	rs1995950	rs2715928	PLA2R1	0.008942	0.01013	0.008163	0.05245	0.01105	0.08005	0.0091	0.009559	0
2	160957846	161047886	rs4522556	rs7606596	ITGB6	0.008942	0.01013	0.008163	0.05245	0.01105	0.08005	0.0091	0.009559	0
2	161119392	161124182	rs733659	rs12692588	LOC100505984	0.008942	0.01013	0.008163	0.05245	0.01105	0.08005	0.0091	0.009559	0
2	161064585	161096189	rs7588696	rs1563574	ITGB6,LOC100505984	0.008942	0.01013	0.008163	0.05245	0.01105	0.08005	0.0091	0.009559	0
2	160935582	160935582	rs7598162	rs7598162	PLA2R1,ITGB6	0.008942	0.01013	0.008163	0.05245	0.01105	0.08005	0.0091	0.009559	0
2	159857807	160087535	rs16843538	rs3821301	TANC1	0.008857	0.01022	0.00873	0.03651	0.009294	0.1366	0.0089	0.01011	0
19	52006351	52018474	rs3810114	rs6509546	SIGLEC12,SIGLEC6	0.009088	0.01024	0.008811	0.03901	0.009887	0.1274	0.0091	0.01022	0
19	51994926	52005669	rs7245807	rs1551556	SIGLEC12	0.009088	0.01024	0.008811	0.03901	0.009887	0.1274	0.0091	0.01022	0
19	52032355	52032532	rs8182477	rs10405214	SIGLEC6	0.009088	0.01024	0.008811	0.03901	0.009887	0.1274	0.0091	0.01022	0
10	123236920	123355688	rs3135831	rs7899765	FGFR2	-0.008979	0.01024	-0.004815	0.2495	-0.02221	0.0006854	-0.0099	0.004637	80.41
8	94944609	95130632	rs3133976	rs2340019	PDP1,CDH17	-0.009236	0.01028	-0.004838	0.2711	-0.02049	0.001502	-0.0098	0.006726	64.08
14	67103579	67608948	rs7149265	rs1952337	GPHN	0.009103	0.01035	0.006951	0.1106	0.01477	0.01836	0.0095	0.00763	0
14	35347512	35402379	rs1712355	rs712311	BAZ1A,IGBP1P1	0.009445	0.01038	0.009791	0.02841	0.00939	0.1659	0.0097	0.009371	0
17	74811080	74863117	rs11869790	rs7211846	LOC101928514,MGAT5B	-0.008939	0.01046	-0.005083	0.2246	-0.01928	0.002877	-0.0093	0.00778	66.75
8	59385919	59400340	rs2326077	rs10957057	UBXN2B,CYP7A1	-0.009095	0.01052	-0.008041	0.05759	-0.01107	0.1012	-0.0089	0.01295	0
8	59404441	59413190	rs8192877	rs3824260	CYP7A1	-0.009095	0.01052	-0.008041	0.05759	-0.01107	0.1012	-0.0089	0.01295	0
19	51315824	51315824	rs171953	rs171953	C19orf48,MGC45922	0.009175	0.01054	0.007249	0.09809	0.01384	0.03238	0.0093	0.009902	0
19	51328093	51333238	rs2560934	rs266115	KLK15	0.009175	0.01054	0.007249	0.09809	0.01384	0.03238	0.0093	0.009902	0
19	51320580	51320997	rs2739454	rs3212847	MGC45922	0.009175	0.01054	0.007249	0.09809	0.01384	0.03238	0.0093	0.009902	0
19	51327710	51327710	rs3212815	rs3212815	KLK1;KLK15	0.009175	0.01054	0.007249	0.09809	0.01384	0.03238	0.0093	0.009902	0
19	51301395	51308388	rs4801853	rs11673306	C19orf48	0.009175	0.01054	0.007249	0.09809	0.01384	0.03238	0.0093	0.009902	0
19	51323232	51323232	rs5517	rs5517	KLK1	0.009175	0.01054	0.007249	0.09809	0.01384	0.03238	0.0093	0.009902	0
7	149536214	149564037	rs7782781	rs11544265	ZNF862	-0.008825	0.01056	-0.01163	0.005204	-0.002355	0.71	-0.0088	0.01085	33.48
7	149565163	149570313	rs3735333	rs6957652	ATP6V0E2-AS1	-0.008825	0.01056	-0.01163	0.005204	-0.002595	0.6808	-0.0088	0.01085	33.48
14	35179042	35180166	rs2891294	rs41528946	CFL2	0.009408	0.01056	0.00977	0.02839	0.00939	0.1659	0.0097	0.009365	0
14	35110512	35176730	rs6571668	rs9743965	SNX6,CFL2	0.009408	0.01056	0.00977	0.02839	0.00939	0.1659	0.0097	0.009365	0
20	9497057	9507931	rs2232267	rs6133716	LAMP5	-0.008976	0.01057	-0.004031	0.3537	-0.01968	0.00103	-0.0095	0.006753	78.75
2	158854731	158989129	rs6745721	rs986501	UPP2	0.009129	0.01068	0.009063	0.03742	0.009231	0.1504	0.0091	0.01124	0
2	158735265	158848804	rs9288700	rs720159	ACVR1,UPP2	0.009129	0.01068	0.009486	0.02915	0.009231	0.1504	0.0091	0.01124	0
2	105948446	105948446	rs10460493	rs10460493	TGFBRAP1,C2orf49	0.008872	0.01068	0.007348	0.0796	0.01353	0.03325	0.0092	0.008166	0
2	105882761	105938107	rs1866040	rs2679876	TGFBRAP1	0.008872	0.01068	0.007348	0.0796	0.01374	0.03231	0.0092	0.008166	0
8	59324162	59355053	rs2859998	rs7006025	UBXN2B	-0.00908	0.0107	-0.008032	0.05812	-0.01107	0.1012	-0.0089	0.01306	0
9	77349845	77502322	rs1759831	rs1333343	TRPM6	-0.008776	0.01073	-0.01348	0.00102	0.006396	0.3277	-0.0088	0.01065	84.92
4	184364964	184364964	rs5009527	rs5009527	CDKN2AIP	0.009205	0.01076	0.01001	0.02203	0.007699	0.2356	0.0093	0.01025	0
4	184376851	184412581	rs6816216	rs7677714	CDKN2AIP,LOC389247	0.009205	0.01076	0.01001	0.02203	0.007699	0.2356	0.0093	0.01025	0
4	184429659	184429659	rs6830958	rs6830958	ING2	0.009205	0.01076	0.01001	0.02203	0.007699	0.2356	0.0093	0.01025	0
4	184415303	184416995	rs6850330	rs11943515	LOC389247	0.009205	0.01076	0.01001	0.02203	0.007699	0.2356	0.0093	0.01025	0
2	105366165	105366165	rs1110143	rs1110143	LINC01114	0.008783	0.01076	0.007095	0.08667	0.01364	0.03129	0.0091	0.008755	0
2	105378957	105418292	rs12615966	rs11903299	LINC01114,LINC01158	0.008783	0.01076	0.007095	0.08667	0.01364	0.03129	0.0091	0.008755	0
2	105865967	105865967	rs17687727	rs17687727	GPR45,TGFBRAP1	0.0088	0.01082	0.007188	0.08211	0.01374	0.03231	0.0091	0.008529	0
17	75215103	75269891	rs7215278	rs639218	SEC14L1,SEPT9	-0.00899	0.01092	-0.005995	0.1537	-0.01773	0.007898	-0.0091	0.01048	47.16
4	184249490	184362068	rs2048472	rs4861551	CLDN24,CDKN2AIP	0.009147	0.01096	0.009734	0.02574	0.009416	0.1466	0.0094	0.009495	0
17	76170830	76183043	rs1065768	rs1071664	TK1	-0.008953	0.01096	-0.00576	0.1745	-0.017	0.008045	-0.0092	0.009058	53.67
17	76169771	76169771	rs12232476	rs12232476	SYNGR2,TK1	-0.008953	0.01096	-0.00576	0.1745	-0.017	0.008045	-0.0092	0.009058	53.67
17	76188753	76199720	rs12450989	rs8066841	AFMID	-0.008953	0.01096	-0.00576	0.1745	-0.017	0.008045	-0.0092	0.009058	53.67
3	111453889	111562805	rs6438003	rs10934114	PHLDB2,PLCXD2	-0.008953	0.01096	-0.00576	0.1745	-0.017	0.008045	-0.0092	0.009058	0
17	76166196	76168971	rs870355	rs9897765	SYNGR2	-0.008953	0.01096	-0.00576	0.1745	-0.017	0.008045	-0.0092	0.009058	44.2
19	40923375	40925982	rs268662	rs4803336	PRX,SERTAD1	0.008565	0.011	0.01184	0.002958	-0.0009488	0.8845	0.0084	0.0134	64.35
19	40901496	40913539	rs268673	rs16974263	PRX	0.008565	0.011	0.01184	0.002958	-0.001803	0.7797	0.0084	0.0134	69.27
19	21275540	21299777	rs10411471	rs11144325	ZNF714	-0.008705	0.011	-0.01266	0.001948	0.006182	0.3339	-0.0089	0.01027	0
8	57431729	57470240	rs1440757	rs16920744	LINC00968	-0.009019	0.0111	-0.007183	0.08764	-0.01327	0.05283	-0.0089	0.01329	0
8	57435745	57450478	rs6991165	rs7015773	LINC00968,LOC101929415	-0.009019	0.0111	-0.007183	0.08764	-0.01327	0.05283	-0.0089	0.01329	0
7	148700542	148720906	rs1052549	rs6464930	PDIA4	-0.008699	0.01111	-0.01077	0.009761	-0.003838	0.5353	-0.0086	0.01248	0
7	148842558	148880035	rs1202437	rs1202462	ZNF398	-0.008699	0.01111	-0.01077	0.009761	-0.003838	0.5353	-0.0086	0.01248	0
7	148887137	148888940	rs1202468	rs1202469	ZNF398,ZNF282	-0.008699	0.01111	-0.01077	0.009761	-0.003838	0.5353	-0.0086	0.01248	0
7	148728755	148760850	rs12667507	rs3801978	PDIA4,ZNF786	-0.008699	0.01111	-0.01077	0.009761	-0.003838	0.5353	-0.0086	0.01248	0
7	148779618	148784495	rs1405124	rs6959224	ZNF786	-0.008699	0.01111	-0.01077	0.009761	-0.003838	0.5353	-0.0086	0.01248	0
7	148799572	148822062	rs7796282	rs4727017	ZNF425	-0.008699	0.01111	-0.01077	0.009761	-0.003838	0.5353	-0.0086	0.01248	0
14	35416938	35442205	rs11156868	rs12586945	IGBP1P1,SRP54	0.009376	0.01113	0.009729	0.02992	0.00939	0.1659	0.0096	0.009845	0
14	35550121	35550121	rs12434485	rs12434485	FAM177A1	0.009376	0.01113	0.009729	0.02992	0.00939	0.1659	0.0096	0.009845	0
14	35480388	35494519	rs17102967	rs4981263	SRP54	0.009376	0.01113	0.009729	0.02992	0.00939	0.1659	0.0096	0.009845	0
14	35556279	35571651	rs17103031	rs12100841	LOC101927178	0.009376	0.01113	0.009729	0.02992	0.00939	0.1659	0.0096	0.009845	0
14	35500702	35500702	rs7147346	rs7147346	SRP54,FAM177A1	0.009376	0.01113	0.009729	0.02992	0.00939	0.1659	0.0096	0.009845	0
17	78390195	78411073	rs9893968	rs11870849	ENDOV	-0.008818	0.01116	-0.009023	0.02858	-0.009334	0.16	-0.0091	0.009139	0
10	122358463	122358463	rs2901257	rs2901257	LINC01561	-0.008925	0.0112	-0.003178	0.4443	-0.02716	5.818e-05	-0.0099	0.004927	89.31
19	57323275	57323275	rs1558355	rs1558355	PEG3	0.008734	0.01126	0.006807	0.106	0.01282	0.03863	0.0087	0.01215	0
5	3190290	3415833	rs392439	rs426915	LINC01377,LINC01019	0.008734	0.01129	0.01126	0.008065	0.003216	0.5923	0.0085	0.01373	10.07
19	49950298	49955222	rs13394	rs3905288	PIH1D1	0.008792	0.01132	0.008295	0.04861	0.01062	0.09524	0.009	0.01012	0
19	49957606	49973784	rs16981276	rs1055637	ALDH16A1	0.008792	0.01132	0.008295	0.04861	0.01062	0.09524	0.009	0.01012	0
19	49955953	49955953	rs17206882	rs17206882	ALDH16A1,PIH1D1	0.008792	0.01132	0.008295	0.04861	0.01062	0.09524	0.009	0.01012	0
19	49977218	49977218	rs35538484	rs35538484	FLT3LG	0.008792	0.01132	0.008295	0.04861	0.01062	0.09524	0.009	0.01012	0
19	52040320	52068727	rs7250538	rs7257832	SIGLEC6,ZNF175	0.008932	0.01133	0.008929	0.03559	0.009048	0.164	0.009	0.01153	0
8	62214493	62411474	rs2919303	rs17789756	CLVS1	-0.008756	0.01142	-0.006184	0.1336	-0.01498	0.02268	-0.0087	0.01269	5.35
19	58207385	58218846	rs1009158	rs4801515	ZNF154	0.008859	0.01146	0.006305	0.1406	0.01446	0.02179	0.0089	0.0118	13.43
19	58105247	58105247	rs10403092	rs10403092	ZIK1,ZNF530	0.008859	0.01146	0.006305	0.1406	0.01446	0.02179	0.0089	0.0118	13.43
19	58093044	58093044	rs10405036	rs10405036	ZNF416,ZIK1	0.008859	0.01146	0.006305	0.1406	0.01446	0.02179	0.0089	0.0118	13.43
19	58896384	58896384	rs10407616	rs10407616	ZNF837,MIR4754	0.008859	0.01146	0.006305	0.1406	0.01446	0.02179	0.0089	0.0118	13.43
19	58870173	58870173	rs10410486	rs10410486	ZNF497	0.008859	0.01146	0.006305	0.1406	0.01446	0.02179	0.0089	0.0118	13.43
19	57790988	57804524	rs10411733	rs3746227	ZNF460	0.008859	0.01146	0.006305	0.1406	0.01446	0.02179	0.0089	0.0118	13.43
19	57665345	57679615	rs10416425	rs10402863	DUXA	0.008859	0.01146	0.006305	0.1406	0.01446	0.02179	0.0089	0.0118	13.43
19	57755055	57773447	rs10418480	rs4224	ZNF805	0.008859	0.01146	0.006305	0.1406	0.01446	0.02179	0.0089	0.0118	13.43
19	58329063	58331012	rs10419898	rs2303756	ZNF552,FKBP1AP1	0.008859	0.01146	0.006305	0.1406	0.01446	0.02179	0.0089	0.0118	13.43
19	58144561	58153596	rs10420097	rs3746215	ZNF211	0.008859	0.01146	0.006305	0.1406	0.01446	0.02179	0.0089	0.0118	13.43
19	58278429	58278429	rs10422444	rs10422444	ZNF776,ZNF586	0.008859	0.01146	0.006305	0.1406	0.01446	0.02179	0.0089	0.0118	13.43
19	58928302	58928786	rs10423138	rs7257872	ZNF584	0.008859	0.01146	0.006305	0.1406	0.01446	0.02179	0.0089	0.0118	13.43
19	58300066	58300066	rs10425889	rs10425889	ZNF586,ZNF552	0.008859	0.01146	0.006305	0.1406	0.01446	0.02179	0.0089	0.0118	13.43
19	57939619	57939619	rs11665675	rs11665675	ZNF17,ZNF749	0.008859	0.01146	0.006305	0.1406	0.01446	0.02179	0.0089	0.0118	13.43
19	58937637	58943077	rs11667591	rs8108766	ZNF584,ZNF132	0.008859	0.01146	0.006305	0.1406	0.01446	0.02179	0.0089	0.0118	13.43
19	58378516	58378516	rs11668314	rs11668314	ZNF587,ZNF814	0.008859	0.01146	0.006305	0.1406	0.01446	0.02179	0.0089	0.0118	13.43
19	58992896	59000273	rs11670764	rs4801273	ZNF446	0.008859	0.01146	0.006305	0.1406	0.01446	0.02179	0.0089	0.0118	13.43
19	57901261	57901261	rs12460323	rs12460323	ZNF548	0.008859	0.01146	0.006305	0.1406	0.01446	0.02179	0.0089	0.0118	13.43
19	58517681	58518516	rs12462562	rs9304810	LOC100128398	0.008859	0.01146	0.006305	0.1406	0.01446	0.02179	0.0089	0.0118	13.43
19	58073675	58073675	rs12610728	rs12610728	ZNF550,ZNF416	0.008859	0.01146	0.006305	0.1406	0.01446	0.02179	0.0089	0.0118	13.43
19	58857131	58857131	rs1265956	rs1265956	ZSCAN22,A1BG	0.008859	0.01146	0.006305	0.1406	0.01446	0.02179	0.0089	0.0118	13.43
19	58249304	58249304	rs12972098	rs12972098	ZNF671,ZNF776	0.008859	0.01146	0.006305	0.1406	0.01446	0.02179	0.0089	0.0118	13.43
19	58592788	58592788	rs12972447	rs12972447	ZNF135,ZSCAN18	0.008859	0.01146	0.006305	0.1406	0.01446	0.02179	0.0089	0.0118	13.43
19	58086196	58086196	rs12977037	rs12977037	ZNF416	0.008859	0.01146	0.006305	0.1406	0.01446	0.02179	0.0089	0.0118	13.43
19	57984190	57984254	rs12977381	rs10406621	ZNF772	0.008859	0.01146	0.006305	0.1406	0.01446	0.02179	0.0089	0.0118	13.43
19	59029306	59038895	rs13345233	rs11673465	ZBTB45	0.008859	0.01146	0.006305	0.1406	0.01446	0.02179	0.0089	0.0118	13.43
19	58946056	58952327	rs1465789	rs8109437	ZNF132	0.008859	0.01146	0.006305	0.1406	0.01446	0.02179	0.0089	0.0118	13.43
19	58600048	58626365	rs1529329	rs12462540	ZSCAN18	0.008859	0.01146	0.006305	0.1406	0.01446	0.02179	0.0089	0.0118	13.43
19	58058536	58070240	rs1548476	rs12975913	ZNF550	0.008859	0.01146	0.006305	0.1406	0.01446	0.02179	0.0089	0.0118	13.43
19	58693870	58722673	rs157357	rs11671199	ZNF274	0.008859	0.01146	0.006305	0.1406	0.01446	0.02179	0.0089	0.0118	13.43
19	58124965	58134272	rs2023809	rs2885007	ZNF134	0.008859	0.01146	0.006305	0.1406	0.01446	0.02179	0.0089	0.0118	13.43
19	58018848	58018848	rs2066936	rs2066936	ZNF773	0.008859	0.01146	0.006305	0.1406	0.01446	0.02179	0.0089	0.0118	13.43
19	58003580	58003580	rs2074071	rs2074071	ZNF419	0.008859	0.01146	0.006305	0.1406	0.01446	0.02179	0.0089	0.0118	13.43
19	58258120	58258589	rs2074080	rs2074081	ZNF776	0.008859	0.01146	0.006305	0.1406	0.01446	0.02179	0.0089	0.0118	13.43
19	58116143	58116143	rs2074206	rs2074206	ZNF530	0.008859	0.01146	0.006305	0.1406	0.01446	0.02179	0.0089	0.0118	13.43
19	58379892	58401342	rs2081884	rs2375145	ZNF814	0.008859	0.01146	0.006305	0.1406	0.01446	0.02179	0.0089	0.0118	13.43
19	57781034	57790613	rs2097982	rs7247503	ZNF805,ZNF460	0.008859	0.01146	0.006305	0.1406	0.01446	0.02179	0.0089	0.0118	13.43
19	58038624	58041703	rs2240022	rs12460048	ZNF549	0.008859	0.01146	0.006305	0.1406	0.01446	0.02179	0.0089	0.0118	13.43
19	59010819	59021347	rs2278497	rs34274259	SLC27A5	0.008859	0.01146	0.006305	0.1406	0.01446	0.02179	0.0089	0.0118	13.43
19	58911768	58911768	rs2278498	rs2278498	RNF225,ZNF584	0.008859	0.01146	0.006305	0.1406	0.01446	0.02179	0.0089	0.0118	13.43
19	58288169	58289801	rs2285615	rs7251603	ZNF586	0.008859	0.01146	0.006305	0.1406	0.01446	0.02179	0.0089	0.0118	13.43
19	57742248	57742703	rs2302060	rs758097	AURKC	0.008859	0.01146	0.006305	0.1406	0.01446	0.02179	0.0089	0.0118	13.43
19	58326001	58326001	rs2303817	rs2303817	ZNF552	0.008859	0.01146	0.006305	0.1406	0.01446	0.02179	0.0089	0.0118	13.43
19	57890000	57890547	rs2361119	rs10403190	ZNF547	0.008859	0.01146	0.006305	0.1406	0.01446	0.02179	0.0089	0.0118	13.43
19	58464629	58464629	rs257662	rs257662	ZNF256,C19orf18	0.008859	0.01146	0.006305	0.1406	0.01446	0.02179	0.0089	0.0118	13.43
19	58728349	58736625	rs260423	rs260428	ZNF274,ZNF544	0.008859	0.01146	0.006305	0.1406	0.01446	0.02179	0.0089	0.0118	13.43
19	58741170	58770883	rs260441	rs260461	ZNF544	0.008859	0.01146	0.006305	0.1406	0.01446	0.02179	0.0089	0.0118	13.43
19	58776630	58788236	rs260468	rs547045	ZNF544,ZNF8	0.008859	0.01146	0.006305	0.1406	0.01446	0.02179	0.0089	0.0118	13.43
19	58798300	58806686	rs260474	rs17853924	ZNF8	0.008859	0.01146	0.006305	0.1406	0.01446	0.02179	0.0089	0.0118	13.43
19	58440878	58440878	rs28545524	rs28545524	ZNF418	0.008859	0.01146	0.006305	0.1406	0.01446	0.02179	0.0089	0.0118	13.43
19	58481880	58485409	rs2889010	rs10402231	C19orf18	0.008859	0.01146	0.006305	0.1406	0.01446	0.02179	0.0089	0.0118	13.43
19	58528694	58539817	rs292829	rs1862494	LOC100128398,ZSCAN1	0.008859	0.01146	0.006305	0.1406	0.01446	0.02179	0.0089	0.0118	13.43
19	58354265	58357546	rs34871518	rs1047128	ZNF587B	0.008859	0.01146	0.006305	0.1406	0.01446	0.02179	0.0089	0.0118	13.43
19	59070916	59082835	rs3794964	rs10422621	MZF1-AS1	0.008859	0.01146	0.006305	0.1406	0.01446	0.02179	0.0089	0.0118	13.43
19	57641799	57642098	rs3795003	rs3764574	USP29	0.008859	0.01146	0.006305	0.1406	0.01446	0.02179	0.0089	0.0118	13.43
19	57820717	57829846	rs4289092	rs4801215	ZNF460,ZNF543	0.008859	0.01146	0.006305	0.1406	0.01446	0.02179	0.0089	0.0118	13.43
19	58567696	58567696	rs4384691	rs4384691	ZSCAN1,ZNF135	0.008859	0.01146	0.006305	0.1406	0.01446	0.02179	0.0089	0.0118	13.43
19	57835252	57837926	rs4801216	rs8110400	ZNF543	0.008859	0.01146	0.006305	0.1406	0.01446	0.02179	0.0089	0.0118	13.43
19	57736080	57739247	rs4801446	rs2361128	ZNF264,AURKC	0.008859	0.01146	0.006305	0.1406	0.01446	0.02179	0.0089	0.0118	13.43
19	57748385	57748905	rs4801447	rs7252399	AURKC,ZNF805	0.008859	0.01146	0.006305	0.1406	0.01446	0.02179	0.0089	0.0118	13.43
19	57949426	57956828	rs4801481	rs7246856	ZNF749	0.008859	0.01146	0.006305	0.1406	0.01446	0.02179	0.0089	0.0118	13.43
19	58224098	58224098	rs4801516	rs4801516	ZNF154,ZNF671	0.008859	0.01146	0.006305	0.1406	0.01446	0.02179	0.0089	0.0118	13.43
19	58569631	58580277	rs4801552	rs1057402	ZNF135	0.008859	0.01146	0.006305	0.1406	0.01446	0.02179	0.0089	0.0118	13.43
19	58675005	58685051	rs4801567	rs171853	ZNF329,ZNF274	0.008859	0.01146	0.006305	0.1406	0.01446	0.02179	0.0089	0.0118	13.43
19	58978517	58978517	rs4801595	rs4801595	ZNF324	0.008859	0.01146	0.006305	0.1406	0.01446	0.02179	0.0089	0.0118	13.43
19	58374953	58376159	rs5029044	rs10402865	ZNF587	0.008859	0.01146	0.006305	0.1406	0.01446	0.02179	0.0089	0.0118	13.43
19	58489387	58513548	rs525221	rs16988362	ZNF606	0.008859	0.01146	0.006305	0.1406	0.01446	0.02179	0.0089	0.0118	13.43
19	57961612	57961612	rs6510070	rs6510070	ZNF749,VN1R1	0.008859	0.01146	0.006305	0.1406	0.01446	0.02179	0.0089	0.0118	13.43
19	57997934	57997934	rs6510081	rs6510081	ZNF772,ZNF419	0.008859	0.01146	0.006305	0.1406	0.01446	0.02179	0.0089	0.0118	13.43
19	58417426	58417426	rs6510112	rs6510112	ZNF417	0.008859	0.01146	0.006305	0.1406	0.01446	0.02179	0.0089	0.0118	13.43
19	58637152	58661732	rs6510125	rs159679	ZNF329	0.008859	0.01146	0.006305	0.1406	0.01446	0.02179	0.0089	0.0118	13.43
19	59058083	59059729	rs7249714	rs2305120	TRIM28	0.008859	0.01146	0.006305	0.1406	0.01446	0.02179	0.0089	0.0118	13.43
19	57647015	57647015	rs7251328	rs7251328	ZIM3	0.008859	0.01146	0.006305	0.1406	0.01446	0.02179	0.0089	0.0118	13.43
19	58884965	58884965	rs7254299	rs7254299	ZNF837	0.008859	0.01146	0.006305	0.1406	0.01446	0.02179	0.0089	0.0118	13.43
19	57705281	57734848	rs7258170	rs6510050	ZNF264	0.008859	0.01146	0.006305	0.1406	0.01446	0.02179	0.0089	0.0118	13.43
19	57843920	57859811	rs8099984	rs2041111	ZNF543,ZNF304	0.008859	0.01146	0.006305	0.1406	0.01446	0.02179	0.0089	0.0118	13.43
19	58565431	58565431	rs8104122	rs8104122	ZSCAN1	0.008859	0.01146	0.006305	0.1406	0.01446	0.02179	0.0089	0.0118	13.43
19	59094136	59094136	rs8106379	rs8106379	CENPBD1P1	0.008859	0.01146	0.006305	0.1406	0.01446	0.02179	0.0089	0.0118	13.43
19	57862167	57870147	rs862698	rs7250521	ZNF304	0.008859	0.01146	0.006305	0.1406	0.01446	0.02179	0.0089	0.0118	13.43
19	59065952	59065952	rs873104	rs873104	CHMP2A	0.008859	0.01146	0.006305	0.1406	0.01446	0.02179	0.0089	0.0118	13.43
19	58899056	58902190	rs893179	rs8105899	RPS5	0.008859	0.01146	0.006305	0.1406	0.01446	0.02179	0.0089	0.0118	13.43
19	58865068	58865068	rs893182	rs893182	A1BG-AS1	0.008859	0.01146	0.006305	0.1406	0.01446	0.02179	0.0089	0.0118	13.43
5	73626450	73663379	rs898601	rs16871709	LINC01333,LINC01331	0.008859	0.01146	0.006305	0.1406	0.01446	0.02179	0.0089	0.0118	0
19	58808709	58830261	rs931258	rs7359922	ZNF8,ZSCAN22	0.008859	0.01146	0.006305	0.1406	0.01446	0.02179	0.0089	0.0118	13.43
19	58453342	58453342	rs959231	rs959231	ZNF256	0.008859	0.01146	0.006305	0.1406	0.01446	0.02179	0.0089	0.0118	13.43
19	58230620	58233008	rs9676323	rs3746207	ZNF671	0.008859	0.01146	0.006305	0.1406	0.01446	0.02179	0.0089	0.0118	13.43
19	58168922	58179234	rs9710520	rs10403851	ZNF211,ZSCAN4	0.008859	0.01146	0.006305	0.1406	0.01446	0.02179	0.0089	0.0118	13.43
19	58632872	58632872	rs971711	rs971711	ZSCAN18,ZNF329	0.008859	0.01146	0.006305	0.1406	0.01446	0.02179	0.0089	0.0118	13.43
19	58135349	58143463	rs9749439	rs9749254	ZNF134,ZNF211	0.008859	0.01146	0.006305	0.1406	0.01446	0.02179	0.0089	0.0118	13.43
19	57644442	57644442	rs9973275	rs9973275	USP29,ZIM3	0.008859	0.01146	0.006305	0.1406	0.01446	0.02179	0.0089	0.0118	13.43
2	228040420	228135631	rs16823282	rs28381984	COL4A3	0.009153	0.01152	0.009032	0.04266	0.01236	0.05576	0.0101	0.005726	0
14	35408548	35408548	rs712314	rs712314	IGBP1P1	0.009313	0.01161	0.009639	0.03126	0.00939	0.1659	0.0096	0.01027	0
2	12720311	12850363	rs6432315	rs16859278	MIR3681HG,TRIB2	0.008279	0.01162	0.00968	0.01731	0.00553	0.3373	0.008	0.01551	0
2	105857819	105857819	rs17636399	rs17636399	GPR45	0.008715	0.01164	0.007035	0.0889	0.01374	0.03231	0.009	0.009356	0
8	67114738	67330132	rs11996294	rs6991180	LINC00967,RRS1-AS1	-0.008897	0.01166	-0.006589	0.1159	-0.01479	0.02704	-0.0087	0.01422	20.76
2	160146177	160164187	rs13026048	rs174244	WDSUB1,BAZ2B	0.008688	0.01174	0.008517	0.04133	0.009294	0.1366	0.0088	0.01143	0
2	160092757	160139350	rs7609153	rs11889736	WDSUB1	0.008688	0.01174	0.008517	0.04133	0.009294	0.1366	0.0088	0.01143	0
4	118018508	118340829	rs11724737	rs17866961	TRAM1L1,LINC01378	0.008833	0.01179	0.01324	0.001693	-0.003491	0.5923	0.0091	0.00981	74.49
4	121853855	121951231	rs4532257	rs6857657	PRDM5,NDNF	0.008852	0.01182	0.01111	0.008652	0.00483	0.4638	0.0093	0.008992	0
4	121995198	122047579	rs6534248	rs867883	NDNF,TNIP3	0.008852	0.01182	0.01111	0.008652	0.00483	0.4638	0.0093	0.008992	0
4	122053223	122143664	rs6846553	rs6835704	TNIP3	0.008852	0.01182	0.01111	0.008652	0.00483	0.4638	0.0093	0.008992	0
4	121956610	121988791	rs10461204	rs2136947	NDNF	0.008852	0.01182	0.01111	0.008652	-0.004948	0.4361	0.0093	0.008992	0
5	2746229	2746229	rs1540709	rs1540709	IRX2	0.008873	0.01184	0.01101	0.01076	0.004207	0.5013	0.0088	0.01289	0
5	2755932	2755932	rs4866667	rs4866667	C5orf38	0.008873	0.01184	0.01101	0.01076	0.004207	0.5013	0.0088	0.01289	0
10	122521706	122522381	rs2997254	rs12261764	WDR11-AS1	-0.008927	0.01191	-0.003157	0.4533	-0.02714	6.03e-05	-0.01	0.004959	89.5
4	184040122	184234587	rs936044	rs907360	WWC2	0.009038	0.01196	0.009183	0.03493	0.009416	0.1466	0.0093	0.01028	0
10	120122016	120350036	rs236213	rs2292767	LINC00867,PRLHR	-0.008819	0.01196	-0.003389	0.4113	-0.02602	0.0001103	-0.0096	0.006186	86.48
4	122688744	122688744	rs4833233	rs4833233	PP12613	0.008771	0.01202	0.009544	0.02247	0.008089	0.2203	0.0091	0.009601	0
4	122681305	122683906	rs4075713	rs4075065	TMEM155	0.008773	0.01206	0.009557	0.02246	0.008089	0.2203	0.0091	0.009595	0
8	59578916	59710386	rs731685	rs2726596	NSMAF,TOX	-0.008863	0.01208	-0.007615	0.07064	-0.01266	0.05956	-0.0087	0.0145	0
2	158995999	158995999	rs736671	rs736671	UPP2,CCDC148-AS1	0.008981	0.01212	0.008877	0.04181	0.009231	0.1504	0.009	0.01252	0
2	159026540	159090235	rs1402866	rs13429339	CCDC148-AS1	0.008981	0.01212	0.008877	0.04181	0.009638	0.1342	0.009	0.01252	0
1	246729990	246831356	rs3795474	rs8344	CNST	0.008813	0.01213	0.005686	0.1879	0.01661	0.007131	0.0093	0.008329	56.84
5	3178779	3181008	rs16871355	rs1215665	LINC01377	0.008643	0.01216	0.01107	0.00921	0.003216	0.5923	0.0085	0.01463	12.53
1	245868363	245911174	rs2000101	rs12069802	KIF26B,SMYD3	0.008912	0.0122	0.006282	0.1498	0.0155	0.01344	0.0093	0.009123	31.98
17	74950401	75082787	rs4289018	rs1443142	MGAT5B,SEC14L1	-0.008773	0.01222	-0.005259	0.2079	-0.01829	0.005216	-0.0091	0.009829	64.89
20	7957766	7998156	rs6140479	rs6133527	TMX4	-0.008798	0.01227	-0.004673	0.2799	-0.01878	0.00225	-0.0094	0.007676	73.73
4	130696787	132612328	rs4317218	rs1909852	LOC101927282,LOC101927305	0.008903	0.01232	0.01011	0.019	0.008559	0.189	0.0092	0.01048	0
2	111931421	112010486	rs726430	rs4308124	BCL2L11,MIR4435-1	0.008476	0.01236	0.009316	0.02246	0.006731	0.2738	0.0085	0.01198	0
8	66078557	66089371	rs7842485	rs4737709	LINC00251	-0.00885	0.01238	-0.006179	0.1436	-0.01531	0.02069	-0.0088	0.01283	31.1
4	130645555	130691794	rs2637600	rs10518556	LOC101927282	0.008904	0.01238	0.01011	0.019	0.007067	0.2781	0.0092	0.01048	0
1	245911867	246668544	rs2817514	rs4654274	SMYD3	0.008838	0.01239	0.005885	0.178	0.0167	0.0069	0.0094	0.008219	37.42
5	3614352	4758455	rs13170992	rs1501761	IRX1,LOC101929153	0.008533	0.0124	0.01045	0.01174	0.004099	0.511	0.0082	0.01666	10.54
19	51582994	51587643	rs11671800	rs3745542	KLK14	0.009253	0.0124	0.008877	0.05041	0.00993	0.1298	0.0092	0.01327	0
19	51608555	51611073	rs12462533	rs2569432	CTU1	0.009253	0.0124	0.008877	0.05041	0.00993	0.1298	0.0092	0.01327	0
19	51642784	51642784	rs12983058	rs12983058	SIGLEC9,SIGLEC7	0.009253	0.0124	0.008877	0.05041	0.00993	0.1298	0.0092	0.01327	0
19	51592564	51599782	rs2091181	rs17715394	KLK14,CTU1	0.009253	0.0124	0.008877	0.05041	0.00993	0.1298	0.0092	0.01327	0
19	51676299	51676649	rs273658	rs17801681	SIGLEC17P	0.009253	0.0124	0.008877	0.05041	0.00993	0.1298	0.0092	0.01327	0
19	51627424	51639980	rs273686	rs1710378	SIGLEC9	0.009253	0.0124	0.008877	0.05041	0.00993	0.1298	0.0092	0.01327	0
21	39740180	40029361	rs4563321	rs1015070	ERG	0.009253	0.0124	0.008877	0.05041	0.00993	0.1298	0.0092	0.01327	0
19	51657650	51683396	rs4801860	rs7252160	LOC101928517	0.009253	0.0124	0.008877	0.05041	0.00993	0.1298	0.0092	0.01327	0
19	51614461	51614461	rs9917107	rs9917107	CTU1,SIGLEC9	0.009253	0.0124	0.008877	0.05041	0.00993	0.1298	0.0092	0.01327	0
20	9519467	9817816	rs3185693	rs6056922	PAK7	-0.008771	0.01244	-0.003759	0.3888	-0.01968	0.00103	-0.0093	0.007949	78.74
1	156184268	156207862	rs1060604	rs12083543	PMF1,PMF1-BGLAP	0.009635	0.0125	0.008061	0.07621	0.01596	0.03763	0.0101	0.009492	0
1	156263940	156264000	rs10908495	rs10908496	GLMP	0.009635	0.0125	0.008061	0.07621	0.01596	0.03763	0.0101	0.009492	0
1	156278175	156302575	rs10908498	rs12141236	CCT3	0.009635	0.0125	0.008061	0.07621	0.01596	0.03763	0.0101	0.009492	0
1	156273061	156275281	rs11264467	rs7522860	VHLL,CCT3	0.009635	0.0125	0.008061	0.07621	0.01596	0.03763	0.0101	0.009492	0
1	156321154	156336792	rs11264477	rs6665760	TSACC,RHBG	0.009635	0.0125	0.008061	0.07621	0.01596	0.03763	0.0101	0.009492	0
1	156254358	156258953	rs12023438	rs12563631	TMEM79	0.009635	0.0125	0.008061	0.07621	0.01596	0.03763	0.0101	0.009492	0
1	156210557	156210557	rs12090516	rs12090516	PMF1-BGLAP	0.009635	0.0125	0.008061	0.07621	0.01596	0.03763	0.0101	0.009492	0
1	156311165	156317734	rs12117903	rs12065767	TSACC	0.009635	0.0125	0.008061	0.07621	0.01596	0.03763	0.0101	0.009492	0
1	156209857	156209857	rs1543294	rs1543294	PMF1	0.009635	0.0125	0.008061	0.07621	0.01596	0.03763	0.0101	0.009492	0
1	156373583	156397981	rs16837368	rs7534014	C1orf61	0.009635	0.0125	0.008061	0.07621	0.01596	0.03763	0.0101	0.009492	0
1	156230206	156247907	rs2287024	rs2248273	SMG5	0.009635	0.0125	0.008061	0.07621	0.01596	0.03763	0.0101	0.009492	0
1	156340618	156354367	rs2985714	rs6668857	RHBG	0.009635	0.0125	0.008061	0.07621	0.01596	0.03763	0.0101	0.009492	0
1	156356480	156369266	rs6686886	rs4661040	RHBG,C1orf61	0.009635	0.0125	0.008061	0.07621	0.01596	0.03763	0.0101	0.009492	0
1	156213257	156217401	rs759330	rs12401854	PAQR6	0.009635	0.0125	0.008061	0.07621	0.01596	0.03763	0.0101	0.009492	0
7	148404379	148484978	rs243538	rs7778273	CUL1	-0.008534	0.01252	-0.01045	0.01202	-0.004183	0.4966	-0.0085	0.01357	0
7	148323280	148385725	rs2190642	rs10257756	C7orf33,CUL1	-0.008534	0.01252	-0.01045	0.01202	-0.004394	0.4747	-0.0085	0.01357	0
20	9485967	9495379	rs6056654	rs12151948	LAMP5-AS1	-0.008766	0.01257	-0.003729	0.3912	-0.01968	0.00103	-0.0093	0.007982	78.75
20	9462537	9482637	rs6086896	rs16995976	PLCB4,LAMP5-AS1	-0.008766	0.01257	-0.003729	0.3912	-0.01985	0.0009855	-0.0093	0.007982	80.15
1	156128337	156148165	rs10908489	rs6701295	SEMA4A	0.009642	0.01261	0.00805	0.0776	0.01596	0.03763	0.0101	0.009654	0
1	156153785	156153785	rs11264455	rs11264455	SEMA4A,SLC25A44	0.009642	0.01261	0.00805	0.0776	0.01596	0.03763	0.0101	0.009654	0
1	156163695	156181770	rs2842879	rs2853641	SLC25A44	0.009642	0.01261	0.00805	0.0776	0.01596	0.03763	0.0101	0.009654	0
4	178649091	178911873	rs3943470	rs17065497	LINC01098	0.008482	0.01263	0.01024	0.01089	0.005264	0.4254	0.0089	0.009414	0
8	62416173	62625232	rs16918881	rs2350920	ASPH	-0.008629	0.01264	-0.006012	0.144	-0.01498	0.02268	-0.0086	0.01396	27.68
2	107770572	107949307	rs2971662	rs6542714	MIR548AU	0.008521	0.0127	0.008443	0.03933	0.009545	0.131	0.0088	0.01057	0
2	107507702	107753988	rs6709151	rs4319926	ST6GAL2,MIR548AU	0.008521	0.0127	0.008443	0.03933	0.009545	0.131	0.0088	0.01057	0
19	52094962	52098461	rs4802818	rs1868945	LINC01530	0.008743	0.01273	0.008694	0.03931	0.009048	0.164	0.0088	0.01271	0
19	52103295	52108682	rs7255600	rs7247244	LINC01530,SIGLEC5	0.008743	0.01273	0.008694	0.03931	0.009048	0.164	0.0088	0.01271	0
19	52074474	52089724	rs7260534	rs4507016	ZNF175	0.008743	0.01273	0.008694	0.03931	0.009048	0.164	0.0088	0.01271	0
19	57313339	57320217	rs11633272	rs10401139	ZIM2	0.008577	0.01275	0.00656	0.1188	0.01282	0.03863	0.0085	0.01387	0
19	57293831	57304865	rs12610778	rs7247813	ZIM2-AS1	0.008577	0.01275	0.00656	0.1188	0.01282	0.03863	0.0085	0.01387	0
8	95140404	95227768	rs16916576	rs2607058	CDH17	-0.008945	0.0128	-0.004361	0.3184	-0.02049	0.001502	-0.0095	0.008467	76.96
8	95233336	95256726	rs2607060	rs2607073	CDH17,GEM	-0.008945	0.0128	-0.004361	0.3184	-0.02049	0.001502	-0.0095	0.008467	76.96
4	177255407	177593714	rs13117427	rs13129776	SPCS3,VEGFC	0.008589	0.01281	0.009734	0.01768	0.007271	0.2729	0.0091	0.00931	0
17	76208851	76208851	rs3764383	rs3764383	AFMID,BIRC5	-0.008749	0.01286	-0.005496	0.1947	-0.017	0.008045	-0.009	0.01052	55.79
17	78076592	78093221	rs12450199	rs2229221	GAA	-0.008753	0.01287	-0.008718	0.03545	-0.009761	0.1536	-0.009	0.01096	0
17	78125308	78148469	rs12601505	rs12939929	EIF4A3,CARD14	-0.008753	0.01287	-0.008718	0.03545	-0.009761	0.1536	-0.009	0.01096	0
17	78111877	78118569	rs2361710	rs12940486	EIF4A3	-0.008753	0.01287	-0.008718	0.03545	-0.009761	0.1536	-0.009	0.01096	0
17	78096187	78107537	rs8064429	rs7211079	GAA,EIF4A3	-0.008753	0.01287	-0.008718	0.03545	-0.009761	0.1536	-0.009	0.01096	0
19	49995893	49995893	rs1858742	rs1858742	RPL13A,RPL13AP5	0.008629	0.01289	0.008079	0.05468	0.01062	0.09524	0.0089	0.01145	0
19	49992367	49992367	rs2681568	rs2681568	RPL13AP5	0.008629	0.01289	0.008079	0.05468	0.01062	0.09524	0.0089	0.01145	0
19	50707234	50808749	rs16987402	rs7251148	MYH14	0.008564	0.01294	0.00709	0.09398	0.0121	0.04859	0.0087	0.01219	0
4	119437972	119462685	rs2035600	rs2200517	CEP170P1	0.008761	0.01299	0.01254	0.003097	0.000802	0.9027	0.0091	0.0104	55.89
14	34423275	34857581	rs1680687	rs17102509	EGLN3,SPTSSA	0.009096	0.01302	0.01145	0.009671	0.004763	0.4816	0.0092	0.01268	0
2	107102418	107412416	rs4362555	rs10183141	RGPD3,ST6GAL2	0.008536	0.01307	0.008814	0.03251	0.008443	0.1839	0.0087	0.01166	0
10	120106540	120106540	rs236217	rs236217	FAM204A,LINC00867	-0.008618	0.01309	-0.003389	0.4113	-0.02441	0.0002291	-0.0094	0.007225	86.48
10	120117595	120118598	rs703447	rs236212	LINC00867	-0.008618	0.01309	-0.003389	0.4113	-0.02441	0.0002291	-0.0094	0.007225	86.48
4	188608123	188911842	rs6826851	rs6836268	LOC100506272,ZFP42	0.008671	0.01312	0.01024	0.01696	0.004531	0.4717	0.0082	0.02021	24.43
8	50867869	51697092	rs318883	rs7831651	SNTG1	-0.008534	0.01312	-0.00725	0.07437	-0.01261	0.05913	-0.0087	0.01199	0
1	158580477	158656973	rs12128171	rs857940	SPTA1	0.009593	0.01312	0.007278	0.1174	0.0178	0.01426	0.0104	0.007987	33.48
1	158517353	158517353	rs16840314	rs16840314	OR6Y1	0.009593	0.01312	0.007278	0.1174	0.0178	0.01426	0.0104	0.007987	33.48
1	158456223	158510273	rs1894039	rs12121983	OR10R2,OR6Y1	0.009593	0.01312	0.007278	0.1174	0.0178	0.01426	0.0104	0.007987	26.97
1	158520737	158520737	rs6697656	rs6697656	OR6Y1,OR6P1	0.009593	0.01312	0.007278	0.1174	0.0178	0.01426	0.0104	0.007987	33.48
1	158549264	158549511	rs863360	rs863363	OR10X1	0.009593	0.01312	0.007278	0.1174	0.0178	0.01426	0.0104	0.007987	33.48
1	158553332	158564383	rs863368	rs857707	OR10X1,OR10Z1	0.009593	0.01312	0.007278	0.1174	0.0178	0.01426	0.0104	0.007987	33.48
19	51225367	51225367	rs11882862	rs11882862	SHANK1,CLEC11A	0.008766	0.01318	0.007114	0.09931	0.01326	0.03874	0.009	0.01141	0
19	51166451	51217550	rs8101316	rs3745530	SHANK1	0.008766	0.01318	0.007114	0.09931	0.01326	0.03874	0.009	0.01141	0
19	51230490	51267152	rs722036	rs9676503	CLEC11A,GPR32	0.008766	0.01318	0.007114	0.09931	0.0135	0.03593	0.009	0.01141	0
19	40609104	40691632	rs16974071	rs339520	ZNF780A,MAP3K10	0.008316	0.01319	0.0117	0.003275	-0.001324	0.8371	0.0081	0.01622	66.33
19	40580426	40580426	rs399405	rs399405	ZNF780A	0.008316	0.01319	0.0117	0.003275	-0.001324	0.8371	0.0081	0.01622	66.33
19	40448499	40448499	rs8110709	rs8110709	FCGBP,PSMC4	0.008316	0.01319	0.0117	0.003275	-0.001324	0.8371	0.0081	0.01622	66.33
10	118350949	118367168	rs7903492	rs7905887	PNLIPRP1	-0.00843	0.01321	-0.004659	0.2554	-0.01827	0.00328	-0.0088	0.009613	70.47
8	59193836	59317531	rs4602872	rs13255706	LOC101929528,UBXN2B	-0.00886	0.01324	-0.007883	0.06446	-0.01107	0.1012	-0.0087	0.0161	0
19	40854801	40880127	rs10422343	rs4803330	PLD3	0.008313	0.01327	0.01184	0.002958	-0.001803	0.7797	0.0081	0.01674	68.65
19	40890981	40890981	rs1968358	rs1968358	HIPK4	0.008313	0.01327	0.01184	0.002958	-0.001803	0.7797	0.0081	0.01674	69.27
19	40885071	40885071	rs2278227	rs2278227	HIPK4,PLD3	0.008313	0.01327	0.01184	0.002958	-0.001803	0.7797	0.0081	0.01674	69.27
2	105481442	105481442	rs1159964	rs1159964	LINC01159	0.008533	0.01329	0.007095	0.08667	0.0127	0.04562	0.0088	0.01124	0
2	105432142	105466651	rs4851716	rs6753397	LINC01158	0.008533	0.01329	0.007095	0.08667	0.0127	0.04562	0.0088	0.01124	0
2	105469864	105469864	rs6723328	rs6723328	LINC01158,POU3F3	0.008533	0.01329	0.007095	0.08667	0.0127	0.04562	0.0088	0.01124	0
10	118381945	118404700	rs12783584	rs2301178	PNLIPRP2	-0.008387	0.01331	-0.004649	0.2535	-0.01827	0.00328	-0.0088	0.009652	70.91
22	17842731	18038786	rs737915	rs174351	CECR2	0.009007	0.01333	0.01057	0.01574	0.005289	0.4303	0.009	0.01426	0
19	51446530	51455389	rs2659091	rs2569522	KLK5	0.009116	0.01334	0.008569	0.05805	0.0104	0.1115	0.0092	0.01351	0
1	247366435	247404911	rs11811599	rs12118988	MIR3916,VN1R5	0.008588	0.01335	0.005691	0.1804	0.01588	0.00992	0.009	0.009844	46.6
1	247336726	247363861	rs1609840	rs10924963	ZNF124,MIR3916	0.008588	0.01335	0.005691	0.1804	0.01588	0.00992	0.009	0.009844	50.25
1	247365848	247366124	rs6700968	rs11806853	MIR3916	0.008588	0.01335	0.005691	0.1804	0.01588	0.00992	0.009	0.009844	46.6
4	183166539	183722743	rs13124389	rs2309777	TENM3	0.008894	0.01343	0.01015	0.01845	0.006979	0.2862	0.009	0.01293	0
19	49560461	49560461	rs3810182	rs3810182	CGB7,NTF4	0.008633	0.01344	0.007851	0.06297	0.01095	0.09022	0.0088	0.0128	0
19	49534958	49534958	rs7251022	rs7251022	SNAR-G2	0.008633	0.01344	0.007851	0.06297	0.01095	0.09022	0.0088	0.0128	0
1	249154567	249179856	rs10157709	rs12043282	ZNF692,PGBD2	0.008573	0.01346	0.005683	0.1806	0.01588	0.00992	0.009	0.009876	46.71
1	248687649	248688317	rs10158204	rs28610409	OR2G6,OR2T29	0.008573	0.01346	0.005683	0.1806	0.01588	0.00992	0.009	0.009876	46.71
1	247662398	247665523	rs10754564	rs6682290	OR2W5,GCSAML	0.008573	0.01346	0.005683	0.1806	0.01588	0.00992	0.009	0.009876	46.71
1	248439206	248439206	rs10788764	rs10788764	OR2T33,OR2T12	0.008573	0.01346	0.005683	0.1806	0.01588	0.00992	0.009	0.009876	46.71
1	247925390	247975655	rs10788785	rs7541715	OR1C1,OR14A16	0.008573	0.01346	0.005683	0.1806	0.01588	0.00992	0.009	0.009876	46.71
1	247653412	247654993	rs10802516	rs10925061	OR2W5	0.008573	0.01346	0.005683	0.1806	0.01588	0.00992	0.009	0.009876	46.71
1	247686454	247723670	rs10802520	rs3844081	GCSAML	0.008573	0.01346	0.005683	0.1806	0.01588	0.00992	0.009	0.009876	46.71
1	247696047	247696047	rs10802521	rs10802521	GCSAML,OR2C3	0.008573	0.01346	0.005683	0.1806	0.01588	0.00992	0.009	0.009876	46.71
1	247978996	247978996	rs10888249	rs10888249	OR14A16	0.008573	0.01346	0.005683	0.1806	0.01588	0.00992	0.009	0.009876	46.71
1	247500650	247578441	rs10924989	rs2027432	ZNF496,NLRP3	0.008573	0.01346	0.005683	0.1806	0.01588	0.00992	0.009	0.009876	46.71
1	247745227	247749572	rs10925083	rs7539699	GCSAML,OR2G2	0.008573	0.01346	0.005683	0.1806	0.01588	0.00992	0.009	0.009876	46.71
1	248046272	248048987	rs11204538	rs7514184	TRIM58,OR2W3	0.008573	0.01346	0.005683	0.1806	0.01588	0.00992	0.009	0.009876	46.71
1	249120684	249121038	rs11205415	rs12029054	SH3BP5L;MIR3124	0.008573	0.01346	0.005683	0.1806	0.01588	0.00992	0.009	0.009876	46.71
1	249146286	249150330	rs11205429	rs13313010	ZNF692	0.008573	0.01346	0.005683	0.1806	0.01588	0.00992	0.009	0.009876	46.71
1	247835352	247836008	rs1151641	rs28555391	OR13G1	0.008573	0.01346	0.005683	0.1806	0.01588	0.00992	0.009	0.009876	46.71
1	247781105	247828922	rs1151682	rs4094009	OR2G3,OR13G1	0.008573	0.01346	0.005683	0.1806	0.01588	0.00992	0.009	0.009876	46.71
1	247752019	247752367	rs1151687	rs869111	OR2G2	0.008573	0.01346	0.005683	0.1806	0.01588	0.00992	0.009	0.009876	46.71
1	249122243	249128708	rs11800006	rs6695844	MIR3124,ZNF672	0.008573	0.01346	0.005683	0.1806	0.01588	0.00992	0.009	0.009876	46.71
1	248273555	248279484	rs12041993	rs11204592	OR2L13,OR2M1P	0.008573	0.01346	0.005683	0.1806	0.01588	0.00992	0.009	0.009876	46.71
1	247614386	247615595	rs12070953	rs6698597	OR2B11	0.008573	0.01346	0.005683	0.1806	0.01588	0.00992	0.009	0.009876	46.71
1	247768808	247768808	rs12080930	rs12080930	OR2G3	0.008573	0.01346	0.005683	0.1806	0.01588	0.00992	0.009	0.009876	46.71
1	248090251	248094461	rs12094001	rs11204565	OR2T8,OR2L13	0.008573	0.01346	0.005683	0.1806	0.01588	0.00992	0.009	0.009876	46.71
1	247986129	247998241	rs12130569	rs6664571	OR14A16,OR11L1	0.008573	0.01346	0.005683	0.1806	0.01588	0.00992	0.009	0.009876	46.71
1	249104349	249117341	rs12239259	rs7526416	SH3BP5L	0.008573	0.01346	0.005683	0.1806	0.01588	0.00992	0.009	0.009876	46.71
1	247921100	247922566	rs1552812	rs10749655	OR1C1	0.008573	0.01346	0.005683	0.1806	0.01588	0.00992	0.009	0.009876	46.71
1	247462701	247491143	rs1616299	rs10924987	ZNF496	0.008573	0.01346	0.005683	0.1806	0.01588	0.00992	0.009	0.009876	46.71
1	247419664	247419664	rs1778541	rs1778541	VN1R5	0.008573	0.01346	0.005683	0.1806	0.01588	0.00992	0.009	0.009876	46.71
1	247689532	247690417	rs1881797	rs12404733	GCSAML-AS1	0.008573	0.01346	0.005683	0.1806	0.01588	0.00992	0.009	0.009876	46.71
1	248515194	248521032	rs1934541	rs946761	OR14C36,OR2T4	0.008573	0.01346	0.005683	0.1806	0.01588	0.00992	0.009	0.009876	46.71
1	248845097	248845097	rs2000390	rs2000390	OR14I1	0.008573	0.01346	0.005683	0.1806	0.01588	0.00992	0.009	0.009876	46.71
1	249143646	249143646	rs2511	rs2511	ZNF672	0.008573	0.01346	0.005683	0.1806	0.01588	0.00992	0.009	0.009876	46.71
1	248569369	248569369	rs28599722	rs28599722	OR2T1	0.008573	0.01346	0.005683	0.1806	0.01588	0.00992	0.009	0.009876	46.71
1	247840784	247868113	rs28620741	rs880143	OR13G1,OR6F1	0.008573	0.01346	0.005683	0.1806	0.01588	0.00992	0.009	0.009876	46.71
1	248512094	248513956	rs28728105	rs6692618	OR14C36	0.008573	0.01346	0.005683	0.1806	0.01588	0.00992	0.009	0.009876	46.71
1	248297531	248307317	rs3001300	rs7414032	OR2M1P,OR2M5	0.008573	0.01346	0.005683	0.1806	0.01588	0.00992	0.009	0.009876	46.71
1	248486913	248486913	rs4244185	rs4244185	OR2M7	0.008573	0.01346	0.005683	0.1806	0.01588	0.00992	0.009	0.009876	46.71
1	248493511	248509495	rs4244187	rs1339990	OR2M7,OR14C36	0.008573	0.01346	0.005683	0.1806	0.01588	0.00992	0.009	0.009876	46.71
1	247617036	247652603	rs4353135	rs10754563	OR2B11,OR2W5	0.008573	0.01346	0.005683	0.1806	0.01588	0.00992	0.009	0.009876	46.71
1	248464871	248464871	rs4372295	rs4372295	OR2T12,OR2M7	0.008573	0.01346	0.005683	0.1806	0.01588	0.00992	0.009	0.009876	46.71
1	248411889	248428638	rs4453078	rs11204620	OR2M4,OR2T33	0.008573	0.01346	0.005683	0.1806	0.01588	0.00992	0.009	0.009876	46.71
1	248396069	248401116	rs4509607	rs4347239	OR2M3,OR2M4	0.008573	0.01346	0.005683	0.1806	0.01588	0.00992	0.009	0.009876	46.71
1	247422297	247460727	rs4642922	rs3850825	VN1R5,ZNF496	0.008573	0.01346	0.005683	0.1806	0.01588	0.00992	0.009	0.009876	46.71
1	247580568	247609328	rs4925648	rs12565738	NLRP3	0.008573	0.01346	0.005683	0.1806	0.01588	0.00992	0.009	0.009876	46.71
1	248019808	248040104	rs4925742	rs4925753	TRIM58	0.008573	0.01346	0.005683	0.1806	0.01588	0.00992	0.009	0.009876	46.71
1	248058265	248060780	rs6587386	rs6587389	OR2W3	0.008573	0.01346	0.005683	0.1806	0.01588	0.00992	0.009	0.009876	46.71
1	247881348	247919340	rs6587397	rs10788766	OR6F1,OR1C1	0.008573	0.01346	0.005683	0.1806	0.01588	0.00992	0.009	0.009876	46.71
1	248560741	248562691	rs6587471	rs28571660	OR2T6,OR2T1	0.008573	0.01346	0.005683	0.1806	0.01588	0.00992	0.009	0.009876	46.71
1	248578622	248578622	rs6587475	rs6587475	OR2T1,OR2T2	0.008573	0.01346	0.005683	0.1806	0.01588	0.00992	0.009	0.009876	46.71
1	248862517	248862517	rs6600755	rs6600755	LOC101928226	0.008573	0.01346	0.005683	0.1806	0.01588	0.00992	0.009	0.009876	46.71
1	248224216	248224216	rs6658227	rs6658227	OR2L3	0.008573	0.01346	0.005683	0.1806	0.01588	0.00992	0.009	0.009876	46.71
1	248128929	248129240	rs6664332	rs4478844	OR2AK2	0.008573	0.01346	0.005683	0.1806	0.01588	0.00992	0.009	0.009876	46.71
1	248402758	248402758	rs6666148	rs6666148	OR2M4	0.008573	0.01346	0.005683	0.1806	0.01588	0.00992	0.009	0.009876	46.71
1	248528981	248528981	rs6669587	rs6669587	OR2T4,OR2T6	0.008573	0.01346	0.005683	0.1806	0.01588	0.00992	0.009	0.009876	46.71
1	247760810	247763857	rs6676750	rs4925689	OR2G2,OR2G3	0.008573	0.01346	0.005683	0.1806	0.01588	0.00992	0.009	0.009876	46.71
1	248004296	248004775	rs6681483	rs10888256	OR11L1	0.008573	0.01346	0.005683	0.1806	0.01588	0.00992	0.009	0.009876	46.71
1	248342577	248342837	rs6683114	rs7537031	OR2M2	0.008573	0.01346	0.005683	0.1806	0.01588	0.00992	0.009	0.009876	46.71
1	247695756	247695756	rs6697472	rs6697472	OR2C3	0.008573	0.01346	0.005683	0.1806	0.01588	0.00992	0.009	0.009876	46.71
1	248100333	248264018	rs6701018	rs10749643	OR2L13	0.008573	0.01346	0.005683	0.1806	0.01588	0.00992	0.009	0.009876	46.71
1	248550894	248552478	rs7418152	rs1538706	OR2T6	0.008573	0.01346	0.005683	0.1806	0.01588	0.00992	0.009	0.009876	46.71
1	247874515	247875415	rs7517197	rs2282316	OR6F1	0.008573	0.01346	0.005683	0.1806	0.01588	0.00992	0.009	0.009876	46.71
1	248435831	248437568	rs7521689	rs4586010	OR2T33	0.008573	0.01346	0.005683	0.1806	0.01588	0.00992	0.009	0.009876	46.71
1	249202567	249210707	rs7527472	rs6704311	PGBD2	0.008573	0.01346	0.005683	0.1806	0.01588	0.00992	0.009	0.009876	46.71
1	248012296	248018426	rs7530535	rs7513527	OR11L1,TRIM58	0.008573	0.01346	0.005683	0.1806	0.01588	0.00992	0.009	0.009876	46.71
1	249066372	249098988	rs7532941	rs10888589	LYPD8,SH3BP5L	0.008573	0.01346	0.005683	0.1806	0.01588	0.00992	0.009	0.009876	46.71
1	248316406	248341792	rs7553764	rs4523547	OR2M5,OR2M2	0.008573	0.01346	0.005683	0.1806	0.01588	0.00992	0.009	0.009876	46.71
1	248286356	248286356	rs9435872	rs9435872	OR2M1P	0.008573	0.01346	0.005683	0.1806	0.01588	0.00992	0.009	0.009876	46.71
1	248060929	248082848	rs946699	rs10888277	OR2W3,OR2T8	0.008573	0.01346	0.005683	0.1806	0.01588	0.00992	0.009	0.009876	46.71
1	248685253	248686835	rs9727474	rs4074755	OR2G6	0.008573	0.01346	0.005683	0.1806	0.01588	0.00992	0.009	0.009876	46.71
15	91261381	91359640	rs11204553	rs16944884	BLM	0.008573	0.01346	0.006388	0.146	0.01588	0.00992	0.009	0.009876	46.71
5	10679746	10760373	rs7973	rs182073	DAP	0.008573	0.01346	0.006524	0.1323	0.01588	0.00992	0.009	0.009876	69.32
4	177607339	177689133	rs17697359	rs4557213	VEGFC	0.008444	0.01348	0.009541	0.01852	0.007193	0.279	0.0089	0.009861	0
17	76143009	76160881	rs7217374	rs2292235	C17orf99	-0.008682	0.01351	-0.00576	0.1745	-0.01597	0.01236	-0.0089	0.01142	37.19
2	10580967	10585164	rs1049500	rs6738288	ODC1	0.007905	0.01368	0.007951	0.04308	0.007235	0.2034	0.0077	0.01674	0
8	61888469	62195086	rs10113311	rs2919308	LOC100130298,CLVS1	-0.00854	0.01371	-0.006483	0.1222	-0.0138	0.03528	-0.0084	0.01633	0
7	148501703	148503377	rs10252308	rs757624	CUL1,EZH2	-0.008424	0.01375	-0.01045	0.01202	-0.003652	0.5527	-0.0083	0.01552	0
7	148506064	148572504	rs740949	rs1880358	EZH2	-0.008424	0.01375	-0.01045	0.01202	-0.003652	0.5527	-0.0083	0.01552	0
7	148694939	148694971	rs716817	rs716818	GHET1,PDIA4	-0.008444	0.01376	-0.01042	0.0125	-0.003838	0.5353	-0.0084	0.01529	0
7	148589869	148680989	rs11984309	rs2709331	EZH2,GHET1	-0.008444	0.01376	-0.01042	0.0125	-0.003963	0.5199	-0.0084	0.01529	0
1	156055344	156107534	rs12035615	rs4641	LMNA	0.009617	0.01377	0.008038	0.08205	0.01596	0.03763	0.0102	0.01014	0
4	120551085	120716967	rs3806808	rs7699214	PDE5A,LINC01365	0.008676	0.0138	0.01135	0.007359	0.003246	0.6208	0.009	0.01149	27.38
4	177720359	178229612	rs11131764	rs17726200	VEGFC,NEIL3	0.00842	0.01381	0.009544	0.01858	0.007193	0.279	0.0089	0.009889	0
8	65720734	66065201	rs6980478	rs9643391	CYP7B1,LINC00251	-0.008691	0.01383	-0.005216	0.2163	-0.01682	0.01079	-0.0086	0.01515	54.94
2	87046014	87059005	rs11893045	rs6705448	CD8B	0.008428	0.01383	0.008135	0.04601	0.01004	0.1205	0.0087	0.01165	0
2	87012293	87029673	rs3020729	rs6753271	CD8A	0.008428	0.01383	0.008135	0.04601	0.01004	0.1205	0.0087	0.01165	0
2	87009488	87009992	rs938487	rs28607027	RMND5A,CD8A	0.008428	0.01383	0.008135	0.04601	0.01004	0.1205	0.0087	0.01165	0
1	155993456	155999571	rs1111102	rs4661096	SSR2,UBQLN4	0.009539	0.01391	0.007228	0.1157	0.01795	0.01817	0.0101	0.009885	33.59
1	156010787	156021891	rs12735992	rs10796957	UBQLN4	0.009539	0.01391	0.007349	0.1092	0.01795	0.01817	0.0101	0.009885	32.04
2	106511846	106679941	rs933793	rs2377446	NCK2,C2orf40	0.008504	0.01393	0.008837	0.03303	0.008309	0.1939	0.0087	0.01239	0
1	247251453	247261502	rs12135374	rs10924910	ZNF670-ZNF695,ZNF669	0.008585	0.01394	0.005661	0.1865	0.01588	0.00992	0.009	0.01012	46.61
1	247262625	247267668	rs6699898	rs2270616	ZNF669	0.008585	0.01394	0.005661	0.1865	0.01588	0.00992	0.009	0.01012	46.61
1	247109168	247242032	rs6426191	rs3806269	ZNF670-ZNF695	0.008585	0.01394	0.005654	0.1861	0.01605	0.00884	0.009	0.01012	53.08
10	120453168	120502760	rs10510046	rs11198586	CACUL1	-0.008623	0.01404	-0.002979	0.4731	-0.02602	0.0001103	-0.0095	0.007159	88.47
10	120356379	120432485	rs7079202	rs3887073	PRLHR,CACUL1	-0.008623	0.01404	-0.002979	0.4731	-0.02602	0.0001103	-0.0095	0.007159	88.78
1	244874837	244988406	rs2365966	rs2101871	DESI2,COX20	-0.008623	0.01404	0.004557	0.2952	-0.02602	0.0001103	-0.0095	0.007159	0
1	157962973	158061626	rs6697908	rs912572	KIRREL	0.009436	0.01406	0.006961	0.1283	0.01812	0.01411	0.0101	0.009355	42.86
19	34315896	34658999	rs256335	rs498431	KCTD15,LSM14A	0.008614	0.01414	0.009972	0.01884	0.003968	0.5365	0.0081	0.02112	0
19	51773802	51811788	rs1878047	rs10407329	SIGLECL1,IGLON5	0.009049	0.01414	0.008453	0.06105	0.01017	0.1209	0.009	0.01518	0
8	96282926	96823305	rs10956944	rs3134498	C8orf37-AS1	-0.008963	0.01415	-0.005027	0.2572	-0.01897	0.003998	-0.0094	0.01024	70.31
2	158593357	158718380	rs12997	rs1866886	ACVR1	0.008745	0.01419	0.009516	0.02837	0.007084	0.2657	0.0087	0.01492	0
10	121439274	121484123	rs196298	rs196212	BAG3,INPP5F	-0.008542	0.01423	-0.002839	0.4885	-0.02687	7.972e-05	-0.0093	0.007537	89.57
4	78534857	78624604	rs7660547	rs17002781	CXCL13,CNOT6L	0.008434	0.01429	0.008949	0.02991	0.006973	0.2762	0.0084	0.01551	0
4	78432340	78530068	rs17002713	rs2903289	CXCL13	0.008434	0.01429	0.008949	0.02991	0.00727	0.2531	0.0084	0.01551	0
19	40725304	40725304	rs10412156	rs10412156	TTC9B	0.008216	0.01433	0.0117	0.003275	-0.001803	0.7797	0.008	0.018	68.65
19	40841508	40853492	rs12151335	rs7249146	C19orf47	0.008216	0.01433	0.0117	0.003275	-0.001803	0.7797	0.008	0.018	68.65
19	40711333	40711333	rs892117	rs892117	MAP3K10	0.008216	0.01433	0.0117	0.003275	-0.001803	0.7797	0.008	0.018	68.65
19	40759660	40788641	rs892120	rs11880261	AKT2	0.008216	0.01433	0.0117	0.003275	-0.001803	0.7797	0.008	0.018	68.65
19	40731371	40731945	rs934426	rs874269	CNTD2	0.008216	0.01433	0.0117	0.003275	-0.001803	0.7797	0.008	0.018	68.65
8	62633848	63148154	rs7003213	rs6995731	MIR4470,NKAIN3	-0.008396	0.01442	-0.006129	0.1359	-0.01498	0.02268	-0.0084	0.01544	29.64
8	61593569	61780289	rs10957153	rs6985168	CHD7	-0.008473	0.01448	-0.006147	0.1375	-0.01377	0.03632	-0.0083	0.0173	0
8	63161013	63879566	rs12549042	rs12543454	NKAIN3	-0.008448	0.01456	-0.006417	0.1213	-0.01408	0.03268	-0.0084	0.01623	5.24
8	59171944	59183963	rs4237026	rs7843843	LOC101929528	-0.008711	0.01459	-0.007883	0.06446	-0.01004	0.1353	-0.0085	0.01797	0
19	49482522	49485758	rs12980441	rs2270937	GYS1	0.008523	0.01459	0.007716	0.06731	0.01095	0.09022	0.0087	0.01375	0
19	49506390	49518484	rs3764622	rs753307	RUVBL2	0.008523	0.01459	0.007716	0.06731	0.01095	0.09022	0.0087	0.01375	0
19	49461305	49465384	rs2387583	rs905238	BAX	0.00853	0.01459	0.007716	0.06731	0.01101	0.08985	0.0087	0.01371	0
4	120864103	120880067	rs1503537	rs2389925	LOC100996694	0.008565	0.01459	0.0112	0.007805	0.003246	0.6208	0.0089	0.01188	4.29
4	120721063	120721063	rs2389954	rs2389954	LINC01365	0.008565	0.01459	0.0112	0.007805	0.003246	0.6208	0.0089	0.01188	4.29
4	120892803	120973238	rs41390552	rs13126776	LOC100996694,MAD2L1	0.008565	0.01459	0.0112	0.007805	0.003246	0.6208	0.0089	0.01188	4.29
4	120756690	120858180	rs6836195	rs4834827	LINC01365,LOC100996694	0.008565	0.01459	0.0112	0.007805	0.003246	0.6208	0.0089	0.01188	4.29
2	86840691	86841775	rs13394423	rs308907	RNF103,RNF103-CHMP3	0.008373	0.0146	0.007746	0.0579	0.01094	0.09086	0.0087	0.01198	0
2	10444031	10567895	rs13023336	rs1465323	HPCAL1	0.007832	0.01461	0.007834	0.04659	0.007235	0.2034	0.0076	0.01802	0
19	50421683	50421683	rs1152237	rs1152237	IL4I1,NUP62	0.008326	0.01465	0.006824	0.1024	0.01197	0.04912	0.0085	0.01361	0
19	50400094	50404939	rs16981522	rs1290754	IL4I1	0.008326	0.01465	0.006824	0.1024	0.01197	0.04912	0.0085	0.01361	0
14	35585337	35591174	rs10140974	rs1056879	PPP2R3C	0.008962	0.01466	0.009126	0.04002	0.00939	0.1659	0.0092	0.01305	0
14	35596092	35739258	rs10147080	rs8016140	KIAA0391	0.008962	0.01466	0.009126	0.04002	0.00939	0.1659	0.0092	0.01305	0
14	35761592	35772940	rs2277459	rs10141237	PSMA6	0.008962	0.01466	0.009126	0.04002	0.00939	0.1659	0.0092	0.01305	0
14	35745642	35745642	rs3742370	rs3742370	KIAA0391,PSMA6	0.008962	0.01466	0.009126	0.04002	0.00939	0.1659	0.0092	0.01305	0
4	188927822	189011174	rs1388935	rs12647135	ZFP42,TRIML2	0.008639	0.01479	0.01013	0.01914	0.004675	0.4569	0.0081	0.02327	0
1	155910830	155910830	rs1018730	rs1018730	RXFP4	0.009439	0.0148	0.007109	0.1211	0.01795	0.01817	0.01	0.0105	33.59
1	155868984	155880391	rs1055184	rs867550	RIT1	0.009439	0.0148	0.007109	0.1211	0.01795	0.01817	0.01	0.0105	33.59
1	155658940	155708344	rs1058207	rs12066633	DAP3	0.009439	0.0148	0.007109	0.1211	0.01795	0.01817	0.01	0.0105	33.59
1	155713650	155713650	rs10908481	rs10908481	DAP3,MSTO2P	0.009439	0.0148	0.007109	0.1211	0.01795	0.01817	0.01	0.0105	33.59
1	155725531	155828911	rs11803678	rs1627630	GON4L	0.009439	0.0148	0.007109	0.1211	0.01795	0.01817	0.01	0.0105	33.59
1	155589120	155628219	rs12070752	rs601103	MSTO1,YY1AP1	0.009439	0.0148	0.007109	0.1211	0.01795	0.01817	0.01	0.0105	34.15
1	155922195	155947875	rs12081057	rs928596	ARHGEF2	0.009439	0.0148	0.007109	0.1211	0.01795	0.01817	0.01	0.0105	33.59
1	155860091	155863697	rs1749405	rs12722806	SYT11,RIT1	0.009439	0.0148	0.007109	0.1211	0.01795	0.01817	0.01	0.0105	33.59
1	155951502	155973971	rs1889532	rs2886070	ARHGEF2,SSR2	0.009439	0.0148	0.007109	0.1211	0.01795	0.01817	0.01	0.0105	33.59
1	155914988	155914988	rs2016251	rs2016251	RXFP4,ARHGEF2	0.009439	0.0148	0.007109	0.1211	0.01795	0.01817	0.01	0.0105	33.59
1	155630752	155658672	rs3738590	rs512551	YY1AP1	0.009439	0.0148	0.007109	0.1211	0.01795	0.01817	0.01	0.0105	33.59
1	155829511	155852123	rs3820594	rs729022	SYT11	0.009439	0.0148	0.007109	0.1211	0.01795	0.01817	0.01	0.0105	33.59
1	155887772	155904392	rs605025	rs2275081	KIAA0907	0.009439	0.0148	0.007109	0.1211	0.01795	0.01817	0.01	0.0105	33.59
1	155978725	155983869	rs915178	rs17385169	SSR2	0.009439	0.0148	0.007109	0.1211	0.01795	0.01817	0.01	0.0105	33.59
19	40360928	40440064	rs1053686	rs2355720	FCGBP	0.008171	0.01488	0.0115	0.003875	-0.001324	0.8371	0.008	0.0183	64.03
17	70125690	70393080	rs6501522	rs9906315	SOX9,LINC00673	-0.008419	0.01488	-0.007664	0.06824	-0.01092	0.07993	-0.0086	0.01329	0
10	120864781	120891279	rs1511034	rs12240627	FAM45BP	-0.00853	0.01489	-0.0031	0.4535	-0.02543	0.0001696	-0.0093	0.008151	87.65
10	120810279	120828883	rs2271363	rs1533111	EIF3A	-0.00853	0.01489	-0.0031	0.4535	-0.02543	0.0001696	-0.0093	0.008151	87.65
10	120897479	120897479	rs34179455	rs34179455	FAM45A	-0.00853	0.01489	-0.0031	0.4535	-0.02543	0.0001696	-0.0093	0.008151	87.65
10	120792703	120792703	rs546808	rs546808	NANOS1	-0.00853	0.01489	-0.0031	0.4535	-0.02543	0.0001696	-0.0093	0.008151	87.65
10	120900271	120917445	rs7912267	rs2275111	SFXN4	-0.00853	0.01489	-0.0031	0.4535	-0.02543	0.0001696	-0.0093	0.008151	87.65
7	149585379	149900486	rs6954118	rs11975282	ATP6V0E2,ACTR3C	-0.008386	0.01492	-0.01102	0.008032	-0.002595	0.6808	-0.0085	0.01441	19.85
7	149571466	149577591	rs7795944	rs1133480	ATP6V0E2	-0.008386	0.01492	-0.01102	0.008032	-0.002595	0.6808	-0.0085	0.01441	19.56
17	74561950	74578682	rs2241919	rs11077835	ST6GALNAC2	-0.008499	0.01494	-0.004527	0.281	-0.01866	0.003639	-0.0088	0.01189	66.59
17	74585456	74618871	rs4471711	rs2410993	ST6GALNAC2,ST6GALNAC1	-0.008499	0.01494	-0.004527	0.281	-0.01866	0.003639	-0.0088	0.01189	70.92
4	122156142	122248652	rs7671286	rs11098611	TNIP3,QRFPR	0.008548	0.01499	0.01111	0.008652	0.003807	0.5629	0.009	0.01146	0
1	155234821	155241361	rs1076556	rs2236863	CLK2	0.009346	0.01501	0.00707	0.1222	0.01728	0.02009	0.0099	0.01089	27.61
1	155043325	155049402	rs11264306	rs3766916	EFNA4,EFNA3	0.009346	0.01501	0.00707	0.1222	0.01728	0.02009	0.0099	0.01089	29.25
1	155064844	155095300	rs11805807	rs12040970	EFNA3,EFNA1	0.009346	0.01501	0.00707	0.1222	0.01728	0.02009	0.0099	0.01089	27.61
1	155053719	155059851	rs1462855	rs2306124	EFNA3	0.009346	0.01501	0.00707	0.1222	0.01728	0.02009	0.0099	0.01089	27.61
1	155157853	155157853	rs1611774	rs1611774	MUC1,TRIM46	0.009346	0.01501	0.00707	0.1222	0.01728	0.02009	0.0099	0.01089	27.61
1	155194980	155194980	rs2049805	rs2049805	GBAP1	0.009346	0.01501	0.00707	0.1222	0.01728	0.02009	0.0099	0.01089	27.61
1	155230131	155232074	rs3180018	rs1046188	SCAMP3	0.009346	0.01501	0.00707	0.1222	0.01728	0.02009	0.0099	0.01089	27.61
1	155172725	155175892	rs35154152	rs914615	THBS3	0.009346	0.01501	0.00707	0.1222	0.01728	0.02009	0.0099	0.01089	27.61
1	155149718	155151493	rs3814316	rs11264341	TRIM46	0.009346	0.01501	0.00707	0.1222	0.01728	0.02009	0.0099	0.01089	27.61
1	155201190	155201190	rs4043	rs4043	GBAP1,GBA	0.009346	0.01501	0.00707	0.1222	0.01728	0.02009	0.0099	0.01089	27.61
1	155162067	155162067	rs4072037	rs4072037	MUC1	0.009346	0.01501	0.00707	0.1222	0.01728	0.02009	0.0099	0.01089	27.61
1	155142210	155142210	rs4421576	rs4421576	KRTCAP2	0.009346	0.01501	0.00707	0.1222	0.01728	0.02009	0.0099	0.01089	27.61
1	155114774	155140648	rs6413882	rs11264339	DPM3,KRTCAP2	0.009346	0.01501	0.00707	0.1222	0.01728	0.02009	0.0099	0.01089	27.61
1	155103147	155106550	rs6665822	rs9297	EFNA1	0.009346	0.01501	0.00707	0.1222	0.01728	0.02009	0.0099	0.01089	27.61
1	155218446	155218446	rs734074	rs734074	FAM189B	0.009346	0.01501	0.00707	0.1222	0.01728	0.02009	0.0099	0.01089	27.61
1	155206341	155206341	rs9628662	rs9628662	GBA	0.009346	0.01501	0.00707	0.1222	0.01728	0.02009	0.0099	0.01089	27.61
4	184825696	184943274	rs17075136	rs3749531	STOX2	0.008684	0.01503	0.009007	0.03817	0.008584	0.177	0.0087	0.01468	0
4	189070726	189371244	rs11723187	rs2292434	TRIML1,LINC01060	0.008542	0.01506	0.01012	0.01751	0.003389	0.5947	0.008	0.02416	0
8	67099293	67099293	rs10090752	rs10090752	CRH,LINC00967	-0.008608	0.01507	-0.005949	0.1577	-0.01479	0.02704	-0.0085	0.01714	20.76
8	66936105	66988197	rs10092425	rs16932465	DNAJC5B	-0.008608	0.01507	-0.005949	0.1577	-0.01479	0.02704	-0.0085	0.01714	20.76
8	66755558	66928053	rs6472227	rs16932415	PDE7A,DNAJC5B	-0.008608	0.01507	-0.005949	0.1577	-0.01479	0.02704	-0.0085	0.01714	12.02
8	67037934	67037934	rs6472251	rs6472251	DNAJC5B,TRIM55	-0.008608	0.01507	-0.005949	0.1577	-0.01479	0.02704	-0.0085	0.01714	20.76
8	67039389	67085302	rs6998258	rs10957368	TRIM55	-0.008608	0.01507	-0.005949	0.1577	-0.01479	0.02704	-0.0085	0.01714	20.76
1	155579484	155579484	rs12563171	rs12563171	MSTO1,MSTO2P	0.009393	0.01512	0.00707	0.1222	0.01795	0.01817	0.01	0.01066	34.15
1	155290587	155290587	rs16836822	rs16836822	RUSC1-AS1	0.009393	0.01512	0.00707	0.1222	0.01795	0.01817	0.01	0.01066	34.15
1	155279482	155289545	rs2297480	rs11264361	FDPS	0.009393	0.01512	0.00707	0.1222	0.01795	0.01817	0.01	0.01066	34.15
1	155255610	155259019	rs34218829	rs8177997	HCN3	0.009393	0.01512	0.00707	0.1222	0.01795	0.01817	0.01	0.01066	34.15
1	155260096	155260383	rs932972	rs1052176	PKLR	0.009393	0.01512	0.00707	0.1222	0.01795	0.01817	0.01	0.01066	34.15
1	155313568	155527013	rs6690002	rs10908470	ASH1L	0.009393	0.01512	0.007952	0.06411	0.01795	0.01817	0.01	0.01066	34.15
1	158435250	158435278	rs1002599	rs1573519	OR10K1	0.009401	0.01512	0.00723	0.1191	0.01732	0.0179	0.0101	0.009435	26.97
1	158446532	158446532	rs10489831	rs10489831	OR10K1,OR10R2	0.009401	0.01512	0.00723	0.1191	0.01732	0.0179	0.0101	0.009435	26.97
1	158450238	158450382	rs3820678	rs1418843	OR10R2	0.009401	0.01512	0.00723	0.1191	0.01732	0.0179	0.0101	0.009435	26.97
1	247151035	247162658	rs2642993	rs2642973	ZNF695	0.008478	0.01514	0.00554	0.1959	0.01588	0.00992	0.0089	0.01082	47.87
1	156439000	156454383	rs1109751	rs1750304	MEF2D	0.009364	0.01516	0.007681	0.09104	0.01596	0.03763	0.0098	0.01167	0
1	156405037	156430749	rs2025579	rs750439	C1orf61,MEF2D	0.009364	0.01516	0.007681	0.09104	0.01596	0.03763	0.0098	0.01167	0
19	51293532	51293532	rs10405514	rs10405514	ACPT	0.008695	0.01517	0.006829	0.1184	0.01329	0.04003	0.0089	0.01421	0
19	51278589	51281225	rs2411335	rs1465557	GPR32,ACPT	0.008695	0.01517	0.006829	0.1184	0.01329	0.04003	0.0089	0.01421	0
4	124319144	124323738	rs300569	rs300574	SPRY1	0.008507	0.01519	0.008414	0.04444	0.009705	0.1451	0.0088	0.01304	0
4	124329732	124570507	rs7665238	rs2589858	SPRY1,LINC01091	0.008507	0.01519	0.008414	0.04444	0.009705	0.1451	0.0088	0.01304	0
8	59496490	59571547	rs1050488	rs11557427	NSMAF	-0.00858	0.0152	0.01114	0.00984	-0.01131	0.0928	-0.0084	0.01879	0
4	78747771	78776883	rs4365752	rs6817305	CNOT6L,MRPL1	0.008376	0.01521	0.008542	0.03856	0.007886	0.2199	0.0084	0.01602	0
4	78784433	78866007	rs6827822	rs10019920	MRPL1	0.008376	0.01521	0.008542	0.03856	0.007886	0.2199	0.0084	0.01602	0
4	119483415	119510402	rs11728902	rs7669896	CEP170P1,LOC729218	0.008551	0.01521	0.01223	0.003868	0.000802	0.9027	0.0089	0.01227	53.5
4	119643010	119752920	rs12640223	rs13139244	SEC24D	0.008551	0.01521	0.01223	0.003868	0.000802	0.9027	0.0089	0.01227	53.5
4	119607376	119630327	rs298980	rs2029399	METTL14	0.008551	0.01521	0.01223	0.003868	0.000802	0.9027	0.0089	0.01227	53.5
7	147629487	148041188	rs2710091	rs11767934	MIR548T	-0.008238	0.01524	-0.009962	0.01603	-0.005107	0.4051	-0.0082	0.01638	18.15
17	76127076	76127076	rs11658760	rs11658760	TMC6,TMC8	-0.008527	0.01525	-0.00576	0.1745	-0.01538	0.01584	-0.0087	0.01319	37.19
17	76131070	76137933	rs12452890	rs11654773	TMC8	-0.008527	0.01525	-0.00576	0.1745	-0.01538	0.01584	-0.0087	0.01319	37.19
17	76109073	76126204	rs2253277	rs429216	TMC6	-0.008527	0.01525	-0.00576	0.1745	-0.01538	0.01584	-0.0087	0.01319	37.19
20	8872684	9046743	rs6039319	rs932584	PLCB1,PLCB4	-0.008427	0.01527	-0.003526	0.4078	-0.02034	0.0007769	-0.0091	0.009076	80.18
2	159698986	159810691	rs7601361	rs7565830	DAPL1,TANC1	0.00841	0.01529	0.007785	0.06356	0.01001	0.1121	0.0085	0.01506	0
4	119761678	119768598	rs11730732	rs7676892	SEC24D,SYNPO2	0.008547	0.01531	0.01223	0.003868	0.0006627	0.9195	0.0088	0.01267	54.61
4	119781338	119981681	rs10857061	rs3756153	SYNPO2	0.008547	0.01531	0.01223	0.003868	0.002374	0.7165	0.0088	0.01267	54.61
20	7353781	7862467	rs8115529	rs6117976	MIR8062,HAO1	-0.008346	0.01533	-0.005437	0.1964	-0.01854	0.002722	-0.0088	0.01089	49.65
4	124246965	124305017	rs2291934	rs300556	SPATA5,SPRY1	0.00852	0.01536	0.008417	0.04526	0.009705	0.1451	0.0088	0.01328	0
5	5496480	6307991	rs252938	rs2242132	ICE1,FLJ33360	0.008485	0.01541	0.01173	0.005048	0.001648	0.8004	0.0083	0.01836	6.89
22	17661178	17702778	rs1139056	rs737967	CECR1	0.008782	0.01542	0.01027	0.01875	0.005049	0.4504	0.0087	0.01705	0
22	17542650	17561913	rs16981972	rs4819956	CECR7,IL17RA	0.008782	0.01542	0.01027	0.01875	0.005049	0.4504	0.0087	0.01705	0
22	17309362	17310741	rs175147	rs175149	HSFY1P1	0.008782	0.01542	0.01027	0.01875	0.005049	0.4504	0.0087	0.01705	0
22	17442154	17489577	rs17733785	rs7291404	GAB4	0.008782	0.01542	0.01027	0.01875	0.005049	0.4504	0.0087	0.01705	0
22	17094749	17094749	rs2096537	rs2096537	TPTEP1	0.008782	0.01542	0.01027	0.01875	0.005049	0.4504	0.0087	0.01705	0
22	17303596	17305777	rs2192431	rs9606478	XKR3,HSFY1P1	0.008782	0.01542	0.01027	0.01875	0.005049	0.4504	0.0087	0.01705	0
22	17567699	17596178	rs2241042	rs4819962	IL17RA	0.008782	0.01542	0.01027	0.01875	0.005049	0.4504	0.0087	0.01705	0
22	17211075	17221495	rs2247281	rs1807512	ANKRD62P1-PARP4P3,XKR3	0.008782	0.01542	0.01027	0.01875	0.005049	0.4504	0.0087	0.01705	0
22	17603801	17611515	rs5746996	rs5748883	LOC100996342	0.008782	0.01542	0.01027	0.01875	0.005049	0.4504	0.0087	0.01705	0
22	17075353	17075353	rs5747999	rs5747999	CCT8L2,TPTEP1	0.008782	0.01542	0.01027	0.01875	0.005049	0.4504	0.0087	0.01705	0
22	17641079	17644131	rs5748917	rs5748919	CECR5-AS1	0.008782	0.01542	0.01027	0.01875	0.005049	0.4504	0.0087	0.01705	0
22	17649774	17658341	rs5748926	rs1076102	CECR5-AS1,CECR1	0.008782	0.01542	0.01027	0.01875	0.005049	0.4504	0.0087	0.01705	0
22	17705622	17733896	rs5748965	rs9606669	CECR1,CECR3	0.008782	0.01542	0.01027	0.01875	0.005049	0.4504	0.0087	0.01705	0
22	17766115	17831813	rs5749011	rs2040692	CECR3,CECR2	0.008782	0.01542	0.01027	0.01875	0.005049	0.4504	0.0087	0.01705	0
22	17490932	17494547	rs5994128	rs5994130	GAB4,CECR7	0.008782	0.01542	0.01027	0.01875	0.005049	0.4504	0.0087	0.01705	0
22	17600977	17600977	rs5994165	rs5994165	CECR6	0.008782	0.01542	0.01027	0.01875	0.005049	0.4504	0.0087	0.01705	0
22	17615213	17616510	rs5994170	rs4819559	LOC100996342,CECR5	0.008782	0.01542	0.01027	0.01875	0.005049	0.4504	0.0087	0.01705	0
22	17618142	17634050	rs5994175	rs5994180	CECR5	0.008782	0.01542	0.01027	0.01875	0.005049	0.4504	0.0087	0.01705	0
22	17524203	17538189	rs928831	rs16981964	CECR7	0.008782	0.01542	0.01027	0.01875	0.005049	0.4504	0.0087	0.01705	0
22	17273728	17301843	rs9606468	rs874836	XKR3	0.008782	0.01542	0.01027	0.01875	0.005049	0.4504	0.0087	0.01705	0
22	17312596	17441524	rs9606481	rs5994110	HSFY1P1,GAB4	0.008782	0.01542	0.01027	0.01875	0.005049	0.4504	0.0087	0.01705	0
22	17000277	17058616	rs9680776	rs16980739	OR11H1,CCT8L2	0.008782	0.01542	0.01027	0.01875	0.005049	0.4504	0.0087	0.01705	0
7	149948084	150017408	rs10488347	rs2108854	ACTR3C	-0.008336	0.0155	-0.01097	0.008355	-0.002595	0.6808	-0.0084	0.01479	18.9
10	118322269	118322269	rs2915772	rs2915772	PNLIP	-0.008228	0.0155	-0.00462	0.2593	-0.01766	0.004347	-0.0086	0.01128	67.97
10	118328664	118328664	rs3010494	rs3010494	PNLIP,PNLIPRP1	-0.008228	0.0155	-0.00462	0.2593	-0.01766	0.004347	-0.0086	0.01128	67.97
10	118267454	118287900	rs4751986	rs10885983	PNLIPRP3,PNLIP	-0.008228	0.0155	-0.00462	0.2593	-0.01766	0.004347	-0.0086	0.01128	72.03
2	87108211	87108211	rs6709175	rs6709175	ANAPC1P1	0.008282	0.01552	0.007931	0.05156	0.01004	0.1205	0.0085	0.01311	0
4	184704385	184799985	rs13142457	rs7688995	TRAPPC11,STOX2	0.008661	0.01554	0.008782	0.04378	0.008584	0.177	0.0087	0.01503	0
1	247006314	247084953	rs12401878	rs10924867	AHCTF1	0.008405	0.01569	0.005375	0.2081	0.01605	0.00884	0.0089	0.01092	25.38
1	247098587	247106126	rs4971278	rs1691234	AHCTF1,ZNF695	0.008405	0.01569	0.005375	0.2081	0.01605	0.00884	0.0089	0.01092	51.52
10	123370354	123491643	rs10886955	rs2936875	FGFR2,ATE1	-0.008424	0.0157	-0.004388	0.2904	-0.02118	0.001275	-0.0092	0.00825	80
1	246693055	246701819	rs12026838	rs10924774	LOC255654,TFB2M	0.008523	0.01573	0.005182	0.2327	0.01661	0.007131	0.009	0.01104	56.84
1	246686111	246687586	rs4654279	rs3129586	LOC255654	0.008523	0.01573	0.005182	0.2327	0.01661	0.007131	0.009	0.01104	56.84
1	246704563	246718977	rs764243	rs7536768	TFB2M	0.008523	0.01573	0.005182	0.2327	0.01661	0.007131	0.009	0.01104	56.84
17	78074446	78074446	rs3816257	rs3816257	GAA;CCDC40	-0.008527	0.01576	-0.008399	0.04344	-0.009707	0.1579	-0.0087	0.01373	0
20	9055820	9459927	rs6118469	rs2076392	PLCB4	-0.008502	0.01577	-0.003323	0.447	-0.02002	0.0008815	-0.0091	0.009478	80.99
4	178734746	178822420	rs11723791	rs10520394	LINC01098,LINC01099	0.00821	0.01579	0.009867	0.01417	0.005264	0.4254	0.0086	0.01187	0
2	163243108	163671035	rs6708255	rs16847359	KCNH7	0.008432	0.01585	0.006826	0.1067	0.01274	0.04592	0.0085	0.0158	0
20	7922919	7955347	rs16994212	rs7270019	HAO1,TMX4	-0.008482	0.01587	-0.004211	0.331	-0.0188	0.002254	-0.0091	0.009929	73.85
2	87322042	87322042	rs17041053	rs17041053	LOC285074,MIR4771-2	0.008255	0.01588	0.007863	0.05369	0.01004	0.1205	0.0085	0.01365	0
2	88471796	88478664	rs11683461	rs3791357	THNSL2	0.008299	0.01591	0.007724	0.061	0.01091	0.0883	0.0087	0.01228	0
2	88415087	88417387	rs1441642	rs2970895	SMYD1,FABP1	0.008299	0.01591	0.007724	0.061	0.01091	0.0883	0.0087	0.01228	0
2	88423510	88426945	rs1545223	rs13400963	FABP1	0.008299	0.01591	0.007724	0.061	0.01091	0.0883	0.0087	0.01228	0
2	88432981	88464926	rs2860399	rs4246599	FABP1,THNSL2	0.008299	0.01591	0.007724	0.061	0.01091	0.0883	0.0087	0.01228	0
8	95574634	95645917	rs2119461	rs3133630	KIAA1429,LOC100288748	-0.008706	0.01591	-0.004125	0.3432	-0.02063	0.001825	-0.0092	0.0114	75.57
20	7863999	7918912	rs3747926	rs2235243	HAO1	-0.0085	0.01592	-0.004193	0.3348	-0.0188	0.002254	-0.0091	0.01001	72.59
19	50038017	50046328	rs10419198	rs7252910	RCN3	0.008295	0.01594	0.007773	0.06295	0.01008	0.1081	0.0085	0.0145	0
19	50014977	50017724	rs2335534	rs2878342	FCGRT	0.008295	0.01594	0.007773	0.06295	0.01008	0.1081	0.0085	0.0145	0
19	50006930	50006930	rs2946868	rs2946868	MIR150,FCGRT	0.008295	0.01594	0.007773	0.06295	0.01008	0.1081	0.0085	0.0145	0
19	50052221	50052221	rs7255686	rs7255686	RCN3,NOSIP	0.008295	0.01594	0.007773	0.06295	0.01008	0.1081	0.0085	0.0145	0
19	50082466	50082466	rs7255842	rs7255842	NOSIP	0.008295	0.01594	0.007773	0.06295	0.01008	0.1081	0.0085	0.0145	0
5	98923419	99702348	rs6861804	rs7706552	CTD-2151A2.1,LOC100133050	0.008368	0.01596	0.01004	0.01734	0.008007	0.2276	0.0082	0.019	46
2	228086920	228189493	rs11884770	rs7559435	LOC654841	0.008819	0.01597	0.008507	0.05978	0.01236	0.05576	0.0098	0.008129	0
4	78102083	78431444	rs17002416	rs17002712	CCNG2,CXCL13	0.008293	0.01599	0.00869	0.03542	0.00746	0.2469	0.0083	0.01678	0
2	86436067	86439070	rs3770059	rs17027032	MRPL35	0.00822	0.01599	0.00786	0.05309	0.01015	0.1158	0.0085	0.01312	0
2	86448231	86563847	rs749581	rs6718850	REEP1	0.00822	0.01599	0.00786	0.05309	0.01015	0.1158	0.0085	0.01312	0
1	158956412	158978596	rs1361567	rs9887904	PYHIN1,IFI16	0.00822	0.01599	0.00786	0.05309	0.01622	0.02443	0.0085	0.01312	51.87
8	59066247	59139714	rs2939966	rs2970751	FAM110B,LOC101929528	-0.0086	0.016	-0.007883	0.06465	-0.009575	0.1547	-0.0084	0.01997	0
4	120138824	120215314	rs10084915	rs1052633	USP53	0.008515	0.01602	0.01143	0.007062	0.002168	0.7423	0.0087	0.0142	28.57
4	120127117	120133549	rs11737086	rs12644283	LOC101929762	0.008515	0.01602	0.01143	0.007062	0.00225	0.7315	0.0087	0.01401	27.85
10	121259879	121297851	rs756279	rs3808954	RGS10	-0.008449	0.01604	-0.002652	0.5208	-0.02687	7.972e-05	-0.0093	0.008141	89.42
10	121218572	121257200	rs10886486	rs10787973	GRK5,RGS10	-0.008449	0.01604	-0.002784	0.5005	-0.02687	7.972e-05	-0.0093	0.008141	87.24
1	155030557	155030557	rs11264303	rs11264303	ADAM15	0.009257	0.0161	0.006947	0.1295	0.01728	0.02009	0.0098	0.01167	29.25
1	155022860	155035611	rs12085572	rs3806256	LOC100505666	0.009257	0.0161	0.006947	0.1295	0.01728	0.02009	0.0098	0.01167	29.25
1	155038756	155042886	rs4045192	rs35902694	EFNA4	0.009257	0.0161	0.006947	0.1295	0.01728	0.02009	0.0098	0.01167	29.25
1	155006999	155019710	rs6680600	rs11264300	DCST1	0.009257	0.0161	0.006947	0.1295	0.01728	0.02009	0.0098	0.01167	29.25
1	154991389	155001929	rs905938	rs10908452	DCST2	0.009257	0.0161	0.006947	0.1295	0.01806	0.01474	0.0098	0.01167	50.75
4	119994554	120055799	rs12509365	rs4834752	SYNPO2,MYOZ2	0.0085	0.01611	0.01143	0.007062	0.00225	0.7315	0.0087	0.01401	27.85
4	120056815	120085448	rs1459055	rs7687613	MYOZ2	0.0085	0.01611	0.01143	0.007062	0.00225	0.7315	0.0087	0.01401	27.85
4	120112049	120112049	rs17049978	rs17049978	MYOZ2,LOC101929762	0.0085	0.01611	0.01143	0.007062	0.00225	0.7315	0.0087	0.01401	27.85
2	85287948	85358556	rs10175174	rs6728374	KCMF1,TCF7L1	0.008313	0.0162	0.007624	0.06804	0.01083	0.08481	0.0086	0.01315	0
1	247276394	247276394	rs6426220	rs6426220	C1orf229	0.008385	0.01623	0.005351	0.2111	0.01588	0.00992	0.0088	0.01198	49.75
1	247278707	247283320	rs6664694	rs10924924	C1orf229,ZNF124	0.008385	0.01623	0.005351	0.2111	0.01588	0.00992	0.0088	0.01198	49.75
1	247305873	247323260	rs12093759	rs9793102	ZNF124	0.008385	0.01623	0.005319	0.211	0.01588	0.00992	0.0088	0.01198	49.75
8	96088038	96141011	rs6982086	rs7839455	LOC105375650,PLEKHF2	-0.008656	0.01624	-0.004521	0.2979	-0.0196	0.003022	-0.0091	0.01172	74.13
7	145825216	148118249	rs7797553	rs2530309	CNTNAP2	-0.008159	0.01627	-0.00986	0.01714	-0.004337	0.4784	-0.0081	0.01742	0
2	162276981	162280748	rs10175058	rs890076	TBR1	0.008364	0.01639	0.007104	0.09287	0.01125	0.07417	0.0084	0.01655	0
2	162018643	162087835	rs1267059	rs10183668	TANK	0.008364	0.01639	0.007104	0.09287	0.01125	0.07417	0.0084	0.01655	0
2	162107295	162107295	rs3731769	rs3731769	LOC101929512	0.008364	0.01639	0.007104	0.09287	0.01125	0.07417	0.0084	0.01655	0
2	162169631	162224495	rs4664044	rs2303318	PSMD14	0.008364	0.01639	0.007104	0.09287	0.01125	0.07417	0.0084	0.01655	0
1	157821879	157961861	rs1475657	rs3845588	CD5L,KIRREL	0.009224	0.0164	0.006926	0.1267	0.01812	0.01411	0.0099	0.01088	0
4	189020348	189022420	rs902910	rs4862860	TRIML2	0.008484	0.01641	0.01001	0.02004	0.003389	0.5947	0.0079	0.02573	0
2	170223699	170317871	rs830955	rs10930356	LRP2,BBS5	0.008371	0.01641	0.008054	0.05561	0.009413	0.1401	0.0085	0.01572	0
19	40266711	40273322	rs1155506	rs998973	LEUTX	0.008002	0.01642	0.01124	0.004472	-0.001362	0.8321	0.0078	0.02029	61.15
19	40278602	40309305	rs2354476	rs3810384	LEUTX,DYRK1B	0.008002	0.01642	0.01126	0.004443	-0.001362	0.8321	0.0078	0.02008	64.29
8	59417753	59437464	rs13251066	rs1834733	CYP7A1,SDCBP	-0.008491	0.01643	-0.007217	0.08673	-0.01107	0.1012	-0.0083	0.02	0
8	59488289	59488289	rs7833413	rs7833413	SDCBP	-0.008491	0.01643	-0.007217	0.08673	-0.01107	0.1012	-0.0083	0.02	0
19	40338188	40352775	rs12972914	rs9676677	FBL,FCGBP	0.008014	0.01651	0.01126	0.004443	-0.001324	0.8371	0.0078	0.02008	64.03
19	40329478	40333971	rs7259470	rs7250408	FBL	0.008014	0.01651	0.01126	0.004443	-0.001324	0.8371	0.0078	0.02008	64.03
19	51073579	51106148	rs1978454	rs8106843	LRRC4B,SNAR-F	0.008462	0.01651	0.007111	0.09786	0.01198	0.05852	0.0086	0.01531	0
19	49564124	49564124	rs11669977	rs11669977	NTF4	0.008382	0.01652	0.007495	0.07635	0.01095	0.09022	0.0085	0.01567	0
8	96176196	96218165	rs10109053	rs10100688	PLEKHF2,LINC01298	-0.00863	0.01657	-0.00451	0.299	-0.0196	0.003022	-0.0091	0.01179	74.12
4	120390032	120416872	rs11098524	rs11734241	LOC645513	0.008465	0.01658	0.01135	0.007359	0.002168	0.7423	0.0087	0.01468	27.38
4	120227419	120235125	rs1858285	rs10518301	C4orf3,FABP2	0.008465	0.01658	0.01135	0.007359	0.002168	0.7423	0.0087	0.01468	27.38
4	120423729	120546136	rs3733524	rs6832740	PDE5A	0.008465	0.01658	0.01135	0.007359	0.002168	0.7423	0.0087	0.01468	27.38
4	120220196	120221185	rs6843509	rs11731571	C4orf3	0.008465	0.01658	0.01135	0.007359	0.002168	0.7423	0.0087	0.01468	27.38
4	120238780	120244085	rs878372	rs10034661	FABP2	0.008465	0.01658	0.01135	0.007359	0.002168	0.7423	0.0087	0.01468	27.38
4	120264996	120276316	rs9995716	rs17517470	FABP2,LINC01061	0.008465	0.01658	0.01135	0.007359	0.002168	0.7423	0.0087	0.01468	27.38
2	86974049	87003028	rs2138397	rs1049457	RMND5A	0.008201	0.01664	0.007811	0.05549	0.01004	0.1205	0.0084	0.01413	0
10	120353422	120354818	rs1711869	rs3740551	PRLHR	-0.00841	0.01669	-0.002658	0.5225	-0.02602	0.0001103	-0.0092	0.008675	88.78
2	85364093	85531807	rs10195517	rs12714139	TCF7L1	0.008257	0.0168	0.007543	0.07058	0.01083	0.08481	0.0086	0.01367	0
1	246835793	246886265	rs9426257	rs6697433	CNST,SCCPDH	0.008397	0.0168	0.005052	0.2417	0.01661	0.007131	0.0089	0.01179	59.24
19	49452462	49456001	rs11083956	rs11667229	DHDH,BAX	0.008307	0.01683	0.007716	0.06731	0.01026	0.1074	0.0085	0.01555	0
4	69893854	69956930	rs4235108	rs6600876	UGT2B10,UGT2B7	0.008452	0.0169	0.005574	0.1727	0.0167	0.0069	0.009	0.0113	0
4	190641170	190783028	rs11132733	rs13119686	LINC01262,LINC01596	0.008383	0.01695	0.009891	0.01999	0.003124	0.6254	0.0078	0.02686	0
4	189525837	190552585	rs12501064	rs11729484	LINC01060,LINC01262	0.008383	0.01695	0.009891	0.01999	0.003124	0.6254	0.0078	0.02686	0
4	190895386	190915650	rs17080333	rs6838769	FRG1,FRG2	0.008383	0.01695	0.009891	0.01999	0.003124	0.6254	0.0078	0.02686	0
4	190869273	190869273	rs2037947	rs2037947	FRG1	0.008383	0.01695	0.009891	0.01999	0.003124	0.6254	0.0078	0.02686	0
4	190703063	190716184	rs2256056	rs1112139	LINC01262,FRG1	0.008383	0.01695	0.009891	0.01999	0.003124	0.6254	0.0078	0.02686	0
4	189376479	189522110	rs436141	rs4863354	LINC01060	0.008383	0.01695	0.009891	0.01999	0.003124	0.6254	0.0078	0.02686	0
4	190829838	190829838	rs4481275	rs4481275	LINC01596,FRG1	0.008383	0.01695	0.009891	0.01999	0.003124	0.6254	0.0078	0.02686	0
17	74728082	74728938	rs2058215	rs4789351	METTL23	-0.008333	0.01696	-0.004667	0.2656	-0.01792	0.00541	-0.0086	0.01357	66.75
17	74710128	74718155	rs2240775	rs2240769	JMJD6	-0.008333	0.01696	-0.004667	0.2656	-0.01792	0.00541	-0.0086	0.01357	66.75
17	74734323	74754818	rs237054	rs471943	MFSD11	-0.008333	0.01696	-0.004667	0.2656	-0.01792	0.00541	-0.0086	0.01357	66.75
17	74670767	74707834	rs2410997	rs887309	MXRA7	-0.008333	0.01696	-0.004667	0.2656	-0.01792	0.00541	-0.0086	0.01357	66.75
17	74733403	74733403	rs3744061	rs3744061	SRSF2	-0.008333	0.01696	-0.004667	0.2656	-0.01792	0.00541	-0.0086	0.01357	66.75
17	74619884	74639530	rs7211678	rs719430	ST6GALNAC1	-0.008333	0.01696	-0.004667	0.2656	-0.01792	0.00541	-0.0086	0.01357	67.41
17	74642414	74662054	rs7214860	rs9897045	ST6GALNAC1,LOC105274304	-0.008333	0.01696	-0.004667	0.2656	-0.01792	0.00541	-0.0086	0.01357	66.75
17	74777447	74779369	rs7221130	rs8065907	MFSD11,LOC101928514	-0.008333	0.01696	-0.004667	0.2656	-0.01792	0.00541	-0.0086	0.01357	66.75
17	74794457	74804002	rs925046	rs8081515	LOC101928514	-0.008333	0.01696	-0.004667	0.2656	-0.01792	0.00541	-0.0086	0.01357	66.75
4	189060431	189069181	rs11938607	rs11733655	TRIML1	0.00839	0.01698	0.009848	0.02096	0.003389	0.5947	0.0079	0.02642	0
4	184805900	184824352	rs7657089	rs13130260	NONE,STOX2	0.008529	0.01699	0.008582	0.04814	0.008584	0.177	0.0086	0.01648	0
4	77968194	77994502	rs10006033	rs4252784	CCNI	0.008276	0.01702	0.009041	0.02985	0.006465	0.3128	0.0083	0.01748	0
19	51759525	51759936	rs10402797	rs273619	CD33,SIGLECL1	0.008797	0.01703	0.008082	0.07319	0.01017	0.1209	0.0088	0.01825	0
19	51716010	51724112	rs11084060	rs273638	MIR8074,CD33	0.008797	0.01703	0.008082	0.07319	0.01017	0.1209	0.0088	0.01825	0
19	51727962	51743144	rs3865444	rs1803254	CD33	0.008797	0.01703	0.008082	0.07319	0.01017	0.1209	0.0088	0.01825	0
19	51705039	51708392	rs7256201	rs7253323	LOC101928517,MIR8074	0.008797	0.01703	0.008082	0.07319	0.01017	0.1209	0.0088	0.01825	0
19	51765039	51769145	rs8102922	rs10410689	SIGLECL1	0.008797	0.01703	0.008082	0.07319	0.01017	0.1209	0.0088	0.01825	0
2	86001255	86018569	rs1465821	rs13388951	ATOH8	0.008102	0.01704	0.007991	0.04949	0.009345	0.1397	0.0084	0.01404	0
2	86022788	86039821	rs1356626	rs13400884	ATOH8,LOC284950	0.008102	0.01704	0.008004	0.04926	0.009345	0.1397	0.0084	0.01396	0
22	18216211	18255988	rs17809603	rs738095	BID	0.008632	0.01706	0.00958	0.02765	0.006625	0.3221	0.0087	0.0168	0
22	18263268	18264831	rs408656	rs5992838	LINC00528,MICAL3	0.008632	0.01706	0.00958	0.02765	0.006625	0.3221	0.0087	0.0168	0
22	18261028	18262767	rs454566	rs5992103	LINC00528	0.008632	0.01706	0.00958	0.02765	0.006625	0.3221	0.0087	0.0168	0
22	18271760	18507030	rs5992844	rs1867357	MICAL3	0.008632	0.01706	0.00958	0.02765	0.006684	0.3112	0.0087	0.0168	0
8	60034329	61096176	rs10957078	rs720208	TOX,CA8	-0.008299	0.0171	0.007494	0.09231	-0.01328	0.04614	-0.0082	0.02006	0
4	189029407	189059174	rs4862861	rs34645730	TRIML2,TRIML1	0.008392	0.01712	0.009843	0.02132	0.003389	0.5947	0.0078	0.02686	0
2	86677496	86715696	rs11682587	rs1518812	KDM3A	0.008164	0.01716	0.007746	0.0579	0.01015	0.1158	0.0084	0.0143	0
2	86566701	86649747	rs12471787	rs1033287	REEP1,KDM3A	0.008164	0.01716	0.007746	0.0579	0.01015	0.1158	0.0084	0.0143	0
2	86790716	86905561	rs17027296	rs13426260	RNF103-CHMP3	0.008164	0.01716	0.007746	0.0579	0.01015	0.1158	0.0084	0.0143	0
2	86720841	86720841	rs2367575	rs2367575	KDM3A,RNF103-CHMP3	0.008164	0.01716	0.007746	0.0579	0.01015	0.1158	0.0084	0.0143	0
15	70393374	70903898	rs588889	rs11637435	TLE3,SALRNA3	0.008164	0.01716	0.007746	0.0579	0.01015	0.1158	0.0084	0.0143	0
12	78611833	79252123	rs7300863	rs10745970	NAV3,SYT1	0.008164	0.01716	0.007746	0.0579	0.01015	0.1158	0.0084	0.0143	0
2	86737649	86766212	rs966477	rs7596717	CHMP3,RNF103-CHMP3	0.008164	0.01716	0.007746	0.0579	0.01015	0.1158	0.0084	0.0143	0
4	164454771	165262655	rs9993575	rs7662252	MARCH1	0.008164	0.01716	0.007746	0.0579	0.01015	0.1158	0.0084	0.0143	0
2	86376089	86406556	rs1124685	rs17027011	IMMT	0.008129	0.01718	0.007745	0.05663	0.01015	0.1158	0.0084	0.01401	0
4	184638760	184697574	rs4241780	rs6845392	TRAPPC11,NONE	0.008598	0.01721	0.008829	0.04311	0.008645	0.1833	0.0088	0.01527	0
22	18047028	18073856	rs174368	rs16980869	SLC25A18	0.008674	0.01726	0.01036	0.01834	0.004893	0.4653	0.0087	0.01736	0
22	18068785	18068785	rs5746439	rs5746439	LOC101929372,SLC25A18	0.008674	0.01726	0.01036	0.01834	0.004893	0.4653	0.0087	0.01736	0
22	18070978	18070978	rs8137960	rs8137960	LOC101929372	0.008674	0.01726	0.01036	0.01834	0.004893	0.4653	0.0087	0.01736	0
22	18038910	18038910	rs885971	rs885971	CECR2,SLC25A18	0.008674	0.01726	0.01036	0.01834	0.004893	0.4653	0.0087	0.01736	0
19	50439609	50449955	rs283531	rs405120	ATF5,SIGLEC11	0.008156	0.01729	0.006563	0.1186	0.01197	0.04912	0.0083	0.01596	0
19	50432190	50435862	rs35018314	rs283526	ATF5	0.008156	0.01729	0.006563	0.1186	0.01197	0.04912	0.0083	0.01596	0
17	75085015	75085654	rs8082404	rs16969661	SNHG20	-0.008447	0.01737	-0.005311	0.2079	-0.01689	0.01206	-0.0086	0.01577	53.45
10	121357631	121386251	rs12257129	rs196260	TIAL1,BAG3	-0.008303	0.0174	-0.002521	0.5389	-0.02687	7.972e-05	-0.0091	0.008972	89.57
10	121336248	121347329	rs12356865	rs3816145	TIAL1	-0.008303	0.0174	-0.002521	0.5389	-0.02687	7.972e-05	-0.0091	0.008972	89.57
10	121410026	121436362	rs2420641	rs196295	BAG3	-0.008303	0.0174	-0.002521	0.5389	-0.02687	7.972e-05	-0.0091	0.008972	89.57
10	121304964	121328009	rs3009926	rs12246119	RGS10,TIAL1	-0.008303	0.0174	-0.002521	0.5389	-0.02687	7.972e-05	-0.0091	0.008972	89.57
22	18076523	18102627	rs5992749	rs5992761	ATP6V1E1	0.008659	0.01744	0.01033	0.0186	0.004893	0.4653	0.0087	0.01761	0
2	12862905	12876468	rs6719434	rs1863175	TRIB2	0.007796	0.01745	0.009861	0.01538	0.002886	0.6101	0.0075	0.02314	0.45
19	50922370	50934939	rs2244095	rs3810276	SPIB	0.008209	0.01746	0.006749	0.112	0.01168	0.05727	0.0083	0.01661	0
19	50887087	50887087	rs3219281	rs3219281	POLD1;NR1H2	0.008209	0.01746	0.006749	0.112	0.01168	0.05727	0.0083	0.01661	0
19	50890701	50921272	rs3219306	rs2445837	POLD1	0.008209	0.01746	0.006749	0.112	0.01168	0.05727	0.0083	0.01661	0
2	86843922	86843922	rs10451632	rs10451632	RNF103	0.008145	0.0175	0.007746	0.0579	0.01004	0.1205	0.0084	0.01474	0
2	159339424	159538716	rs2111880	rs2711042	PKP4	0.008389	0.01754	0.007803	0.06815	0.009708	0.13	0.0084	0.01813	0
2	159539517	159645941	rs723539	rs4254463	PKP4,DAPL1	0.008389	0.01754	0.007803	0.06815	0.009708	0.13	0.0084	0.01813	0
10	120969217	121209823	rs4752263	rs7896882	GRK5	-0.008315	0.01764	-0.003145	0.4465	-0.02495	0.0002665	-0.0091	0.01002	86.6
19	40949672	40949672	rs268691	rs268691	SERTAD3	0.008024	0.01765	0.01153	0.003812	-0.002295	0.7285	0.0079	0.02096	68.91
19	40963297	40969203	rs268692	rs2613843	BLVRB	0.008024	0.01765	0.01153	0.003812	-0.002295	0.7285	0.0079	0.02096	68.91
19	40930577	40930577	rs4150990	rs4150990	SERTAD1	0.008024	0.01765	0.01153	0.003812	-0.002295	0.7285	0.0079	0.02096	68.91
19	40975482	41075990	rs10411033	rs1165838	SPTBN4	0.008024	0.01765	0.01153	0.003812	-0.003068	0.6411	0.0079	0.02096	68.91
1	40788961	40828843	rs578039	rs3013461	COL9A2,SMAP2	0.008236	0.01767	0.01028	0.01312	0.003464	0.6014	0.0084	0.01704	0
1	40838976	40888834	rs176627	rs7526834	SMAP2	0.008236	0.01767	0.01028	0.01312	0.006372	0.3366	0.0084	0.01704	0
4	183810813	183833942	rs6834938	rs6823077	DCTD	0.008519	0.01769	0.008242	0.05751	0.009857	0.1298	0.0087	0.01527	0
8	95262253	95267327	rs1050616	rs10216999	GEM	-0.0086	0.01772	-0.004143	0.3467	-0.0199	0.002317	-0.0091	0.01215	75.34
8	95275933	95345128	rs2514791	rs2515131	GEM,RAD54B	-0.0086	0.01772	-0.004143	0.3467	-0.0199	0.002317	-0.0091	0.01215	75.34
8	95500924	95564340	rs8117	rs17716313	KIAA1429	-0.0086	0.01772	-0.004143	0.3467	-0.0199	0.002317	-0.0091	0.01215	75.34
8	95461946	95484581	rs935052	rs10095298	RAD54B	-0.0086	0.01772	-0.004143	0.3467	-0.0199	0.002317	-0.0091	0.01215	75.34
1	156042915	156049538	rs11264432	rs6691151	MEX3A	0.009169	0.01776	0.007856	0.08578	0.01503	0.04924	0.0098	0.01272	0
1	156032887	156040310	rs12049195	rs2275075	RAB25	0.009169	0.01776	0.007856	0.08578	0.01503	0.04924	0.0098	0.01272	0
1	156027550	156027550	rs6427299	rs6427299	LAMTOR2	0.009169	0.01776	0.007856	0.08578	0.01503	0.04924	0.0098	0.01272	0
1	156041154	156041154	rs7517412	rs7517412	MEX3A,RAB25	0.009169	0.01776	0.007856	0.08578	0.01503	0.04924	0.0098	0.01272	0
8	82796272	84287973	rs10481273	rs16911847	SNX16,LINC01419	-0.008397	0.01784	-0.006006	0.1605	-0.01408	0.02891	-0.0084	0.01784	16.76
19	50936587	50969325	rs3816551	rs1274604	MYBPC2	0.008178	0.01791	0.006681	0.1159	0.01168	0.05727	0.0083	0.01724	0
19	51155522	51161088	rs11879379	rs10404821	C19orf81	0.00837	0.01797	0.007006	0.104	0.01209	0.06059	0.0086	0.01633	0
19	51109793	51109793	rs1895373	rs1895373	SNAR-F,SYT3	0.00837	0.01797	0.007006	0.104	0.01209	0.06059	0.0086	0.01633	0
19	51147535	51147535	rs7256323	rs7256323	SYT3,C19orf81	0.00837	0.01797	0.007006	0.104	0.01209	0.06059	0.0086	0.01633	0
19	51137292	51138979	rs7359910	rs4801842	SYT3	0.00837	0.01797	0.007006	0.104	0.01209	0.06059	0.0086	0.01633	0
2	170336659	170354790	rs11901329	rs12619026	BBS5	0.008287	0.01802	0.007905	0.06194	0.009413	0.1401	0.0084	0.01749	0
2	170373591	170373591	rs13417370	rs13417370	KLHL41	0.008287	0.01802	0.007905	0.06194	0.009413	0.1401	0.0084	0.01749	0
2	170390161	170430573	rs16857015	rs730685	FASTKD1	0.008287	0.01802	0.007905	0.06194	0.009413	0.1401	0.0084	0.01749	0
10	120943664	120959450	rs10886412	rs10749299	PRDX3,GRK5	-0.008293	0.01802	-0.0031	0.4535	-0.02461	0.0002888	-0.009	0.01028	86.6
10	120927544	120933771	rs3377	rs9651477	PRDX3	-0.008293	0.01802	-0.0031	0.4535	-0.02461	0.0002888	-0.009	0.01028	86.6
19	50822408	50827785	rs683856	rs636567	KCNC3	0.00816	0.01804	0.006523	0.1242	0.0121	0.04859	0.0083	0.01667	0
8	68345016	68659183	rs13275199	rs2553661	CPA6	-0.008361	0.01815	-0.007264	0.08421	-0.01009	0.1307	-0.0081	0.02313	0
2	162501455	162831523	rs3843852	rs10497223	SLC4A10	0.008245	0.01818	0.007104	0.09287	0.01082	0.088	0.0083	0.01875	0
2	162407930	162468888	rs3911925	rs979375	AHCTF1P1,SLC4A10	0.008245	0.01818	0.007104	0.09287	0.01082	0.088	0.0083	0.01875	0
2	162297519	162350772	rs768835	rs3849350	TBR1,AHCTF1P1	0.008245	0.01818	0.007104	0.09287	0.01082	0.088	0.0083	0.01875	0
4	78638730	78738089	rs2134048	rs1814033	CNOT6L	0.008139	0.01822	0.008542	0.03856	0.006973	0.2762	0.0081	0.01963	0
4	179900768	180988794	rs10005809	rs7690743	LINC01098,LINC00290	0.008183	0.01823	0.0118	0.003647	-0.002299	0.7293	0.0085	0.01527	53.5
4	188915984	188924979	rs28628755	rs6815391	ZFP42	0.008305	0.01824	0.009326	0.0296	0.004531	0.4717	0.0078	0.02726	0
4	124574008	124851726	rs6534420	rs1048174	LINC01091	0.008294	0.01824	0.008076	0.05408	0.009889	0.1409	0.0085	0.0166	0
19	51505801	51508041	rs11084046	rs10420303	KLK9	0.00867	0.01834	0.007987	0.07607	0.01024	0.1185	0.0087	0.01869	0
19	50648319	50654623	rs10414850	rs28408383	SNAR-D,IZUMO2	0.008122	0.01836	0.006832	0.1068	0.01116	0.06736	0.0082	0.01755	0
19	50540471	50540471	rs11883067	rs11883067	ZNF473	0.008122	0.01836	0.006832	0.1068	0.01116	0.06736	0.0082	0.01755	0
19	50672518	50705856	rs7257805	rs638286	IZUMO2,MYH14	0.008122	0.01836	0.006832	0.1068	0.01116	0.06736	0.0082	0.01755	0
19	50563239	50563239	rs957738	rs957738	FLJ26850	0.008122	0.01836	0.006832	0.1068	0.01116	0.06736	0.0082	0.01755	0
1	40916218	40925551	rs209607	rs2036198	ZFP69B	0.00816	0.01837	0.009025	0.02843	0.006372	0.3366	0.0083	0.01763	0
1	40897492	40897492	rs209618	rs209618	SMAP2,ZFP69B	0.00816	0.01837	0.009025	0.02843	0.006372	0.3366	0.0083	0.01763	0
1	40930624	40934507	rs2982502	rs28606068	ZFP69B,ZFP69	0.00816	0.01837	0.009025	0.02843	0.006372	0.3366	0.0083	0.01763	0
1	40974156	40980731	rs3795347	rs11208299	EXO5	0.00816	0.01837	0.009025	0.02843	0.006372	0.3366	0.0083	0.01763	0
1	40966167	40966183	rs7511983	rs7512061	ZFP69,EXO5	0.00816	0.01837	0.009025	0.02843	0.006372	0.3366	0.0083	0.01763	0
1	40948669	40961449	rs7534068	rs3795348	ZFP69	0.00816	0.01837	0.009025	0.02843	0.006372	0.3366	0.0083	0.01763	0
2	107981795	108368694	rs17230670	rs700855	MIR548AU,GACAT1	0.008056	0.0184	0.007718	0.05914	0.009545	0.131	0.0083	0.01595	0
19	51019725	51063679	rs8111072	rs2098683	LRRC4B	0.00824	0.01847	0.006492	0.1295	0.0124	0.04894	0.0084	0.01787	0
2	88337414	88355735	rs11684204	rs9309641	KRCC1	0.008123	0.01847	0.007667	0.06251	0.01023	0.1114	0.0084	0.0159	0
2	159095185	159281466	rs13413279	rs17492855	CCDC148	0.008321	0.01851	0.007718	0.07091	0.009638	0.1342	0.0083	0.0194	0
2	88315793	88315793	rs12714207	rs12714207	RGPD1,KRCC1	0.008112	0.01851	0.007654	0.06261	0.01004	0.1205	0.0083	0.01594	0
1	156775542	156785356	rs7529496	rs2150906	SH2D2A	0.009085	0.01856	0.007237	0.1126	0.01587	0.0368	0.0095	0.01457	16.4
10	123501732	123686258	rs1874664	rs2420978	ATE1	-0.008195	0.01856	-0.004076	0.325	-0.02118	0.001275	-0.009	0.009942	79.67
4	183094353	183161778	rs1450149	rs7668986	MIR1305,TENM3	0.008451	0.01857	0.009737	0.02378	0.005374	0.4167	0.0084	0.01913	0
7	55651352	55736508	rs4947514	rs4948060	VOPP1,FKBP9P1	-0.008081	0.01858	-0.007152	0.07812	-0.01001	0.1292	-0.0079	0.02142	0
1	40766732	40781038	rs2229827	rs1846158	COL9A2	0.008158	0.01866	0.01016	0.01417	0.003464	0.6014	0.0083	0.01807	4.87
2	162867791	162929300	rs2909450	rs1861975	DPP4	0.008208	0.01876	0.007135	0.09157	0.01072	0.09098	0.0082	0.01893	0
2	162944350	162964871	rs9677255	rs11163300	DPP4,LOC101929532	0.008208	0.01876	0.007135	0.09157	0.01072	0.09098	0.0082	0.01893	0
2	227892658	228028119	rs16823077	rs12613226	COL4A4	0.008504	0.01881	0.008355	0.06105	0.01166	0.0696	0.0094	0.009877	0
2	170457994	170479662	rs13422340	rs16857081	PPIG	0.008242	0.01883	0.007905	0.06194	0.009169	0.1524	0.0083	0.01871	0
2	170505684	170517503	rs3213946	rs9287917	CCDC173	0.008242	0.01883	0.007905	0.06194	0.009169	0.1524	0.0083	0.01871	0
1	158370948	158388434	rs12402548	rs17627858	OR10T2,OR10K2	0.009071	0.01885	0.006756	0.1442	0.01732	0.0179	0.0098	0.01203	37.73
1	158403819	158434049	rs7519343	rs9651033	OR10K2,OR10K1	0.009071	0.01885	0.006756	0.1442	0.01732	0.0179	0.0098	0.01203	33.48
1	38035286	38051585	rs10908355	rs7535432	GNL2	0.008004	0.01888	0.01037	0.01366	0.003334	0.5797	0.0081	0.01896	0
1	38023316	38030696	rs11540746	rs6619	DNALI1	0.008004	0.01888	0.01037	0.01366	0.003334	0.5797	0.0081	0.01896	0
1	38078300	38098036	rs4652964	rs4233215	RSPO1	0.008004	0.01888	0.01037	0.01366	0.003334	0.5797	0.0081	0.01896	0
1	38066589	38066589	rs6426025	rs6426025	GNL2,RSPO1	0.008004	0.01888	0.01037	0.01366	0.003334	0.5797	0.0081	0.01896	0
1	38000185	38000185	rs7515306	rs7515306	SNIP1	0.008004	0.01888	0.01037	0.01366	0.003334	0.5797	0.0081	0.01896	0
19	50839213	50839213	rs1035422	rs1035422	NAPSB	0.008108	0.01899	0.006579	0.1218	0.01168	0.05727	0.0082	0.01823	0
19	50882619	50882619	rs1405655	rs1405655	NR1H2	0.008108	0.01899	0.006579	0.1218	0.01168	0.05727	0.0082	0.01823	0
21	20136039	22111707	rs8129581	rs7283057	MIR548XHG,LINC00320	-0.008737	0.01904	-0.006433	0.1553	-0.01665	0.01287	-0.0089	0.01769	63.57
19	50085086	50093572	rs10414207	rs7249925	PRRG2	0.008061	0.01907	0.007423	0.07543	0.01008	0.1081	0.0082	0.0175	0
19	50164390	50168174	rs10415576	rs34739574	IRF3	0.008061	0.01907	0.007423	0.07543	0.01008	0.1081	0.0082	0.0175	0
19	50096144	50102345	rs11083979	rs2116923	PRR12	0.008061	0.01907	0.007423	0.07543	0.01008	0.1081	0.0082	0.0175	0
19	50140068	50140068	rs1368464	rs1368464	RRAS	0.008061	0.01907	0.007423	0.07543	0.01008	0.1081	0.0082	0.0175	0
19	50169020	50169020	rs2304204	rs2304204	BCL2L12,IRF3	0.008061	0.01907	0.007423	0.07543	0.01008	0.1081	0.0082	0.0175	0
19	50168871	50168871	rs2304206	rs2304206	BCL2L12	0.008061	0.01907	0.007423	0.07543	0.01008	0.1081	0.0082	0.0175	0
19	50149269	50149269	rs34074594	rs34074594	SCAF1	0.008061	0.01907	0.007423	0.07543	0.01008	0.1081	0.0082	0.0175	0
2	106823652	106990423	rs13006272	rs13416767	UXS1,PLGLA	0.008067	0.01913	0.008184	0.04749	0.008443	0.1839	0.0083	0.01682	0
5	5140970	5321078	rs270206	rs13169019	ADAMTS16	0.008241	0.01914	0.01115	0.008703	0.001961	0.7591	0.008	0.02284	0
14	34902033	34928014	rs28448660	rs2807767	SPTSSA	0.008609	0.01919	0.01039	0.01916	0.004776	0.4821	0.0087	0.01874	0
4	79584433	79602718	rs11942573	rs1134124	LINC01094	0.007849	0.01926	0.007915	0.05194	0.007227	0.2299	0.0077	0.0222	0
4	79479683	79531381	rs1496593	rs1042515	ANXA3	0.007849	0.01926	0.007915	0.05194	0.007227	0.2299	0.0077	0.0222	0
4	79616556	79689207	rs1834519	rs13138117	LINC01094,BMP2K	0.007849	0.01926	0.007915	0.05194	0.007227	0.2299	0.0077	0.0222	0
4	79536003	79559423	rs4306980	rs7668240	ANXA3,LINC01094	0.007849	0.01926	0.007915	0.05194	0.007227	0.2299	0.0077	0.0222	0
1	38682207	39302696	rs7537377	rs16825588	LINC01343,RRAGC	0.007994	0.01927	0.01052	0.01245	0.003555	0.5693	0.0082	0.01794	0
4	78978198	79465559	rs28363906	rs3749482	FRAS1	0.007968	0.01928	0.008857	0.03175	0.00719	0.2339	0.0078	0.02268	0
19	50187079	50189156	rs7260179	rs10415880	PRMT1	0.008052	0.0193	0.007423	0.07543	0.01009	0.1085	0.0082	0.0176	0
2	86278992	86307624	rs10153790	rs17584578	POLR1A	0.007934	0.01941	0.007745	0.05663	0.009345	0.1397	0.0082	0.01607	0
2	86074512	86100563	rs13020072	rs6547636	ST3GAL5	0.007934	0.01941	0.007745	0.05663	0.009345	0.1397	0.0082	0.01607	0
2	86055946	86065256	rs17431365	rs11127001	LOC284950,ST3GAL5	0.007934	0.01941	0.007745	0.05663	0.009345	0.1397	0.0082	0.01607	0
2	86046509	86051235	rs2139199	rs1518987	LOC284950	0.007934	0.01941	0.007745	0.05663	0.009345	0.1397	0.0082	0.01607	0
2	86364353	86365884	rs2241434	rs7598787	PTCD3	0.007934	0.01941	0.007745	0.05663	0.009345	0.1397	0.0082	0.01607	0
2	86125299	86239772	rs2438307	rs1469981	ST3GAL5-AS1,LOC90784	0.007934	0.01941	0.007745	0.05663	0.009345	0.1397	0.0082	0.01607	0
2	86248494	86248494	rs3731822	rs3731822	LOC90784	0.007934	0.01941	0.007745	0.05663	0.009345	0.1397	0.0082	0.01607	0
2	158497658	158585549	rs1220123	rs13395576	ACVR1C,ACVR1	0.00828	0.01942	0.009713	0.0255	0.00483	0.4386	0.0081	0.0226	0
2	111490731	111876148	rs7572507	rs1054873	ACOXL	0.007994	0.01942	0.009131	0.0254	0.006001	0.3286	0.0081	0.01809	0
19	50486939	50524332	rs3786669	rs3745495	VRK3	0.008001	0.01953	0.0063	0.134	0.01197	0.04912	0.0081	0.01835	0
19	50453317	50456518	rs9304690	rs6509448	SIGLEC11	0.008001	0.01953	0.0063	0.134	0.01197	0.04912	0.0081	0.01835	0
2	106360675	106490021	rs12992944	rs3769497	NCK2	0.008078	0.01953	0.008206	0.04783	0.008309	0.1939	0.0082	0.01769	0
4	124855529	125415534	rs11946288	rs6534441	LINC01091,LOC101927087	0.008273	0.01957	0.00823	0.05171	0.008979	0.1818	0.0084	0.01814	0
5	1911035	2301089	rs4975760	rs882496	CTD-2194D22.4,LOC100506858	0.008218	0.01986	0.01181	0.006129	0.0008672	0.8892	0.008	0.02443	44.94
8	96147295	96169007	rs7842334	rs297559	PLEKHF2	-0.008387	0.01997	-0.004148	0.3398	-0.0196	0.003022	-0.0089	0.01433	74.23
2	163204781	163204781	rs3788965	rs3788965	GCA	0.008139	0.02	0.006826	0.1067	0.01127	0.07705	0.0082	0.01992	0
2	163224521	163224521	rs984971	rs984971	GCA,KCNH7	0.008139	0.02	0.006826	0.1067	0.01127	0.07705	0.0082	0.01992	0
4	183840898	183951585	rs5016499	rs747368	DCTD,FAM92A1P2	0.008359	0.02	0.008111	0.06183	0.009857	0.1298	0.0086	0.01695	0
4	120983259	120986142	rs2908989	rs2934379	MAD2L1	0.008155	0.02007	0.01061	0.01174	0.003246	0.6208	0.0085	0.01663	0
4	120989853	121602879	rs12711084	rs4833667	MAD2L1,PRDM5	0.008155	0.02007	0.01061	0.01174	0.004088	0.5345	0.0085	0.01663	0
2	85933367	85970955	rs6547632	rs13431188	GNLY,ATOH8	0.007904	0.02009	0.007811	0.05786	0.009345	0.1397	0.0083	0.01637	0
5	5037512	5068694	rs16874610	rs6868782	LINC01020	0.008098	0.02013	0.009618	0.02316	0.004099	0.511	0.0079	0.02427	0
5	5074825	5129879	rs270636	rs12516403	LINC01020,CTD-2297D10.2	0.008098	0.02013	0.009618	0.02316	0.004099	0.511	0.0079	0.02427	0
2	163128824	163175656	rs3747517	rs11897697	IFIH1	0.008115	0.02015	0.006788	0.1078	0.01127	0.07705	0.0082	0.02017	0
6	143703478	143735762	rs9496607	rs2496590	AIG1,ADAT2	-0.008389	0.02023	-0.007068	0.09706	-0.01238	0.07805	-0.0085	0.01936	0
2	85924131	85925680	rs11887686	rs4240202	GNLY	0.007953	0.02025	0.007811	0.05786	0.009345	0.1397	0.0083	0.01637	0
2	85902569	85916487	rs1030862	rs4832183	SFTPB,GNLY	0.007953	0.02025	0.007924	0.05584	0.009345	0.1397	0.0083	0.01633	0
1	37957376	37967774	rs6700586	rs215864	MEAF6	0.007913	0.02031	0.01022	0.01511	0.003334	0.5797	0.008	0.0206	0
1	37996750	37996750	rs7545493	rs7545493	MEAF6,SNIP1	0.007913	0.02031	0.01022	0.01511	0.003334	0.5797	0.008	0.0206	0
2	163629467	163636185	rs305691	rs1273201	LOC101929570	0.008079	0.02031	0.006184	0.1408	0.01274	0.04592	0.0082	0.01951	0
19	51461189	51466516	rs268889	rs1654537	KLK6	0.008608	0.02036	0.007727	0.09079	0.0104	0.1115	0.0086	0.02127	0
19	51460031	51460031	rs4592765	rs4592765	KLK5,KLK6	0.008608	0.02036	0.007727	0.09079	0.0104	0.1115	0.0086	0.02127	0
2	106714317	106802805	rs17032320	rs13014335	UXS1	0.007993	0.02041	0.008184	0.04749	0.00815	0.2017	0.0082	0.01817	0
7	148287005	148312520	rs17171055	rs6962292	C7orf33	-0.007943	0.02044	-0.009508	0.0228	-0.004394	0.4747	-0.0079	0.022	0
7	148119188	148280705	rs6966493	rs10260314	CNTNAP2,C7orf33	-0.007943	0.02044	-0.009508	0.0228	-0.004394	0.4747	-0.0079	0.022	0
2	85826132	85826132	rs1044158	rs1044158	TMEM150A	0.007997	0.02053	0.007924	0.05584	0.009313	0.1454	0.0083	0.01633	0
2	85833046	85833046	rs1124836	rs1124836	C2orf68	0.007997	0.02053	0.007924	0.05584	0.009313	0.1454	0.0083	0.01633	0
2	85854015	85869770	rs12463933	rs17508809	USP39	0.007997	0.02053	0.007924	0.05584	0.009313	0.1454	0.0083	0.01633	0
2	85811229	85821204	rs1254901	rs6742887	VAMP5	0.007997	0.02053	0.007924	0.05584	0.009313	0.1454	0.0083	0.01633	0
2	85881464	85881464	rs13414982	rs13414982	USP39,SFTPB	0.007997	0.02053	0.007924	0.05584	0.009313	0.1454	0.0083	0.01633	0
2	85823632	85824251	rs2232745	rs6643	RNF181	0.007997	0.02053	0.007924	0.05584	0.009313	0.1454	0.0083	0.01633	0
2	85886013	85889525	rs7316	rs2040349	SFTPB	0.007997	0.02053	0.007924	0.05584	0.009313	0.1454	0.0083	0.01633	0
6	138196066	138200760	rs2230926	rs5029953	TNFAIP3	-0.008595	0.02054	-0.009038	0.03855	-0.007002	0.3312	-0.0085	0.02277	0
6	138066687	138142754	rs6924473	rs694764	LOC100507406,LOC100130476	-0.008595	0.02054	-0.009038	0.03855	-0.007002	0.3312	-0.0085	0.02277	0
6	138154501	138179136	rs7746779	rs11970361	LOC100130476	-0.008595	0.02054	-0.009038	0.03855	-0.007002	0.3312	-0.0085	0.02277	0
6	138001115	138049315	rs6921233	rs7759510	LOC102723649,LOC100507406	-0.008568	0.02059	-0.008969	0.03933	-0.007002	0.3312	-0.0084	0.02314	0
8	96218333	96226340	rs13250256	rs7824657	LINC01298	-0.008335	0.0206	-0.004357	0.316	-0.01876	0.004424	-0.0088	0.01536	70.31
8	96266941	96275303	rs4492337	rs7815255	C8orf37	-0.008335	0.0206	-0.004357	0.316	-0.01876	0.004424	-0.0088	0.01536	70.31
8	96230428	96248443	rs730820	rs1441393	LINC01298,C8orf37	-0.008335	0.0206	-0.004357	0.316	-0.01876	0.004424	-0.0088	0.01536	70.31
4	182084889	183048696	rs13130518	rs335067	LINC00290,LOC90768	0.008202	0.02061	0.01099	0.007525	0.005055	0.4424	0.0082	0.02043	49.08
2	166332685	166526941	rs4625921	rs10189153	CSRNP3	0.008014	0.02061	0.007786	0.06349	0.009569	0.1281	0.0083	0.01667	0
2	166257941	166319297	rs6705474	rs11687370	SCN2A,CSRNP3	0.008014	0.02061	0.007786	0.06349	0.009569	0.1281	0.0083	0.01667	0
8	61105199	61191590	rs10098647	rs7841372	CA8	-0.008054	0.02065	-0.00635	0.1261	-0.01189	0.07304	-0.0079	0.02418	0
1	246888053	246931824	rs10754532	rs10924824	SCCPDH	0.008127	0.02069	0.004654	0.2809	0.01661	0.007131	0.0086	0.01457	60.73
2	112220359	112253302	rs1448187	rs1463118	MIR4435-2HG	0.007816	0.02072	0.008803	0.03137	0.005694	0.3479	0.0078	0.02065	0
2	162979284	163024739	rs16846303	rs6715725	LOC101929532	0.008036	0.02076	0.006932	0.09872	0.01123	0.07795	0.0081	0.0206	0
2	106703994	106703994	rs7594851	rs7594851	C2orf40,UXS1	0.008022	0.02077	0.008204	0.04891	0.00815	0.2017	0.0082	0.01868	0
9	86988321	87281307	rs13299578	rs1307279	SLC28A3,NTRK2	0.008012	0.02098	0.008204	0.04891	0.008186	0.2	0.0082	0.01856	0
2	106682622	106692818	rs4420718	rs17271098	C2orf40	0.008012	0.02098	0.008204	0.04891	0.008186	0.2	0.0082	0.01856	0
4	78004668	78075622	rs4502705	rs10010725	CCNI,CCNG2	0.007999	0.02109	0.008814	0.03416	0.006083	0.3429	0.008	0.02159	0
5	4776191	5033469	rs2088900	rs10067991	LOC101929153,LINC01020	0.008014	0.02112	0.009564	0.02353	0.004099	0.511	0.0078	0.02451	0
4	183957884	183960782	rs2603348	rs2603344	FAM92A1P2	0.008278	0.02114	0.008111	0.06183	0.009416	0.1466	0.0085	0.01806	0
4	183973934	183995589	rs2714522	rs6825466	FAM92A1P2,WWC2-AS2	0.008278	0.02114	0.008111	0.06183	0.009416	0.1466	0.0085	0.01806	0
4	184155515	184160785	rs7688139	rs884387	WWC2-AS1	0.008278	0.02114	0.008111	0.06183	0.009416	0.1466	0.0085	0.01806	0
8	61225652	61311510	rs11775891	rs2086393	CA8,LINC01301	-0.007997	0.02115	-0.006264	0.1298	-0.01189	0.07304	-0.0078	0.02507	0
8	61341711	61385447	rs4354350	rs16926232	LINC01301,RAB2A	-0.007997	0.02115	-0.006264	0.1298	-0.01309	0.04833	-0.0078	0.02507	0
1	38104340	38144268	rs4653309	rs10908368	RSPO1,C1orf109	0.007857	0.02123	0.01037	0.01366	0.003338	0.5792	0.0079	0.02189	7.1
2	85050488	85093001	rs11674022	rs11886651	TRABD2A	0.008087	0.02127	0.007766	0.06872	0.009563	0.129	0.0083	0.0181	0
2	85140165	85192281	rs2086175	rs17038084	TMSB10,KCMF1	0.008087	0.02127	0.007766	0.06872	0.009563	0.129	0.0083	0.0181	0
5	126418646	126623330	rs12109970	rs1592890	C5orf63,MEGF10	-0.007876	0.02133	-0.008346	0.04108	-0.006991	0.2749	-0.008	0.02068	0
1	158257838	158257838	rs10797006	rs10797006	CD1A,CD1C	0.008892	0.02136	0.006494	0.1606	0.01732	0.0179	0.0096	0.01377	36.64
1	158330242	158366125	rs12742463	rs1321642	CD1E,OR10T2	0.008892	0.02136	0.006494	0.1606	0.01732	0.0179	0.0096	0.01377	36.64
1	158259207	158263654	rs16840067	rs6661689	CD1C	0.008892	0.02136	0.006494	0.1606	0.01732	0.0179	0.0096	0.01377	36.64
1	158267853	158295629	rs1923142	rs10797007	CD1C,CD1B	0.008892	0.02136	0.006494	0.1606	0.01732	0.0179	0.0096	0.01377	36.64
1	158324413	158324607	rs2873587	rs11242246	CD1E	0.008892	0.02136	0.006494	0.1606	0.01732	0.0179	0.0096	0.01377	36.64
1	158224282	158228392	rs366316	rs389293	CD1A	0.008892	0.02136	0.006494	0.1606	0.01732	0.0179	0.0096	0.01377	36.64
1	158158316	158219965	rs385597	rs3181029	CD1D,CD1A	0.008892	0.02136	0.006494	0.1606	0.01732	0.0179	0.0096	0.01377	36.64
2	107420143	107504369	rs10496407	rs10166025	ST6GAL2	0.007868	0.02143	0.007951	0.05189	0.008216	0.1962	0.008	0.01935	0
6	143834669	143872563	rs573119	rs12530338	FUCA2,PHACTR2-AS1	-0.008335	0.02148	-0.007139	0.09398	-0.01217	0.08669	-0.0085	0.02016	0
19	50385031	50385031	rs7248744	rs7248744	TBC1D17	0.007821	0.02156	0.006587	0.1132	0.01083	0.07619	0.0079	0.02072	0
1	156472214	156486061	rs1171551	rs6674079	MEF2D,IQGAP3	0.008862	0.02157	0.006979	0.1248	0.01596	0.03763	0.0093	0.01692	2.07
8	82390760	82394421	rs1054135	rs7018409	FABP4	-0.008254	0.02164	-0.00645	0.1409	-0.01212	0.06142	-0.0082	0.02298	0
8	82437457	82444396	rs11994340	rs6992664	FABP12	-0.008254	0.02164	-0.00645	0.1409	-0.01212	0.06142	-0.0082	0.02298	0
8	82377532	82377532	rs1486002	rs1486002	FABP9,FABP4	-0.008254	0.02164	-0.00645	0.1409	-0.01212	0.06142	-0.0082	0.02298	0
8	82445224	82530641	rs16909318	rs2955026	FABP12,IMPA1	-0.008254	0.02164	-0.00645	0.1409	-0.01212	0.06142	-0.0082	0.02298	0
8	82353078	82353078	rs2167255	rs2167255	PMP2	-0.008254	0.02164	-0.00645	0.1409	-0.01212	0.06142	-0.0082	0.02298	0
8	82199438	82337084	rs482745	rs6984711	FABP5,PMP2	-0.008254	0.02164	-0.00645	0.1409	-0.01212	0.06142	-0.0082	0.02298	0
8	82409004	82427790	rs6473282	rs10504740	FABP4,FABP12	-0.008254	0.02164	-0.00645	0.1409	-0.01212	0.06142	-0.0082	0.02298	0
8	84323391	85077686	rs7828142	rs733594	LINC01419,RALYL	-0.008188	0.02173	-0.005557	0.1949	-0.01455	0.02702	-0.0083	0.02128	11.13
19	40248618	40265884	rs6508905	rs10426810	CLC,LEUTX	0.007631	0.02182	0.01071	0.006541	-0.001362	0.8321	0.0074	0.02677	57.59
2	88368598	88411904	rs988731	rs2970889	SMYD1	0.007894	0.02191	0.007111	0.08472	0.01091	0.0883	0.0082	0.0174	0
5	126625548	126797292	rs2408868	rs4836323	MEGF10	-0.007839	0.02193	-0.008598	0.03505	-0.006306	0.3262	-0.0079	0.02088	0
14	42907447	44397890	rs7157217	rs1957480	LRFN5,FSCB	0.008213	0.02194	0.009373	0.0341	0.006551	0.3023	0.0084	0.02012	0
19	51488446	51497564	rs995788	rs10451448	KLK7,KLK8	0.008518	0.02195	0.007725	0.09162	0.01024	0.1185	0.0085	0.02319	0
2	108602018	108629260	rs13014176	rs2046510	SLC5A7	0.007825	0.02196	0.00769	0.06009	0.008874	0.16	0.008	0.01894	0
2	108543102	108575574	rs2052819	rs10170368	RGPD4,SLC5A7	0.007825	0.02196	0.00769	0.06009	0.008874	0.16	0.008	0.01894	0
6	143749295	143768657	rs1065355	rs9484752	ADAT2	-0.00827	0.02197	-0.006921	0.1038	-0.01238	0.07805	-0.0084	0.02087	0
19	50977293	50978393	rs16984956	rs1620498	FAM71E1	0.007913	0.02217	0.006284	0.14	0.01168	0.05727	0.008	0.0213	0
19	50969976	50969976	rs2278999	rs2278999	FAM71E1,MYBPC2	0.007913	0.02217	0.006284	0.14	0.01168	0.05727	0.008	0.0213	0
19	50994336	51004754	rs8109534	rs1298062	EMC10,JOSD2	0.007913	0.02217	0.006284	0.14	0.0124	0.04894	0.008	0.0213	0
6	138231107	138404048	rs6570193	rs9484111	TNFAIP3,PERP	-0.008475	0.02228	-0.008859	0.04241	-0.007002	0.3312	-0.0084	0.02487	0
2	85808871	85809989	rs1058588	rs1561198	VAMP8	0.007895	0.02231	0.007737	0.06207	0.009313	0.1454	0.0082	0.01816	0
2	85668988	85748719	rs11682343	rs17735885	SH2D6,PARTICL	0.007895	0.02231	0.007737	0.06207	0.009313	0.1454	0.0082	0.01816	0
2	85780536	85786074	rs699664	rs6751560	GGCX	0.007895	0.02231	0.007737	0.06207	0.009313	0.1454	0.0082	0.01816	0
1	158118787	158146028	rs7548010	rs3087210	LOC646268,CD1D	0.008812	0.02237	0.006371	0.1679	0.01732	0.0179	0.0095	0.01461	38.12
1	158150056	158157068	rs859008	rs2023631	CD1D	0.008812	0.02237	0.006371	0.1679	0.01732	0.0179	0.0095	0.01461	38.12
1	158102110	158109813	rs927663	rs12042121	LOC646268	0.008812	0.02237	0.006371	0.1679	0.01732	0.0179	0.0095	0.01461	38.12
1	158071131	158094221	rs942540	rs10797000	KIRREL,LOC646268	0.008812	0.02237	0.006371	0.1679	0.01732	0.0179	0.0095	0.01461	38.12
4	125484598	125554113	rs491645	rs870741	LOC101927087,ANKRD50	0.008078	0.0225	0.007756	0.06736	0.009397	0.1577	0.0082	0.02108	0
1	158368794	158369210	rs12062580	rs6660222	OR10T2	0.008824	0.02252	0.006395	0.1677	0.01732	0.0179	0.0095	0.01451	37.73
10	17365308	17491652	rs12256692	rs3928773	ST8SIA6	0.008824	0.02252	0.006395	0.1677	0.01732	0.0179	0.0095	0.01451	0
8	63893072	63898146	rs16930025	rs4737623	UG0898H09	-0.007929	0.02257	-0.005647	0.1733	-0.01339	0.04177	-0.0079	0.02473	0
19	51498989	51502022	rs1654543	rs13345336	KLK8	0.008394	0.02261	0.007549	0.09436	0.01024	0.1185	0.0084	0.0233	0
1	38431554	38456106	rs28450036	rs4072980	SF3A3	0.007765	0.02265	0.01002	0.017	0.003338	0.5792	0.0078	0.02261	0
2	111856773	111864915	rs2018707	rs13388646	LOC400997	0.007731	0.02265	0.009131	0.0254	0.00475	0.4401	0.0078	0.02178	0
2	111907691	111921036	rs724710	rs10196162	BCL2L11	0.007731	0.02265	0.009131	0.0254	0.00475	0.4401	0.0078	0.02178	0
1	156785617	156848106	rs1800601	rs2644604	NTRK1	0.0088	0.02269	0.007237	0.1126	0.01478	0.05298	0.0092	0.01821	0
2	108372251	108429937	rs1661381	rs831973	GACAT1	0.007777	0.02277	0.007598	0.06308	0.008874	0.16	0.008	0.01988	0
2	108438922	108438922	rs831990	rs831990	GACAT1,RGPD4-AS1	0.007777	0.02277	0.007598	0.06308	0.008874	0.16	0.008	0.01988	0
19	51514622	51514622	rs2569441	rs2569441	KLK9,KLK10	0.008364	0.02298	0.007987	0.07607	0.009147	0.165	0.0084	0.02429	0
19	51516345	51523897	rs2739430	rs3760738	KLK10	0.008364	0.02298	0.007987	0.07607	0.009147	0.165	0.0084	0.02429	0
4	77878392	77958765	rs10213389	rs1127595	SEPT11	0.00788	0.02302	0.00847	0.04171	0.006465	0.3128	0.0079	0.02369	0
1	156024373	156024373	rs3754293	rs3754293	LAMTOR2,UBQLN4	0.008809	0.02307	0.007349	0.1092	0.01503	0.04924	0.0094	0.01672	0
4	78084904	78084904	rs4150084	rs4150084	CCNG2	0.007873	0.02319	0.008623	0.03804	0.006083	0.3429	0.0079	0.02378	0
1	38463504	38469500	rs7366048	rs6600436	FHL3	0.007742	0.02321	0.01001	0.01737	0.003338	0.5792	0.0078	0.023	0
9	78118063	97751948	rs549347	rs2388041	MIR548H3	-0.007744	0.02323	-0.01204	0.004689	0.003796	0.5524	-0.0079	0.02189	54.83
1	204014607	204035547	rs12133634	rs7524385	LINC00303,SOX13	-0.00787	0.02323	-0.007013	0.09827	-0.01105	0.07211	-0.0083	0.01691	0
1	204041346	204097859	rs11240657	rs10900551	SOX13	-0.00787	0.02323	-0.007145	0.09125	-0.01105	0.07211	-0.0083	0.01691	0
1	156711623	156711623	rs3806417	rs3806417	MRPL24;HDGF	0.008763	0.02325	0.006779	0.1362	0.01596	0.03763	0.0092	0.01877	6.26
1	156713512	156720550	rs4437869	rs11264534	HDGF	0.008763	0.02325	0.006779	0.1362	0.01587	0.0368	0.0092	0.01877	6.26
2	84800898	85046918	rs13002679	rs7584703	DNAH6	0.008011	0.02326	0.007654	0.07508	0.009563	0.129	0.0083	0.01974	0
1	156564568	156567120	rs10757	rs16837530	GPATCH4	0.008773	0.02328	0.006827	0.1344	0.01596	0.03763	0.0092	0.01843	5.14
1	156550254	156555819	rs10908509	rs12090808	TTC24	0.008773	0.02328	0.006827	0.1344	0.01596	0.03763	0.0092	0.01843	5.14
1	156572658	156581534	rs12023410	rs7536235	GPATCH4,HAPLN2	0.008773	0.02328	0.006827	0.1344	0.01596	0.03763	0.0092	0.01843	5.14
1	156588749	156594656	rs2365714	rs12567958	HAPLN2	0.008773	0.02328	0.006827	0.1344	0.01596	0.03763	0.0092	0.01843	5.14
1	156612932	156629037	rs3795736	rs11360	BCAN	0.008773	0.02328	0.006827	0.1344	0.01596	0.03763	0.0092	0.01843	5.14
1	156596666	156608394	rs4661055	rs12408758	HAPLN2,BCAN	0.008773	0.02328	0.006827	0.1344	0.01596	0.03763	0.0092	0.01843	5.14
1	156560502	156560502	rs4661188	rs4661188	TTC24,APOA1BP	0.008773	0.02328	0.006827	0.1344	0.01596	0.03763	0.0092	0.01843	5.14
1	156560561	156563813	rs4661189	rs6668178	APOA1BP	0.008773	0.02328	0.006827	0.1344	0.01596	0.03763	0.0092	0.01843	5.14
1	156494916	156531871	rs947661	rs1171545	IQGAP3	0.008773	0.02328	0.006827	0.1344	0.01596	0.03763	0.0092	0.01843	8.15
2	163109269	163112440	rs2160710	rs10207052	FAP,IFIH1	0.0079	0.02334	0.006559	0.119	0.01123	0.07795	0.008	0.02267	0
5	5324172	5417809	rs3923919	rs2913366	ADAMTS16,ICE1	0.007985	0.02339	0.0108	0.01123	0.001883	0.7731	0.0078	0.02769	39.08
4	78875974	78975137	rs13101418	rs1910301	MRPL1,FRAS1	0.007827	0.02347	0.008542	0.03856	0.005927	0.3584	0.0078	0.02497	0
22	18120850	18214609	rs1080199	rs5747338	BCL2L13	0.008192	0.02355	0.00958	0.02765	0.005071	0.4485	0.0082	0.02357	0
8	82582057	82598908	rs7016327	rs2912821	IMPA1	-0.008127	0.02359	-0.00628	0.1508	-0.01212	0.06142	-0.0081	0.02488	0
1	41030464	41075209	rs17403513	rs500586	ZNF684,RIMS3	0.007826	0.02372	0.008562	0.0376	0.006372	0.3366	0.008	0.02275	0
1	40998811	41010454	rs6659361	rs11208363	ZNF684	0.007826	0.02372	0.008562	0.0376	0.006372	0.3366	0.008	0.02275	0
8	61547234	61586261	rs11985737	rs618190	RAB2A,CHD7	-0.007856	0.02373	-0.005683	0.1701	-0.01309	0.04833	-0.0078	0.02658	0
8	61452046	61522008	rs2272620	rs16926304	RAB2A	-0.007856	0.02373	-0.005683	0.1701	-0.01309	0.04833	-0.0078	0.02658	0
19	50377757	50378143	rs4802634	rs11083985	AKT1S1	0.007746	0.02374	0.006587	0.1132	0.01066	0.08768	0.0078	0.02315	0
19	50354211	50363175	rs7260222	rs1290646	PTOV1	0.007746	0.02374	0.006587	0.1132	0.01066	0.08768	0.0078	0.02315	0
8	96043829	96062601	rs11780931	rs2678822	NDUFAF6	-0.008155	0.02386	-0.003794	0.3837	-0.0196	0.003022	-0.0086	0.01725	75.23
8	95965135	95986340	rs493506	rs7827478	TP53INP1,NDUFAF6	-0.008155	0.02386	-0.003794	0.3837	-0.0196	0.003022	-0.0086	0.01725	75.23
17	74270069	74301789	rs71815	rs16967297	QRICH2	-0.008039	0.02393	-0.004336	0.3096	-0.0175	0.008042	-0.0083	0.02099	64.71
17	74262426	74267749	rs8072202	rs347673	UBALD2	-0.008039	0.02393	-0.004336	0.3096	-0.0175	0.008042	-0.0083	0.02099	61.66
8	64771414	65250883	rs12548723	rs10104164	LOC102724623	-0.007871	0.02405	-0.004623	0.2655	-0.01608	0.01471	-0.0078	0.0261	58.64
8	95649072	95649072	rs4735307	rs4735307	LOC100288748	-0.008157	0.02408	-0.003775	0.3876	-0.0196	0.003022	-0.0086	0.01739	75.25
8	95652986	95707468	rs7842319	rs11787473	ESRP1	-0.008157	0.02408	-0.003775	0.3876	-0.0196	0.003022	-0.0086	0.01739	75.25
7	153586831	154685805	rs740576	rs1047064	DPP6	-0.008044	0.02409	-0.01045	0.01454	0.008146	0.1922	-0.0083	0.02105	33.24
9	77305480	77332745	rs1410227	rs1536613	RORB,TRPM6	-0.007759	0.02413	-0.01378	0.0007718	0.007247	0.2668	-0.0079	0.02312	86.34
17	74499400	74519300	rs12948783	rs12950972	RHBDF2,CYGB	-0.007906	0.02414	-0.004096	0.3309	-0.01776	0.005978	-0.0082	0.01962	68.49
17	74536762	74542217	rs2289607	rs4648340	PRCD	-0.007906	0.02414	-0.004096	0.3309	-0.01776	0.005978	-0.0082	0.01962	68.49
17	74526638	74532172	rs4648336	rs9789010	CYGB	-0.007906	0.02414	-0.004096	0.3309	-0.01776	0.005978	-0.0082	0.01962	68.49
17	74479889	74498342	rs8067774	rs4648329	RHBDF2	-0.007906	0.02414	-0.004096	0.3309	-0.01776	0.005978	-0.0082	0.01962	69.31
19	49342269	49347708	rs3745705	rs10413941	PLEKHA4	0.007848	0.02418	0.007805	0.06471	0.008476	0.1832	0.008	0.02263	0
19	49377086	49377319	rs611251	rs610308	PPP1R15A	0.007848	0.02418	0.007805	0.06471	0.008476	0.1832	0.008	0.02263	0
2	84528756	84625023	rs11686691	rs10496310	FUNDC2P2,SUCLG1	0.00797	0.0242	0.007613	0.07738	0.009563	0.129	0.0082	0.02035	0
2	84662093	84662093	rs6753640	rs6753640	SUCLG1	0.00797	0.0242	0.007613	0.07738	0.009563	0.129	0.0082	0.02035	0
2	84696003	84696003	rs7575751	rs7575751	SUCLG1,DNAH6	0.00797	0.0242	0.007613	0.07738	0.009563	0.129	0.0082	0.02035	0
1	40722795	40759231	rs926830	rs10489432	ZMPSTE24	0.007814	0.02422	0.01016	0.01417	0.00216	0.7444	0.0079	0.02383	0.98
19	51834194	51834194	rs3848559	rs3848559	IGLON5,VSIG10L	0.008121	0.02424	0.00727	0.09562	0.01017	0.1209	0.0082	0.02436	0
19	51818151	51834004	rs6509525	rs3887787	IGLON5	0.008121	0.02424	0.00727	0.09562	0.01017	0.1209	0.0082	0.02436	0
19	51837171	51844978	rs7255306	rs8105710	VSIG10L	0.008121	0.02424	0.00727	0.09562	0.01017	0.1209	0.0082	0.02436	0
19	51479402	51487067	rs11084043	rs1275221	KLK7	0.00837	0.02428	0.00747	0.1025	0.01011	0.1231	0.0083	0.02604	0
1	37509352	37622888	rs2859741	rs1846944	GRIK3,MIR4255	0.007685	0.02431	0.009557	0.02317	0.004291	0.4791	0.0078	0.02385	0
1	156891610	156902678	rs12143768	rs11264585	LRRC71	0.008739	0.02441	0.007372	0.109	0.01381	0.0692	0.0091	0.02041	0
1	157061905	157069261	rs7534856	rs16838078	ETV3L	0.008739	0.02441	0.007372	0.109	0.01381	0.0692	0.0091	0.02041	0
1	156904157	157014702	rs822434	rs822572	ARHGEF11	0.008739	0.02441	0.007372	0.109	0.01381	0.0692	0.0091	0.02041	0
1	157020401	157051801	rs822587	rs17412946	ARHGEF11,ETV3L	0.008739	0.02441	0.007372	0.109	0.01381	0.0692	0.0091	0.02041	0
1	158726746	158729713	rs11265061	rs11810781	OR6K6,OR6N1	0.008732	0.02443	0.006047	0.1955	0.0178	0.01426	0.0095	0.01522	46.52
1	158723868	158725345	rs11586535	rs16841038	OR6K6	0.008732	0.02443	0.006047	0.1955	0.0178	0.01426	0.0095	0.01522	47.81
1	158739691	158744665	rs6427448	rs12726267	OR6N1,OR6N2	0.008732	0.02443	0.006047	0.1955	0.0178	0.01426	0.0095	0.01522	46.52
1	158735595	158736215	rs857824	rs6666753	OR6N1	0.008732	0.02443	0.006047	0.1955	0.0178	0.01426	0.0095	0.01522	46.52
1	158745653	158748017	rs860780	rs16830524	OR6N2	0.008732	0.02443	0.006047	0.1955	0.0178	0.01426	0.0095	0.01522	46.52
1	158750550	158788997	rs857838	rs857791	OR6N2,MNDA	0.008732	0.02443	0.006047	0.1955	0.01794	0.01308	0.0095	0.01522	46.52
8	95811984	95820969	rs12543503	rs11786021	DPY19L4,INTS8	-0.008118	0.0245	-0.003753	0.389	-0.0196	0.003022	-0.0086	0.01762	75.36
8	95721435	95721435	rs2722883	rs2722883	ESRP1,DPY19L4	-0.008118	0.0245	-0.003753	0.389	-0.0196	0.003022	-0.0086	0.01762	75.36
8	95731703	95806454	rs34284609	rs6415570	DPY19L4	-0.008118	0.0245	-0.003753	0.389	-0.0196	0.003022	-0.0086	0.01762	75.36
8	95877787	95891113	rs713113	rs6987256	INTS8	-0.008118	0.0245	-0.003753	0.389	-0.0196	0.003022	-0.0086	0.01762	75.36
8	95935102	95935102	rs2467674	rs2467674	CCNE2,TP53INP1	-0.008124	0.02457	-0.003723	0.3936	-0.0196	0.003022	-0.0086	0.01787	75.42
8	95937502	95955292	rs7845219	rs4735334	TP53INP1	-0.008124	0.02457	-0.003723	0.3936	-0.0196	0.003022	-0.0086	0.01787	75.42
1	157647789	157668390	rs11264794	rs7522061	FCRL3	0.008596	0.0247	0.006926	0.1267	0.01484	0.04676	0.0091	0.01901	0
1	157794774	157794774	rs12143912	rs12143912	FCRL1,CD5L	0.008596	0.0247	0.006926	0.1267	0.01484	0.04676	0.0091	0.01901	0
1	157799708	157811392	rs16839239	rs2260040	CD5L	0.008596	0.0247	0.006926	0.1267	0.01484	0.04676	0.0091	0.01901	0
1	157679691	157711699	rs17676303	rs6413891	FCRL3,FCRL2	0.008596	0.0247	0.006926	0.1267	0.01484	0.04676	0.0091	0.01901	0
1	157763970	157780892	rs6667556	rs6689427	FCRL1	0.008596	0.0247	0.006926	0.1267	0.01484	0.04676	0.0091	0.01901	0
1	157717028	157744004	rs7517644	rs12568320	FCRL2	0.008596	0.0247	0.006926	0.1267	0.01484	0.04676	0.0091	0.01901	0
1	157749583	157754359	rs7547257	rs12743184	FCRL2,FCRL1	0.008596	0.0247	0.006926	0.1267	0.01484	0.04676	0.0091	0.01901	0
4	126505272	128497806	rs13126049	rs17012526	MIR2054,INTU	0.007909	0.02479	0.007998	0.06103	0.009159	0.1675	0.0082	0.02188	0
4	121617285	121844422	rs11729301	rs1530799	PRDM5	0.007902	0.02479	0.01004	0.01795	0.004088	0.5345	0.0083	0.01967	0
1	154955724	154961458	rs10908449	rs2878517	FLAD1	0.008609	0.02486	0.005717	0.2106	0.01806	0.01474	0.0091	0.01839	50.77
1	154943881	154945047	rs12075984	rs16836580	SHC1	0.008609	0.02486	0.005717	0.2106	0.01806	0.01474	0.0091	0.01839	50.77
1	154948327	154948327	rs12087657	rs12087657	CKS1B	0.008609	0.02486	0.005717	0.2106	0.01806	0.01474	0.0091	0.01839	50.77
1	154928707	154928707	rs6695407	rs6695407	PBXIP1;PYGO2	0.008609	0.02486	0.005717	0.2106	0.01806	0.01474	0.0091	0.01839	50.77
19	49318479	49339098	rs592985	rs8110220	HSD17B14	0.007797	0.02487	0.007694	0.06795	0.008476	0.1832	0.0079	0.02374	0
19	49438363	49438363	rs2270941	rs2270941	DHDH	0.007801	0.02488	0.007716	0.06731	0.008476	0.1832	0.0079	0.02354	0
19	49416456	49421966	rs2387579	rs2287836	NUCB1-AS1	0.007801	0.02488	0.007716	0.06731	0.008476	0.1832	0.0079	0.02354	0
19	49431839	49431839	rs4801783	rs4801783	NUCB1,DHDH	0.007801	0.02488	0.007716	0.06731	0.008476	0.1832	0.0079	0.02354	0
4	79892811	80226156	rs1480713	rs4401473	LINC01088	0.007631	0.02491	0.008358	0.04248	0.005586	0.3638	0.0075	0.02816	0
1	39550608	39952745	rs260971	rs710915	MACF1	0.007795	0.02495	0.009802	0.02064	0.003939	0.5314	0.0079	0.02442	0
1	158675126	158685036	rs6427447	rs451851	OR6K2,OR6K3	0.008676	0.02496	0.006013	0.1962	0.0178	0.01426	0.0095	0.0154	46.95
1	158668589	158670426	rs751257	rs413029	OR6K2	0.008676	0.02496	0.006013	0.1962	0.0178	0.01426	0.0095	0.0154	46.95
1	158668378	158668378	rs751258	rs751258	SPTA1,OR6K2	0.008676	0.02496	0.006013	0.1962	0.0178	0.01426	0.0095	0.0154	46.95
1	158687224	158687896	rs857703	rs857705	OR6K3	0.008676	0.02496	0.006013	0.1962	0.0178	0.01426	0.0095	0.0154	46.95
4	184952005	185002243	rs7690914	rs6552748	STOX2,ENPP6	0.00792	0.0251	0.009135	0.03319	0.005296	0.4051	0.0079	0.02536	0
8	63963847	63963847	rs1031551	rs1031551	GGH,TTPA	-0.007782	0.02513	-0.005438	0.1896	-0.01339	0.04177	-0.0077	0.0276	5.08
8	63930289	63949912	rs12677953	rs3780126	GGH	-0.007782	0.02513	-0.005438	0.1896	-0.01339	0.04177	-0.0077	0.0276	5.08
8	63902886	63911296	rs17193714	rs16930072	UG0898H09,GGH	-0.007782	0.02513	-0.005438	0.1896	-0.01339	0.04177	-0.0077	0.0276	5.08
8	63981226	63984768	rs7819218	rs7821895	TTPA	-0.007782	0.02513	-0.005438	0.1896	-0.01339	0.04177	-0.0077	0.0276	5.08
8	64001936	64072039	rs6472073	rs13250662	TTPA,YTHDF3-AS1	-0.007782	0.02513	-0.005438	0.1896	-0.01385	0.03541	-0.0077	0.0276	5.08
1	154972984	154972984	rs12092479	rs12092479	LENEP,ZBTB7B	0.008595	0.02515	0.005715	0.2113	0.01806	0.01474	0.0091	0.01844	50.75
1	154966221	154966221	rs2232635	rs2232635	LENEP	0.008595	0.02515	0.005715	0.2113	0.01806	0.01474	0.0091	0.01844	50.75
1	154977929	154989595	rs4845402	rs6673081	ZBTB7B	0.008595	0.02515	0.005715	0.2113	0.01806	0.01474	0.0091	0.01844	50.75
17	74307506	74350592	rs9498	rs8078297	PRPSAP1	-0.007928	0.02517	-0.004124	0.3307	-0.01782	0.006821	-0.0082	0.0215	65.95
1	156813650	156813650	rs10908521	rs10908521	INSRR,NTRK1	0.008639	0.0252	0.007237	0.1126	0.01381	0.0692	0.009	0.02133	0
17	74158801	74234658	rs4788915	rs3859181	RNF157	-0.007908	0.02526	-0.003826	0.3681	-0.01805	0.005601	-0.0081	0.02271	72.15
17	74237534	74254518	rs7225367	rs8082199	RNF157,UBALD2	-0.007908	0.02526	-0.004336	0.3096	-0.01805	0.005601	-0.0081	0.02271	70.62
8	82032183	82183000	rs4480065	rs12549270	PAG1,FABP5	-0.008015	0.02531	-0.006392	0.1443	-0.01158	0.07191	-0.008	0.02607	0
2	109755093	110261696	rs1107234	rs11680126	SH3RF3	0.0076	0.02531	0.007937	0.05259	0.009045	0.205	0.0077	0.02357	0
7	150872363	150883892	rs1469550	rs10275136	ASB10	-0.007482	0.02546	-0.0101	0.01246	-0.002334	0.7069	-0.0078	0.02105	9.33
7	150844687	150855244	rs4725999	rs1430624	GBX1	-0.007482	0.02546	-0.0101	0.01246	-0.002334	0.7069	-0.0078	0.02105	0
7	150869437	150869437	rs7782650	rs7782650	GBX1,ASB10	-0.007482	0.02546	-0.0101	0.01246	-0.002334	0.7069	-0.0078	0.02105	9.33
19	51525703	51530693	rs1048344	rs1474520	KLK11	0.008197	0.02553	0.007965	0.07629	0.008523	0.1916	0.0081	0.02747	0
19	51538561	51538561	rs3760739	rs3760739	KLK12	0.008197	0.02553	0.007965	0.07629	0.008523	0.1916	0.0081	0.02747	0
19	51540228	51557692	rs8111766	rs2691241	KLK12,KLK13	0.008197	0.02553	0.007965	0.07629	0.008523	0.1916	0.0081	0.02747	0
19	51014850	51014850	rs7254387	rs7254387	JOSD2;ASPDH	0.007767	0.02553	0.005849	0.1685	0.0124	0.04894	0.0079	0.02446	0
10	118190442	118238417	rs12265880	rs10787677	PNLIPRP3	-0.007582	0.02563	-0.00371	0.3645	-0.01766	0.004347	-0.008	0.01884	72.51
1	38186294	38231069	rs1008879	rs10157024	EPHA10	0.007591	0.02574	0.009747	0.02009	0.003338	0.5792	0.0077	0.02576	0
1	38338795	38411350	rs11488569	rs11485595	INPP5B	0.007591	0.02574	0.009747	0.02009	0.003338	0.5792	0.0077	0.02576	0
1	38415315	38415315	rs16824518	rs16824518	INPP5B,SF3A3	0.007591	0.02574	0.009747	0.02009	0.003338	0.5792	0.0077	0.02576	0
1	38268397	38272660	rs3845498	rs2291297	YRDC	0.007591	0.02574	0.009747	0.02009	0.003338	0.5792	0.0077	0.02576	0
1	38247738	38258644	rs4308943	rs12563037	EPHA10,MANEAL	0.007591	0.02574	0.009747	0.02009	0.003338	0.5792	0.0077	0.02576	0
1	38275802	38309322	rs473279	rs12745294	MTF1	0.007591	0.02574	0.009747	0.02009	0.003338	0.5792	0.0077	0.02576	0
4	188461119	188590745	rs10032493	rs11930461	LOC100506272	0.007842	0.02579	0.01009	0.01853	0.001333	0.8326	0.0073	0.03835	43.77
1	158694730	158720817	rs703145	rs375227	OR6K3,OR6K6	0.008617	0.02616	0.00591	0.2048	0.0178	0.01426	0.0094	0.01624	47.81
8	64390729	64665734	rs1431586	rs10957293	LOC102724612,LINC01289	-0.00777	0.02622	-0.004281	0.3048	-0.01608	0.01471	-0.0077	0.02897	52.85
2	121225558	121551745	rs2140778	rs7565812	LINC01101,GLI2	0.007418	0.02625	0.005149	0.1962	0.01346	0.02928	0.0076	0.02373	0
4	178231152	178283967	rs10013040	rs1055678	NEIL3	0.007633	0.02625	0.009102	0.0242	0.004974	0.4646	0.008	0.02052	0
2	163697314	164456307	rs13031375	rs2704373	KCNH7,FIGN	0.007782	0.02626	0.006184	0.1408	0.01168	0.07257	0.0078	0.02662	0
1	39507161	39548798	rs10888650	rs260974	NDUFS5,MACF1	0.007706	0.02627	0.009571	0.02372	0.003939	0.5314	0.0078	0.02566	0
4	133609463	133955962	rs11722386	rs7675150	LINC01256,LOC101927359	0.007942	0.02629	0.009159	0.0346	0.005513	0.3971	0.008	0.02559	0
4	133513227	133597653	rs9307677	rs11099203	LINC01256	0.007942	0.02629	0.009159	0.0346	0.005513	0.3971	0.008	0.02559	0
4	132773067	133492317	rs2863673	rs1816512	LOC101927305,LINC01256	0.007942	0.02629	0.009159	0.0346	0.006545	0.314	0.008	0.02559	0
1	156869047	156884365	rs12566888	rs749256	PEAR1	0.008632	0.02637	0.007205	0.1178	0.01381	0.0692	0.009	0.02225	0
1	156855497	156862126	rs943551	rs2644623	NTRK1,PEAR1	0.008632	0.02637	0.007205	0.1178	0.01381	0.0692	0.009	0.02225	0
1	246960463	246994906	rs7551836	rs10924852	LINC01341,AHCTF1	0.007729	0.0264	0.005375	0.2081	0.01401	0.02279	0.0082	0.01913	25.14
2	10362294	10438621	rs6432075	rs4668676	C2orf48,HPCAL1	0.007193	0.02643	0.007517	0.06384	0.007586	0.1833	0.0072	0.02773	0
2	10280694	10349858	rs6746630	rs17267630	C2orf48	0.007193	0.02643	0.007517	0.06384	0.01294	0.08771	0.0072	0.02773	0
19	50342111	50349958	rs10403127	rs1290655	PTOV1-AS1	0.007612	0.02644	0.006423	0.1231	0.01066	0.08768	0.0077	0.02533	0
19	50316083	50316083	rs35816883	rs35816883	FUZ	0.007612	0.02644	0.006423	0.1231	0.01066	0.08768	0.0077	0.02533	0
19	50321510	50338453	rs7246170	rs752522	MED25	0.007612	0.02644	0.006423	0.1231	0.01066	0.08768	0.0077	0.02533	0
6	143779016	143812033	rs3804539	rs223235	PEX3	-0.007994	0.02652	-0.00658	0.1211	-0.01238	0.07805	-0.0081	0.02483	0
19	51474525	51477528	rs1701952	rs1618440	KLK6,KLK7	0.00822	0.02654	0.007727	0.09079	0.009154	0.1602	0.0082	0.02815	0
1	40710071	40711556	rs10489429	rs9439018	RLF,TMCO2	0.007685	0.02655	0.01	0.01564	0.00216	0.7444	0.0078	0.02587	0.98
1	40626918	40702570	rs10493090	rs16827078	RLF	0.007685	0.02655	0.01	0.01564	0.00216	0.7444	0.0078	0.02587	0
1	40714010	40714010	rs12126903	rs12126903	TMCO2	0.007685	0.02655	0.01	0.01564	0.00216	0.7444	0.0078	0.02587	0.98
1	40719889	40719889	rs6600322	rs6600322	TMCO2,ZMPSTE24	0.007685	0.02655	0.01	0.01564	0.00216	0.7444	0.0078	0.02587	0.98
2	85647589	85655991	rs12465686	rs6727913	CAPG,SH2D6	0.007678	0.02659	0.007403	0.07502	0.009313	0.1454	0.008	0.02198	0
2	85581946	85603064	rs17026280	rs6741368	ELMOD3	0.007678	0.02659	0.007403	0.07502	0.009313	0.1454	0.008	0.02198	0
2	85568810	85573977	rs1969260	rs938376	RETSAT	0.007678	0.02659	0.007403	0.07502	0.009313	0.1454	0.008	0.02198	0
2	85549527	85555262	rs3184781	rs10460585	TGOLN2	0.007678	0.02659	0.007403	0.07502	0.009313	0.1454	0.008	0.02198	0
2	85562172	85565634	rs3923229	rs6747513	TGOLN2,RETSAT	0.007678	0.02659	0.007403	0.07502	0.009313	0.1454	0.008	0.02198	0
2	85625222	85638323	rs6885	rs11682055	CAPG	0.007678	0.02659	0.007403	0.07502	0.009313	0.1454	0.008	0.02198	0
8	68863901	69143589	rs10156241	rs2280637	PREX2	-0.007851	0.02662	-0.006761	0.108	-0.01002	0.1357	-0.0075	0.03491	0
2	228474873	228498857	rs2176191	rs6722305	C2orf83	0.008182	0.02665	0.007983	0.07821	0.01178	0.07383	0.0092	0.01349	0
1	246934957	246944502	rs10924826	rs7534805	SCCPDH,LINC01341	0.007752	0.02669	0.005369	0.2118	0.01401	0.02279	0.0082	0.01936	40.4
1	246954313	246954313	rs10924831	rs10924831	LINC01341	0.007752	0.02669	0.005369	0.2118	0.01401	0.02279	0.0082	0.01936	25.14
4	183091203	183091203	rs13126808	rs13126808	MIR1305	0.007939	0.02682	0.009404	0.0291	0.004537	0.4909	0.0079	0.02725	0
4	183067139	183087547	rs9312290	rs896028	LOC90768,MIR1305	0.007939	0.02682	0.009404	0.0291	0.004537	0.4909	0.0079	0.02725	0
2	166940925	167153789	rs487374	rs11688164	LOC101929680	0.00769	0.02684	0.007265	0.08546	0.01018	0.1065	0.0081	0.02092	0
7	150939193	150972613	rs4725398	rs2530457	SMARCD3	-0.007413	0.02693	-0.01016	0.01177	-0.00183	0.7698	-0.0077	0.02254	15.08
7	150978543	151037369	rs219240	rs2429249	SMARCD3,NUB1	-0.007413	0.02693	-0.01024	0.01175	-0.00183	0.7698	-0.0077	0.02254	20.44
4	185012101	185139924	rs10024098	rs12507025	ENPP6	0.007864	0.027	0.009062	0.03613	0.005781	0.3633	0.0079	0.02744	0
5	126394484	126407602	rs17165251	rs12655006	C5orf63	-0.007585	0.027	-0.008022	0.05034	-0.00672	0.2948	-0.0076	0.02662	0
5	126376954	126377240	rs6877692	rs6860581	MARCH3,C5orf63	-0.007585	0.027	-0.008022	0.05034	-0.00672	0.2948	-0.0076	0.02662	0
5	126203506	126362323	rs3533	rs11241913	MARCH3	-0.007585	0.027	-0.008022	0.05034	-0.007342	0.2553	-0.0076	0.02662	0
2	83107695	84511022	rs10184915	rs1869666	LOC1720,FUNDC2P2	0.007787	0.02713	0.007388	0.085	0.009563	0.129	0.0081	0.02243	0
8	65495333	65496059	rs16931326	rs9650210	BHLHE22	-0.007782	0.02717	-0.004483	0.284	-0.01616	0.01609	-0.0078	0.02822	55.93
19	40169328	40176917	rs12463334	rs16973566	LGALS17A	0.007388	0.02718	0.0104	0.008734	-0.001362	0.8321	0.0072	0.03345	58.91
19	40162019	40162019	rs8100045	rs8100045	LGALS16,LGALS17A	0.007388	0.02718	0.0104	0.008734	-0.001362	0.8321	0.0072	0.03345	58.91
19	49388654	49399821	rs3826818	rs12461075	TULP2	0.007676	0.02721	0.007534	0.07367	0.008476	0.1832	0.0078	0.02571	0
19	49382171	49382171	rs4802517	rs4802517	PPP1R15A,TULP2	0.007676	0.02721	0.007534	0.07367	0.008476	0.1832	0.0078	0.02571	0
19	49410191	49410191	rs4802522	rs4802522	NUCB1	0.007676	0.02721	0.007534	0.07367	0.008476	0.1832	0.0078	0.02571	0
2	167345058	167742601	rs13411795	rs7566386	SCN7A,XIRP2	0.00772	0.02721	0.007182	0.09107	0.01008	0.1111	0.0081	0.02167	0
2	167264978	167340424	rs1406275	rs11687273	SCN7A	0.00772	0.02721	0.007182	0.09107	0.01008	0.1111	0.0081	0.02167	0
2	167234294	167247291	rs4667882	rs7590726	SCN9A,SCN7A	0.00772	0.02721	0.007182	0.09107	0.01008	0.1111	0.0081	0.02167	0
8	65511032	65710070	rs16931343	rs6988434	CYP7B1	-0.007742	0.02723	-0.00445	0.2844	-0.01616	0.01609	-0.0077	0.0286	54.94
8	65499192	65500797	rs2280870	rs9298085	BHLHE22,CYP7B1	-0.007742	0.02723	-0.00445	0.2844	-0.01616	0.01609	-0.0077	0.0286	54.94
5	3540098	3591916	rs4866451	rs710998	LINC01019,IRX1	0.007633	0.02724	0.009936	0.01883	0.002966	0.6284	0.0073	0.03602	0
19	50271319	50304439	rs1273642	rs10421754	AP2A1	0.007584	0.02724	0.006423	0.1231	0.01053	0.09313	0.0077	0.02654	0
2	85203219	85287288	rs7571294	rs9808242	KCMF1	0.007708	0.02726	0.006703	0.1135	0.01083	0.08481	0.008	0.02254	0
9	116643117	116817812	rs16910261	rs10739401	ZNF618	-0.00776	0.0273	-0.009937	0.01821	-0.0009187	0.8886	-0.0073	0.03857	25.55
9	116362738	116635490	rs17187621	rs4978557	RGS3,ZNF618	-0.00776	0.0273	-0.009937	0.01821	-0.0009187	0.8886	-0.0073	0.03857	0
5	126798031	126847729	rs17164923	rs182844	MEGF10,PRRC1	-0.007515	0.02731	-0.007758	0.05609	-0.007486	0.2416	-0.0077	0.0248	0
7	150888788	150893629	rs2288649	rs310586	IQCA1L	-0.007358	0.02739	-0.0101	0.01246	-0.002108	0.7306	-0.0077	0.02244	16.06
7	150904783	150920503	rs7789593	rs2242141	ABCF2	-0.007358	0.02739	-0.0101	0.01246	-0.002108	0.7306	-0.0077	0.02244	16.06
10	118147645	118183756	rs17094643	rs10749213	CCDC172,PNLIPRP3	-0.007498	0.0274	-0.003586	0.3811	-0.01766	0.004347	-0.0079	0.02015	72.51
10	118035740	118076455	rs2532689	rs10490910	GFRA1,CCDC172	-0.007498	0.0274	-0.003586	0.3811	-0.01766	0.004347	-0.0079	0.02015	72.51
10	118102986	118138939	rs2577373	rs12254317	CCDC172	-0.007498	0.0274	-0.003586	0.3811	-0.01766	0.004347	-0.0079	0.02015	72.51
10	117818842	118024544	rs180552	rs2577355	GFRA1	-0.007498	0.0274	-0.003586	0.3811	-0.01768	0.004344	-0.0079	0.02015	67.85
4	158299336	158484704	rs7655044	rs6536253	GRIA2,LOC340017	0.007662	0.02749	0.009698	0.01776	0.004418	0.5243	0.0083	0.01773	0
19	41098179	41098179	rs11673027	rs11673027	LTBP4;SHKBP1	0.007409	0.02767	0.01107	0.005247	-0.003068	0.6411	0.0073	0.03088	70.56
19	41104785	41128711	rs1864077	rs7257696	LTBP4	0.007409	0.02767	0.01107	0.005247	-0.003068	0.6411	0.0073	0.03088	70.56
19	41141434	41166954	rs7254268	rs10411347	LTBP4,NUMBL	0.007409	0.02767	0.01107	0.005247	-0.003068	0.6411	0.0073	0.03088	70.56
19	41084693	41094838	rs814518	rs393569	SHKBP1	0.007409	0.02767	0.01107	0.005247	-0.003068	0.6411	0.0073	0.03088	70.56
19	40099803	40121448	rs11881743	rs8104520	LGALS13,LOC100129935	0.00739	0.02772	0.01039	0.009217	-0.001362	0.8321	0.0071	0.03501	58.72
19	40038291	40087853	rs12611125	rs7251429	EID2,LGALS13	0.00739	0.02772	0.01039	0.009217	-0.001362	0.8321	0.0071	0.03501	58.72
19	40024324	40024324	rs1368468	rs1368468	EID2B	0.00739	0.02772	0.01039	0.009217	-0.001362	0.8321	0.0071	0.03501	58.72
19	40097690	40097690	rs17795657	rs17795657	LGALS13	0.00739	0.02772	0.01039	0.009217	-0.001362	0.8321	0.0071	0.03501	58.72
19	40147203	40147203	rs1860133	rs1860133	LGALS16	0.00739	0.02772	0.01039	0.009217	-0.001362	0.8321	0.0071	0.03501	58.72
19	40026246	40026246	rs28535763	rs28535763	EID2B,EID2	0.00739	0.02772	0.01039	0.009217	-0.001362	0.8321	0.0071	0.03501	58.72
19	40134912	40134912	rs7258527	rs7258527	LOC100129935,LGALS16	0.00739	0.02772	0.01039	0.009217	-0.001362	0.8321	0.0071	0.03501	58.72
4	177117869	177131268	rs9312592	rs17062621	SPATA4,ASB5	0.007553	0.02775	0.008333	0.04157	0.007056	0.2834	0.008	0.02136	0
4	177105388	177117349	rs11133135	rs1905184	SPATA4	0.007553	0.02775	0.008333	0.04157	0.007553	0.253	0.008	0.02136	0
2	166551808	166603087	rs777354	rs1895701	CSRNP3,GALNT3	0.007612	0.02777	0.007663	0.06771	0.008513	0.1754	0.0079	0.02283	0
14	34933810	34979633	rs2807769	rs12590563	SPTSSA,EAPP	0.00811	0.02787	0.00977	0.02839	0.004776	0.4821	0.0083	0.02623	0
2	228506427	228547823	rs7593751	rs7585777	C2orf83,SLC19A3	0.008123	0.02796	0.007896	0.08204	0.01178	0.07383	0.0092	0.01419	0
8	64082130	64116891	rs11785601	rs7000130	YTHDF3	-0.00764	0.02801	-0.00508	0.2207	-0.01385	0.03541	-0.0076	0.03033	21.84
8	64079937	64079937	rs1836635	rs1836635	YTHDF3-AS1	-0.00764	0.02801	-0.00508	0.2207	-0.01385	0.03541	-0.0076	0.03033	21.84
7	151038255	151074479	rs4430016	rs6952675	NUB1	-0.007395	0.02806	-0.01024	0.01175	-0.001503	0.8099	-0.0076	0.02444	27.44
7	151079871	151101253	rs758250	rs877155	WDR86	-0.007395	0.02806	-0.01024	0.01175	-0.001503	0.8099	-0.0076	0.02444	27.44
7	151076574	151076574	rs7795959	rs7795959	NUB1,WDR86	-0.007395	0.02806	-0.01024	0.01175	-0.001503	0.8099	-0.0076	0.02444	27.44
19	51560467	51566873	rs1880413	rs10426620	KLK13	0.008055	0.02815	0.007788	0.0829	0.008523	0.1916	0.008	0.02979	0
19	51569548	51579646	rs2569476	rs2569488	KLK13,KLK14	0.008055	0.02815	0.007788	0.0829	0.008523	0.1916	0.008	0.02979	0
19	50197406	50214653	rs12981033	rs10407097	CPT1C	0.007547	0.02815	0.006674	0.1095	0.01009	0.1085	0.0077	0.02604	0
1	156634639	156634639	rs4661210	rs4661210	BCAN,NES	0.008473	0.02822	0.006404	0.1594	0.01596	0.03763	0.0089	0.02268	13.45
4	81001542	81104609	rs4234850	rs3822011	ANTXR2,PRDM8	0.007534	0.02828	0.007702	0.06463	0.006349	0.3055	0.0073	0.03496	0
7	150025915	150025966	rs11764936	rs10952250	LRRC61	-0.007429	0.02839	-0.009494	0.01983	-0.003146	0.6162	-0.0076	0.02561	0
7	150028958	150028958	rs3735172	rs3735172	ZBED6CL	-0.007429	0.02839	-0.009494	0.01983	-0.003146	0.6162	-0.0076	0.02561	0
8	68660746	68862532	rs2011369	rs10113399	CPA6,PREX2	-0.007751	0.02846	-0.006397	0.1282	-0.01009	0.1307	-0.0074	0.03599	0
1	37637422	37907433	rs7518123	rs6685425	MIR4255,LINC01137	0.007519	0.02848	0.009839	0.01925	0.004291	0.4791	0.0075	0.02919	0
17	74383475	74383475	rs3744037	rs3744037	SPHK1	-0.007751	0.02849	-0.00389	0.3584	-0.01782	0.006821	-0.008	0.02428	68.74
17	74368088	74374619	rs9909931	rs9989481	PRPSAP1,SPHK1	-0.007751	0.02849	-0.00389	0.3584	-0.01782	0.006821	-0.008	0.02428	68.74
8	84317006	84317006	rs16911863	rs16911863	LINC01419	-0.007768	0.0285	-0.005322	0.2137	-0.01353	0.03688	-0.0078	0.02804	11.13
1	154845256	154896032	rs12059540	rs2211498	KCNN3,PMVK	0.008344	0.02852	0.005996	0.1874	0.01572	0.03128	0.0087	0.0234	22.39
1	154900721	154903047	rs4578216	rs11264286	PMVK	0.008344	0.02852	0.005996	0.1874	0.01572	0.03128	0.0087	0.0234	22.39
1	154913021	154913021	rs6699043	rs6699043	PMVK,PBXIP1	0.008344	0.02852	0.005996	0.1874	0.01572	0.03128	0.0087	0.0234	22.39
1	154916602	154924239	rs9236	rs12239625	PBXIP1	0.008344	0.02852	0.005996	0.1874	0.01572	0.03128	0.0087	0.0234	22.39
1	37941953	37941953	rs1395718	rs1395718	ZC3H12A	0.007472	0.02856	0.009839	0.01925	0.002695	0.6549	0.0075	0.02919	0
1	37951754	37951754	rs215206	rs215206	ZC3H12A,MEAF6	0.007472	0.02856	0.009839	0.01925	0.002695	0.6549	0.0075	0.02919	0
1	37931786	37939173	rs2245872	rs2492301	LINC01137	0.007472	0.02856	0.009839	0.01925	0.002695	0.6549	0.0075	0.02919	0
2	110381572	110477792	rs10496434	rs1540443	SOWAHC,RGPD6	0.007511	0.02856	0.008336	0.04494	0.006001	0.3286	0.0076	0.02693	0
6	96464414	96658670	rs6934593	rs17056459	FUT9	-0.007655	0.02857	-0.01295	0.002253	0.005144	0.4158	-0.0077	0.02787	82.11
2	88357359	88364086	rs4972169	rs12467791	KRCC1,SMYD1	0.007559	0.02859	0.006962	0.09192	0.01002	0.1191	0.0079	0.02351	0
2	166095728	166213297	rs6718960	rs764660	SCN2A	0.007602	0.02862	0.007275	0.08425	0.009095	0.1468	0.0078	0.02463	0
1	157526446	157542216	rs12033164	rs849814	FCRL5,FCRL4	0.008356	0.02869	0.006577	0.1459	0.01484	0.04676	0.0088	0.02249	0
1	157543580	157557701	rs12088314	rs2777962	FCRL4	0.008356	0.02869	0.006577	0.1459	0.01484	0.04676	0.0088	0.02249	0
1	157482371	157517127	rs1807765	rs7531685	FCRL5	0.008356	0.02869	0.006577	0.1459	0.01484	0.04676	0.0088	0.02249	0
1	157584301	157641683	rs2208753	rs10908583	FCRL4,FCRL3	0.008356	0.02869	0.006577	0.1459	0.01484	0.04676	0.0088	0.02249	0
7	55442803	55500645	rs10282700	rs815990	LANCL2	-0.007528	0.0287	-0.006488	0.1107	-0.009709	0.1425	-0.0074	0.0331	0
7	55507580	55533847	rs1722981	rs6961353	LANCL2,VOPP1	-0.007528	0.0287	-0.006488	0.1107	-0.009709	0.1425	-0.0074	0.0331	0
7	55537497	55624401	rs940633	rs2030734	VOPP1	-0.007528	0.0287	-0.006488	0.1107	-0.009709	0.1425	-0.0074	0.0331	0
17	74544746	74551968	rs16969019	rs7219690	PRCD,SNHG16	-0.007659	0.02878	-0.003783	0.3687	-0.01776	0.005978	-0.008	0.02313	69.9
17	74557976	74558057	rs3744050	rs3744052	SNHG16	-0.007659	0.02878	-0.003783	0.3687	-0.01776	0.005978	-0.008	0.02313	69.9
9	77206232	77299740	rs4744720	rs11144062	RORB	-0.007512	0.02883	-0.01354	0.0009456	0.007247	0.2668	-0.0077	0.02604	84.27
4	126239986	126414605	rs1039808	rs10031677	FAT4	0.007707	0.02891	0.007285	0.08463	0.009305	0.1609	0.0079	0.02697	0
4	125637940	126234727	rs17008503	rs2710572	ANKRD50,FAT4	0.007707	0.02891	0.007285	0.08463	0.009397	0.1577	0.0079	0.02697	0
1	156639000	156641537	rs1046650	rs951781	NES	0.008424	0.029	0.006354	0.1621	0.01596	0.03763	0.0089	0.02319	14.41
1	156679345	156689481	rs11264529	rs11811735	CRABP2,ISG20L2	0.008424	0.029	0.006354	0.1621	0.01596	0.03763	0.0089	0.02319	14.41
1	156695504	156695537	rs16837622	rs12023776	ISG20L2	0.008424	0.029	0.006354	0.1621	0.01596	0.03763	0.0089	0.02319	14.41
1	156670545	156670654	rs4661213	rs11264528	CRABP2	0.008424	0.029	0.006354	0.1621	0.01596	0.03763	0.0089	0.02319	14.41
1	156659768	156667399	rs7532302	rs11264527	NES,CRABP2	0.008424	0.029	0.006354	0.1621	0.01596	0.03763	0.0089	0.02319	14.41
1	156700845	156700845	rs7550297	rs7550297	RRNAD1	0.008424	0.029	0.006354	0.1621	0.01596	0.03763	0.0089	0.02319	14.41
2	170675765	170680879	rs3769769	rs3769767	METTL5	0.007664	0.02905	0.007131	0.09275	0.009169	0.1524	0.0078	0.02809	0
2	170733740	170939368	rs6747239	rs13781	UBR3	0.007664	0.02905	0.007131	0.09275	0.009169	0.1524	0.0078	0.02809	0
2	170613342	170652987	rs7559061	rs4668168	PHOSPHO2-KLHL23,SSB	0.007664	0.02905	0.007131	0.09275	0.009169	0.1524	0.0078	0.02809	0
2	170657136	170665108	rs7572691	rs2556352	SSB	0.007664	0.02905	0.007131	0.09275	0.009169	0.1524	0.0078	0.02809	0
1	38158211	38175335	rs2306625	rs1047958	CDCA8	0.007439	0.02909	0.009546	0.02308	0.003338	0.5792	0.0075	0.02885	0
1	38149193	38156902	rs686083	rs3762352	C1orf109	0.007439	0.02909	0.009546	0.02308	0.003338	0.5792	0.0075	0.02885	0
4	186506165	186873844	rs6823490	rs1031505	SORBS2	0.007439	0.02909	0.009546	0.02308	-0.004072	0.5389	0.0075	0.02885	0
7	55798357	55856799	rs10280445	rs9642404	FKBP9P1,SEPT14	-0.007467	0.02913	-0.006302	0.1188	-0.01001	0.1292	-0.0073	0.03343	0
7	55880211	55908211	rs28803557	rs10239528	SEPT14	-0.007467	0.02913	-0.006302	0.1188	-0.01001	0.1292	-0.0073	0.03343	0
19	49251755	49256587	rs838143	rs28400005	FUT1	0.007558	0.02913	0.007342	0.07991	0.008476	0.1832	0.0077	0.02789	0
2	112295707	112473872	rs1666714	rs7605443	MIR4435-2HG,ANAPC1	0.00737	0.0292	0.008178	0.04563	0.005694	0.3479	0.0074	0.02879	0
2	110265558	110299264	rs9330310	rs10195867	SH3RF3,SEPT10	0.007395	0.02923	0.007937	0.05259	0.006327	0.3017	0.0074	0.02855	0
2	228194481	228220769	rs3211098	rs7560053	MFF	0.008028	0.02925	0.008282	0.06719	0.01051	0.11	0.009	0.01554	0
2	228224400	228224400	rs4234071	rs4234071	MFF,TM4SF20	0.008028	0.02925	0.008282	0.06719	0.01051	0.11	0.009	0.01554	0
2	228246529	228296144	rs4234072	rs11688520	TM4SF20,MIR5703	0.008028	0.02925	0.008282	0.06719	0.01051	0.11	0.009	0.01554	0
2	228229617	228244397	rs7577008	rs12052523	TM4SF20	0.008028	0.02925	0.008282	0.06719	0.01051	0.11	0.009	0.01554	0
4	183060694	183063011	rs1450141	rs2309626	LOC90768	0.007814	0.02939	0.009259	0.03178	0.004537	0.4909	0.0078	0.02938	0
9	116916904	117074360	rs1469599	rs1976192	COL27A1	-0.007778	0.02941	-0.01046	0.01474	0.002649	0.6889	-0.0073	0.04182	30.76
8	64148357	64372596	rs10108613	rs12550788	YTHDF3,LOC102724612	-0.00761	0.02946	-0.004723	0.258	-0.01539	0.019	-0.0076	0.03139	27.56
2	168811352	169100650	rs1061471	rs1517325	STK39	0.007648	0.02955	0.007654	0.07032	0.008792	0.1778	0.0078	0.0266	0
19	40218944	40218944	rs1034867	rs1034867	LGALS14,CLC	0.007249	0.0296	0.0102	0.009811	-0.001362	0.8321	0.007	0.03595	57.59
19	40225783	40229029	rs10402365	rs375688	CLC	0.007249	0.0296	0.0102	0.009811	-0.001362	0.8321	0.007	0.03595	57.59
19	40196182	40199485	rs3786939	rs3922304	LGALS14	0.007249	0.0296	0.0102	0.009811	-0.001362	0.8321	0.007	0.03595	57.59
19	40182595	40182595	rs6508902	rs6508902	LGALS17A,LGALS14	0.007249	0.0296	0.0102	0.009811	-0.001362	0.8321	0.007	0.03595	57.59
1	40507564	40523328	rs16826771	rs3122416	CAP1	0.007544	0.02961	0.00978	0.01819	0.00216	0.7444	0.0076	0.02917	0
1	40564994	40624273	rs6600317	rs9725035	PPT1,RLF	0.007544	0.02961	0.00978	0.01819	0.00216	0.7444	0.0076	0.02917	0
1	40538458	40563700	rs12061777	rs4660159	PPT1	0.007544	0.02961	0.00978	0.01819	0.004933	0.4933	0.0076	0.02917	0
17	74454668	74458062	rs11077820	rs12946216	AANAT	-0.007682	0.02963	-0.00389	0.3584	-0.01745	0.007663	-0.0079	0.0253	67.31
17	74385591	74447090	rs898084	rs7223304	UBE2O	-0.007682	0.02963	-0.00389	0.3584	-0.01745	0.007663	-0.0079	0.0253	67.31
8	65311200	65483808	rs10957311	rs7841976	MIR124-2HG,LOC401463	-0.007648	0.02969	-0.004304	0.3025	-0.01616	0.01609	-0.0076	0.03091	55.93
8	65283691	65283691	rs190938	rs190938	LOC102724623,MIR124-2HG	-0.007648	0.02969	-0.004304	0.3025	-0.01616	0.01609	-0.0076	0.03091	55.93
19	41175149	41192417	rs11083565	rs10401344	NUMBL	0.007214	0.02991	0.01088	0.006082	-0.003068	0.6411	0.0071	0.03314	69.75
6	137822718	137981227	rs7767115	rs2069311	OLIG3,LOC102723649	-0.008047	0.02993	-0.008244	0.05879	-0.007056	0.3254	-0.0079	0.03371	0
4	81130714	81185974	rs34319350	rs17004857	PRDM8,FGF5	0.007463	0.02995	0.007648	0.06687	0.006349	0.3055	0.0072	0.0361	0
5	3496636	3496636	rs10454926	rs10454926	LINC01017	0.007529	0.03001	0.009317	0.02846	0.002966	0.6284	0.0073	0.03746	0
5	3497620	3497620	rs13161526	rs13161526	LINC01017,LINC01019	0.007529	0.03001	0.009317	0.02846	0.002966	0.6284	0.0073	0.03746	0
5	3428925	3528233	rs17683976	rs698144	LINC01019	0.007529	0.03001	0.009317	0.02846	0.002966	0.6284	0.0073	0.03746	0
4	125423945	125479073	rs10857100	rs558208	LOC101927087	0.007695	0.03007	0.00778	0.06658	0.008142	0.2246	0.0079	0.02756	0
4	116044411	117219559	rs7682531	rs7654510	NDST4,MIR1973	0.007783	0.03009	0.01279	0.002701	-0.004575	0.4943	0.0079	0.02893	76.43
19	49307848	49307999	rs41347145	rs837642	BCAT2	0.007519	0.03016	0.00731	0.08195	0.008476	0.1832	0.0077	0.02859	0
19	49278142	49296654	rs8111317	rs684959	FGF21,BCAT2	0.007519	0.03016	0.00731	0.08195	0.008476	0.1832	0.0077	0.02859	0
2	167144974	167224823	rs6747673	rs6714902	SCN9A	0.007576	0.0302	0.007182	0.09107	0.009575	0.1294	0.0079	0.02424	0
6	143814215	143814215	rs17072681	rs17072681	PEX3,FUCA2	-0.007829	0.0303	-0.006598	0.121	-0.01166	0.09915	-0.0079	0.02897	0
6	143816859	143833126	rs8161	rs4896663	FUCA2	-0.007829	0.0303	-0.006598	0.121	-0.01166	0.09915	-0.0079	0.02897	0
14	35020274	35020274	rs10134877	rs10134877	EAPP,SNX6	0.007988	0.0303	0.00977	0.02839	0.004356	0.5218	0.0081	0.0286	0
14	35032112	35095945	rs13826	rs6650487	SNX6	0.007988	0.0303	0.00977	0.02839	0.004356	0.5218	0.0081	0.0286	0
14	34994335	34994335	rs7153635	rs7153635	EAPP	0.007988	0.0303	0.00977	0.02839	0.004356	0.5218	0.0081	0.0286	0
8	64708102	64748166	rs11997548	rs17217477	LINC01289,LOC102724623	-0.00756	0.03038	-0.00401	0.3356	-0.01608	0.01471	-0.0075	0.03324	58.64
8	64682296	64692729	rs6980548	rs6472123	LINC01289	-0.00756	0.03038	-0.00401	0.3356	-0.01608	0.01471	-0.0075	0.03324	58.64
6	138409767	138425860	rs9759	rs9494940	PERP	-0.008106	0.03042	-0.008421	0.05704	-0.007002	0.3312	-0.008	0.03284	0
6	138438913	138477031	rs1537622	rs1883468	PERP,ARFGEF3	-0.008106	0.03042	-0.008863	0.0453	-0.007002	0.3312	-0.008	0.03284	0
2	228438238	228467564	rs11676303	rs13410265	AGFG1,C2orf83	0.007981	0.03044	0.007679	0.08977	0.01178	0.07383	0.009	0.01565	0
2	121553965	121741762	rs4848630	rs280198	GLI2	0.007259	0.03045	0.00497	0.2153	0.01356	0.02866	0.0074	0.027	24.44
2	158388779	158460413	rs12993800	rs2603276	ACVR1C	0.007692	0.03048	0.009713	0.0255	0.002463	0.6964	0.0074	0.03888	30.72
1	156737969	156767253	rs11264542	rs6701637	PRCC	0.008339	0.03049	0.006215	0.1722	0.01587	0.0368	0.0088	0.02433	16.4
1	156774021	156774029	rs16837672	rs2644608	PRCC,SH2D2A	0.008339	0.03049	0.006215	0.1722	0.01587	0.0368	0.0088	0.02433	16.4
1	156724233	156728849	rs7411312	rs6657293	HDGF,PRCC	0.008339	0.03049	0.006215	0.1722	0.01587	0.0368	0.0088	0.02433	16.4
2	166621236	166648792	rs6721582	rs4621175	GALNT3	0.007486	0.03056	0.007663	0.06771	0.008091	0.1994	0.0078	0.02536	0
4	178351295	178361162	rs12641389	rs4690523	AGA	0.007425	0.03058	0.008598	0.03318	0.005783	0.3932	0.0079	0.02315	0
4	178374869	178644817	rs6847279	rs1454212	AGA,LINC01098	0.007425	0.03058	0.008636	0.03258	0.005783	0.3932	0.0079	0.02315	0
4	126430330	126497169	rs11726294	rs1429898	MIR2054,NONE	0.007621	0.03063	0.007285	0.08463	0.008917	0.1784	0.0078	0.02914	0
4	126422859	126426695	rs9995724	rs12639834	FAT4,MIR2054	0.007621	0.03063	0.007285	0.08463	0.008917	0.1784	0.0078	0.02914	0
4	183730650	183809272	rs17267298	rs17271644	TENM3,DCTD	0.007834	0.03071	0.00846	0.05395	0.006979	0.2862	0.008	0.02791	0
4	81192363	81207963	rs3796605	rs3733336	FGF5	0.007426	0.03073	0.007587	0.06892	0.007035	0.2584	0.0072	0.03712	0
4	80238693	80243645	rs1385056	rs6820325	NAA11	0.007347	0.03085	0.007952	0.05368	0.005586	0.3638	0.0072	0.03467	0
4	80231746	80234648	rs1979508	rs1484140	LINC01088,NAA11	0.007347	0.03085	0.007952	0.05368	0.005586	0.3638	0.0072	0.03467	0
4	77707376	77812990	rs17002208	rs6853383	SHROOM3,SOWAHB	0.007532	0.03096	0.007708	0.06613	0.006945	0.2807	0.0075	0.033	0
19	50222914	50229644	rs3810261	rs12609870	CPT1C,TSKS	0.007412	0.03096	0.006428	0.1228	0.01009	0.1085	0.0075	0.02947	0
19	50244896	50265549	rs6509443	rs3745477	TSKS	0.007412	0.03096	0.006428	0.1228	0.01009	0.1085	0.0075	0.02947	0
19	49259529	49261468	rs838133	rs838130	FGF21	0.007472	0.031	0.007239	0.08426	0.008476	0.1832	0.0076	0.02941	0
4	6731190	6777164	rs7375871	rs6854931	BLOC1S4,KIAA0232	-0.007786	0.03104	-0.01033	0.01635	-0.002492	0.7098	-0.0079	0.03001	0
2	172419265	172528095	rs10490602	rs979956	CYBRD1,DYNC1I2	0.007823	0.03112	0.007849	0.07048	0.008391	0.2157	0.008	0.02819	0
7	151126822	151134988	rs7808369	rs11976153	CRYGN	-0.007245	0.03122	-0.01005	0.0133	-0.001503	0.8099	-0.0075	0.02691	24.21
2	110320075	110367078	rs767628	rs1036318	SEPT10	0.007307	0.03125	0.007826	0.05608	0.006327	0.3017	0.0074	0.0303	0
6	138484929	138662396	rs4896325	rs11964805	ARFGEF3	-0.00808	0.03127	-0.008863	0.0453	-0.006828	0.3407	-0.008	0.03421	0
7	150926775	150928545	rs6464134	rs4726009	ABCF2,CHPF2	-0.007215	0.03132	-0.009894	0.01425	-0.00183	0.7698	-0.0075	0.02613	15.08
6	91310695	92224496	rs282428	rs12529119	MAP3K7,MIR4643	-0.007595	0.03136	-0.01321	0.001828	0.006936	0.2738	-0.0077	0.03013	74.26
7	150782071	150837529	rs10271154	rs10230113	AGAP3	-0.007177	0.03137	-0.009639	0.01646	-0.002311	0.7097	-0.0075	0.02627	0
2	227699918	227832451	rs10192769	rs6723352	RHBDD1	0.007799	0.03143	0.00803	0.0715	0.009937	0.1236	0.0086	0.01811	0
4	132689843	132689843	rs13122986	rs13122986	LOC101927305	0.007642	0.03171	0.008327	0.05343	0.006545	0.314	0.0078	0.03002	0
4	115751064	116032339	rs12648047	rs13105185	NDST4	0.007709	0.03175	0.01254	0.003497	-0.005139	0.443	0.0078	0.03068	79.82
4	176941309	176980809	rs1564880	rs2333391	GPM6A,WDR17	0.0074	0.03176	0.007898	0.05471	0.007553	0.253	0.0078	0.02514	0
19	41362173	41379148	rs10422346	rs7247532	CYP2A6,CYP2A7	0.007152	0.03185	0.01062	0.006691	-0.003068	0.6411	0.007	0.03574	68.79
19	41392885	41394336	rs10521014	rs10411264	CYP2A7,CYP2G1P	0.007152	0.03185	0.01062	0.006691	-0.003068	0.6411	0.007	0.03574	68.79
19	41319116	41341589	rs11083568	rs7251418	RAB4B-EGLN2,CYP2A6	0.007152	0.03185	0.01062	0.006691	-0.003068	0.6411	0.007	0.03574	67.77
10	126862917	127256423	rs2681923	rs7896345	CTBP2,TEX36-AS1	-0.007571	0.0321	-0.002446	0.5667	-0.02038	0.001319	-0.0081	0.02156	82.08
10	126676686	126846214	rs3740535	rs1915146	CTBP2	-0.007571	0.0321	-0.002446	0.5667	-0.02067	0.001049	-0.0081	0.02156	83.99
4	79700596	79832815	rs1816184	rs7682647	BMP2K	0.007194	0.03216	0.007834	0.0546	0.005341	0.3757	0.0071	0.0364	0
14	51188341	51295500	rs10140023	rs8010709	NIN	0.007642	0.03223	0.01116	0.01195	7.226e-05	0.9906	0.0073	0.0404	47.01
8	67334099	67336382	rs16919047	rs12541098	RRS1-AS1	-0.007487	0.03234	-0.006103	0.1405	-0.01009	0.1307	-0.0072	0.04003	0
8	67383784	67403997	rs2719008	rs1426908	ADHFE1,C8orf46	-0.007487	0.03234	-0.006103	0.1405	-0.01009	0.1307	-0.0072	0.04003	0
8	67344005	67380737	rs35352031	rs12265	ADHFE1	-0.007487	0.03234	-0.006103	0.1405	-0.01009	0.1307	-0.0072	0.04003	0
4	125584268	125624349	rs7675483	rs2036205	ANKRD50	0.0076	0.03241	0.007044	0.09824	0.009397	0.1577	0.0077	0.03089	0
5	3599249	3599320	rs828339	rs861185	IRX1	0.007389	0.03245	0.009565	0.02362	0.001707	0.7806	0.007	0.04277	10.54
8	67592152	67592152	rs1057463	rs1057463	C8orf44	-0.007484	0.0326	-0.006095	0.1416	-0.01009	0.1307	-0.0072	0.04031	0
8	67880028	67898504	rs11985129	rs16933132	TCF24,PPP1R42	-0.007484	0.0326	-0.006095	0.1416	-0.01009	0.1307	-0.0072	0.04031	0
8	67582220	67590460	rs11988213	rs6983214	C8orf44,C8orf44-SGK3	-0.007484	0.0326	-0.006095	0.1416	-0.01009	0.1307	-0.0072	0.04031	0
8	67558098	67558098	rs11992252	rs11992252	VCPIP1	-0.007484	0.0326	-0.006095	0.1416	-0.01009	0.1307	-0.0072	0.04031	0
8	67649681	67765182	rs16933036	rs11780700	C8orf44-SGK3,SGK3	-0.007484	0.0326	-0.006095	0.1416	-0.01009	0.1307	-0.0072	0.04031	0
8	67795497	67795497	rs16933094	rs16933094	MCMDC2	-0.007484	0.0326	-0.006095	0.1416	-0.01009	0.1307	-0.0072	0.04031	0
8	68274588	68313690	rs6992604	rs11993447	ARFGEF1,CPA6	-0.007484	0.0326	-0.006095	0.1416	-0.01009	0.1307	-0.0072	0.04031	0
8	68122913	68246855	rs7006064	rs13264289	ARFGEF1	-0.007484	0.0326	-0.006095	0.1416	-0.01009	0.1307	-0.0072	0.04031	0
8	67443404	67465588	rs7011235	rs7012434	C8orf46,MYBL1	-0.007484	0.0326	-0.006095	0.1416	-0.01009	0.1307	-0.0072	0.04031	0
8	67594777	67621426	rs7818633	rs10100840	C8orf44-SGK3	-0.007484	0.0326	-0.006095	0.1416	-0.01009	0.1307	-0.0072	0.04031	0
8	67957130	67957130	rs7840028	rs7840028	COPS5	-0.007484	0.0326	-0.006095	0.1416	-0.01009	0.1307	-0.0072	0.04031	0
8	67407191	67427792	rs9657084	rs6995972	C8orf46	-0.007484	0.0326	-0.006095	0.1416	-0.01009	0.1307	-0.0072	0.04031	0
4	177135620	177188481	rs10003543	rs13129242	ASB5	0.007379	0.03261	0.008608	0.03615	0.005767	0.3855	0.0078	0.0249	0
4	177243366	177243366	rs12504337	rs12504337	SPCS3	0.007379	0.03261	0.008608	0.03615	0.005767	0.3855	0.0078	0.0249	0
4	177194007	177239338	rs12649379	rs1454160	ASB5,SPCS3	0.007379	0.03261	0.008608	0.03615	0.005767	0.3855	0.0078	0.0249	0
4	80827062	80993133	rs7747	rs6839672	ANTXR2	0.007347	0.03265	0.007422	0.07538	0.006349	0.3055	0.0071	0.04029	0
8	96823711	96931838	rs562893	rs16894120	C8orf37-AS1,LOC100500773	-0.007786	0.03292	-0.004193	0.3457	-0.01647	0.01155	-0.008	0.02876	61.62
1	40368905	40418589	rs7548524	rs3131704	MYCL,MFSD2A	0.007427	0.03296	0.009655	0.02052	0.00216	0.7444	0.0075	0.03232	0
2	172684403	172704291	rs12692976	rs4668414	SLC25A12	0.007724	0.03296	0.007703	0.075	0.008391	0.2157	0.0079	0.02995	0
19	40021169	40021169	rs34637108	rs34637108	SELV,EID2B	0.007159	0.03297	0.01005	0.01177	-0.001362	0.8321	0.0069	0.04187	56.21
19	40008118	40009683	rs8102247	rs4802034	SELV	0.007159	0.03297	0.01005	0.01177	-0.001362	0.8321	0.0069	0.04187	52.36
6	138537477	138539556	rs9402959	rs11758517	PBOV1	-0.007941	0.03298	-0.008418	0.05572	-0.006361	0.375	-0.0079	0.03591	0
1	201350082	201369279	rs16848493	rs2799685	LAD1	-0.007352	0.033	-0.009267	0.02687	-0.003402	0.5875	-0.0075	0.03178	0
1	201371726	201371726	rs16848510	rs16848510	LAD1,TNNI1	-0.007352	0.033	-0.009267	0.02687	-0.003402	0.5875	-0.0075	0.03178	0
1	201372713	201391030	rs2799681	rs2799671	TNNI1	-0.007352	0.033	-0.009267	0.02687	-0.003402	0.5875	-0.0075	0.03178	0
1	75235082	75585157	rs277370	rs280888	TYW3,LHX8	0.007654	0.03301	0.009554	0.02847	0.003746	0.5645	0.0078	0.03197	0
1	75200486	75231723	rs277374	rs4650005	TYW3	0.007654	0.03301	0.009554	0.02847	0.003746	0.5645	0.0078	0.03197	0
19	41208128	41220529	rs2561534	rs11673492	ADCK4	0.00711	0.03302	0.01058	0.006976	-0.003068	0.6411	0.007	0.03688	68.59
2	14800749	15305738	rs765786	rs10754948	LOC653602,NBAS	0.007134	0.03308	0.009504	0.02301	0.001502	0.7952	0.0067	0.04575	37.06
2	172779122	172820315	rs28372952	rs10165126	HAT1	0.007703	0.03313	0.007662	0.07583	0.008391	0.2157	0.0079	0.03028	0
4	181008167	181971314	rs1689004	rs17070508	NONE,LINC00290	0.007349	0.03315	0.01058	0.009726	-0.005122	0.4501	0.0075	0.03042	52.79
2	228358043	228419373	rs7566800	rs13408988	AGFG1	0.007851	0.03327	0.008077	0.07487	0.01051	0.11	0.0089	0.01736	0
6	104625659	105133622	rs6915167	rs6910034	NONE,HACE1	-0.007584	0.03341	-0.01019	0.01836	-0.001379	0.8301	-0.0075	0.03733	22.95
1	38499643	38507495	rs12743979	rs569791	UTP11L,POU3F1	0.007262	0.03345	0.009223	0.02833	0.003656	0.5438	0.0074	0.03228	0
4	187072383	187088410	rs7684126	rs6818265	FAM149A	0.007523	0.03351	0.01034	0.01439	-0.001149	0.8628	0.0073	0.04062	51.19
19	33584491	33621261	rs12460349	rs13346412	GPATCH1	0.007642	0.03357	0.007854	0.07169	0.005914	0.3673	0.0073	0.04527	0
[truncated: 2,405 more rows]
