# Supplementary material for: Genome-wide admixture and association study of subclinical atherosclerosis in the Women’s Interagency HIV Study (WIHS)
Source: PLoS One. 2017 Dec 4;12(12):e0188725. doi: 10.1371/journal.pone.0188725 (PMC5714351; doi:10.1371/journal.pone.0188725)
Supplement: S4 Table — (XLSX) [file pone.0188725.s005.xlsx]

## Sheet: BMIX results
Table S4: Joint association and admixture (LEA) results for cCIMT in the combined, HIV-positive, and HIV-negative models using the BMIX method.
SNP	Risk allele	Joint posterior_all	P_all	Joint posterior_HIV positive	P_HIV positive	Joint posterior_HIV negative	P_HIV negative
rs7707966	T	0.321106	5.64e-07	0.00523123	4.28e-05	3.98e-10	0.0585023
rs2910195	C	0.0177873	1.23e-06	9.89e-05	5.7e-05	8.36e-08	0.00353334
rs11665501	T	0.0117972	3.38e-06	1.19e-05	0.00197	4.58e-09	0.0406485
rs4506758	G	0.00554776	4.41e-06	1.05e-10	0.106306	1.25e-07	0.00289092
rs11240302	A	0.308311	4.55e-06	0.00358035	2.64e-05	1.44e-09	0.146766
rs2000382	A	0.00328707	5.3e-06	7.38e-06	0.000577	3.88e-07	0.0107602
rs16884935	A	0.00456702	1.05e-05	5.46e-07	0.00127	3.16e-05	0.00213828
rs2280828	C	0.00604525	1.35e-05	0.100583	1.81e-07	4.34e-09	0.0930611
rs7524261	C	0.00198519	1.41e-05	1.02e-06	0.00101	6.03e-07	0.0040702
rs958772	G	0.00613139	1.41e-05	2.32e-06	0.0023	NA	0
rs2043661	G	0.0251365	1.48e-05	0.000113637	8.6e-05	6.77e-08	0.0628617
rs12076094	T	0.00142729	1.8e-05	5.39e-07	0.00146	7.21e-07	0.00370829
rs321768	G	0.00327931	1.94e-05	1.49e-08	0.0374179	8.89e-10	0.044483
rs939497	C	0.020606	1.96e-05	1.27e-06	0.00943	6.66e-08	0.0045897
rs17124884	A	0.18112	2.07e-05	8.23e-07	0.0426042	8.75e-07	0.000962787
rs7205641	G	0.0152479	2.34e-05	0.000319156	0.000225	2.97e-11	0.137718
rs333047	C	0.00297799	2.49e-05	1.98e-09	0.0548423	NA	NA
rs1669835	T	0.00616009	2.52e-05	2.91e-05	0.000191	3.53e-07	0.0389923
rs1459086	C	0.0127862	2.68e-05	0.000134828	0.0013	2.89e-13	0.393044
rs329072	G	0.00220835	2.69e-05	0.00665379	2.84e-06	7.19e-11	0.657937
rs2067760	T	0.00498153	2.76e-05	1.85e-08	0.00759	0.00130213	0.000718719
rs340804	G	0.00029021	2.76e-05	6.66e-10	0.0361996	6.95e-10	0.0444202
rs17139341	A	0.00126095	2.83e-05	0.000988004	5.77e-05	3.56e-13	0.382236
rs1420035	A	0.00581938	2.86e-05	4.53e-06	0.00314	5.03e-10	0.0374722
rs12113288	G	0.000179107	3.02e-05	0.00138076	6.93e-06	1.14e-13	0.509529
rs4233258	T	0.000187499	3.07e-05	8.12e-07	0.00107	NA	NA
rs4740392	A	0.000420322	3.09e-05	0.000270641	0.000288	0.000845463	0.000118456
rs1900627	G	0.0296726	3.13e-05	1.63e-06	0.0012	8.62e-10	0.334506
rs16874072	C	0.0015304	3.17e-05	5.86e-10	0.0425924	8.73e-07	0.0273684
rs7639315	C	0.0120459	3.37e-05	2.33e-07	0.0189307	4.45e-13	0.440025
rs17139339	T	0.000943439	3.49e-05	0.000786403	6.75e-05	3.98e-13	0.372448
rs881510	A	0.0119546	3.92e-05	0.374567	5.94e-05	1.24e-10	0.324772
rs1993974	A	0.00459357	4.18e-05	8.42e-06	0.000335	1.81e-09	0.155318
rs1979409	A	0.0193278	4.29e-05	0.000200952	0.00166	1.61e-11	0.13029
rs16989731	A	0.000266735	4.52e-05	3.16e-10	0.091014	2.74e-06	0.0145331
rs11104995	A	0.000283124	4.68e-05	1.99e-08	0.0120693	2.41e-08	0.00673799
rs10950514	T	0.000232944	4.93e-05	1.55e-11	0.206528	1.88e-07	0.0345558
rs288354	C	0.000425063	4.94e-05	5.38e-05	0.00108	1.96e-08	0.0258129
rs12872335	A	0.000125864	5.08e-05	4.55e-08	0.00998	0.000184002	0.00020311
rs7779581	A	0.0308114	5.09e-05	0.000563212	0.000131	2.41e-08	0.071866
rs328495	A	0.000188151	5.14e-05	9.75e-07	0.00121	8.89e-12	0.164689
rs2673813	A	0.00095523	5.24e-05	2.25e-06	0.000631	1.99e-10	0.237243
rs3902020	G	0.000126294	5.35e-05	1.28e-11	0.332161	2.34e-10	0.131275
rs10279531	C	0.000383393	5.37e-05	8.32e-08	0.00369	8.2e-12	0.49294
rs10915373	A	7.19e-05	6.04e-05	4.4e-07	0.00152	NA	NA
rs7311959	G	0.000237123	6.15e-05	1.47e-07	0.0124152	9.97e-07	0.00492408
rs6442325	A	0.00153959	6.19e-05	3.34e-07	0.00484	6.45e-09	0.0429797
rs12361586	G	0.000892361	6.39e-05	2.44e-08	0.0265625	1.24e-11	0.157968
rs2980938	A	0.0118797	6.41e-05	1.24e-05	0.00181	NA	NA
rs2567719	T	0.344101	6.42e-05	3.41e-05	0.0293535	5.3e-11	0.0870378
rs12035623	C	0.00165719	6.51e-05	1.89e-05	0.000478	7.88e-12	0.287919
rs1237044	C	0.000389122	6.86e-05	2.67e-06	0.00187	1.05e-07	0.00343451
rs4803929	T	0.0816368	7.01e-05	4.4e-05	0.00763	6.08e-07	0.00187818
rs2642983	C	0.626007	7.08e-05	0.0259871	4.24e-05	4.79e-10	0.766581
rs9329327	G	7.17e-05	7.14e-05	1.18e-05	0.00668	2.63e-09	0.232376
rs10021798	C	0.0371908	7.16e-05	0.000219041	0.000562	2.28e-13	0.865868
rs17130000	C	0.000278693	7.28e-05	5.25e-12	0.187243	0.000153447	0.000691575
rs7731985	A	5.68e-05	7.31e-05	4.61e-08	0.00814	1.22e-05	0.00137126
rs3907528	T	4.71e-05	7.8e-05	9.04e-08	0.00343	2.3e-11	0.118409
rs2447591	A	0.0024347	7.92e-05	0.00139685	3.69e-05	1.78e-11	0.300428
rs10963622	G	4.41e-05	8.11e-05	3.33e-07	0.002	NA	NA
rs9321593	T	0.0661905	8.42e-05	0.00126319	0.00111	NA	NA
rs16976223	C	0.0112713	8.43e-05	7.62e-06	0.0026	3.79e-13	0.85038
rs6772366	T	0.0122916	8.51e-05	5.54e-06	0.00341	NA	NA
rs578761	C	5.27e-05	8.54e-05	1.62e-08	0.00866	7.27e-11	0.0848023
rs2113931	A	0.00155375	8.77e-05	1.54e-07	0.0115673	1.47e-09	0.060458
rs1994776	G	8.13e-05	8.81e-05	1.21e-06	0.00149	7.6e-12	0.166614
rs7320670	G	0.000103332	9.44e-05	0.000531417	0.000511	4.73e-09	0.127644
rs1882961	T	3.47e-05	9.48e-05	8.93e-07	0.00395	3.86e-08	0.022394
rs1954373	G	4.92e-05	9.54e-05	3.3e-07	0.0128863	1.01e-09	0.189392
rs11240277	C	0.0094383	9.73e-05	8.88e-05	0.00039	2.78e-12	0.687312
rs10771260	C	0.000497307	9.79e-05	6e-09	0.0469425	6.6e-13	0.367143
rs7862053	T	7.86e-05	9.94e-05	0.000118671	0.000482	0.000642513	0.000142175
rs7937282	T	0.000204958	0.000100658	0.00599806	1.57e-05	5.37e-15	0.866684
rs781783	C	0.000191774	0.000103454	1.29e-05	0.00081	2.29e-14	0.708719
rs2786953	T	0.00107698	0.000106021	1.14e-05	0.00023	1.46e-08	0.0681317
rs10507558	A	5.65e-05	0.000108985	9.99e-09	0.0508949	9.05e-12	0.28224
rs8073538	G	2.67e-05	0.000115577	9.84e-09	0.0157917	1.16e-05	0.000945576
rs11232244	C	9.99e-05	0.000117028	1.76e-11	0.131557	8.96e-08	0.0128811
rs17075971	A	3.45e-05	0.000117085	0.000254116	3.58e-05	6.9e-14	0.553497
rs9866051	G	9.13e-05	0.000117585	1.68e-08	0.0127503	7.97e-10	0.0394867
rs7240708	T	0.000555244	0.000117679	9.07e-06	0.00667	6.7e-10	0.0814137
rs9404319	C	0.200314	0.000119824	0.190597	0.000412	6.54e-11	0.0821742
rs12693461	T	0.000122671	0.000119913	2.79e-09	0.0182727	6.2e-07	0.00627223
rs2027169	G	5.98e-05	0.000120048	0.000365687	1.84e-05	2.9e-11	0.161288
rs2929653	G	5.69e-05	0.000122242	1.5e-07	0.00424	5.05e-10	0.061785
rs7778404	G	0.000113223	0.000123445	7.72e-08	0.00384	1.98e-12	0.651195
rs2471623	T	0.00103492	0.000126487	1.32e-06	0.0135134	6.45e-07	0.00145966
rs9316293	A	4.2e-05	0.000132769	9.08e-09	0.052791	2.94e-12	0.372611
rs11022306	G	0.00212702	0.000135002	0.000305344	0.00223	5.28e-12	0.379158
rs9559149	T	2.3e-05	0.000141998	1.77e-07	0.00285	2.08e-12	0.294205
rs6445279	A	0.000125047	0.00014254	3.13e-06	0.00731	1.77e-07	0.0107159
rs10935356	T	0.003361	0.000142825	6.41e-06	0.000534	8.26e-10	0.338049
rs17356059	T	0.000104847	0.000145241	4.21e-11	0.0940247	1.69e-05	0.00113506
rs1003483	G	2.42e-05	0.000148274	2.96e-09	0.0307213	2.8e-08	0.0275012
rs4861947	A	0.0349046	0.000150574	3.4e-05	0.0215273	NA	NA
rs606709	A	0.000855582	0.000151475	1.79e-08	0.0323236	0.00260485	1.91e-05
rs2125120	T	4.15e-05	0.000151866	5.78e-10	0.0469387	5.19e-15	0.915456
rs4859418	A	0.00662904	0.000152392	4.79e-08	0.0298808	1.25e-07	0.0242244
rs6752163	G	2.09e-05	0.000154492	0.000129014	0.000364	7.87e-10	0.370509
rs302681	A	0.00209488	0.00015501	0.00113971	0.000203	4.6e-10	0.052037
rs3843287	G	0.000273872	0.000155179	1.2e-06	0.00366	1.6e-09	0.0232758
rs9901248	T	5.61e-05	0.000156248	1.1e-10	0.0940657	1.83e-08	0.0822715
rs4965490	T	5.48e-05	0.000157526	4.34e-08	0.00602	7.15e-11	0.095106
rs10515441	C	0.000465505	0.000159213	2.58e-05	0.00316	8.17e-09	0.0173942
rs10933654	G	0.000976745	0.000161784	6.12e-05	0.0026	3.13e-09	0.025507
rs9880761	G	0.000168543	0.000162844	5.25e-05	0.000928	1.53e-09	0.0319212
rs4959299	G	6.52e-05	0.000168971	6.06e-07	0.00653	1.35e-10	0.105413
rs6874109	A	0.000155424	0.000169263	0.000427906	0.000386	2.25e-09	0.0388324
rs10797777	T	0.000238498	0.000169915	1.64e-06	0.0031	1.13e-10	0.0665162
rs1957776	A	0.000485312	0.000172303	1.41e-08	0.0241181	6.19e-06	0.0012806
rs10475601	G	0.000939785	0.000172312	1.18e-08	0.00988	0.00515525	0.0011649
rs12035919	T	0.000291542	0.000175253	3.64e-07	0.031928	5.21e-12	0.47831
rs426521	A	0.0716143	0.000176689	0.00104394	0.00212	1.47e-12	0.540652
rs11619338	T	4.98e-05	0.000177238	1.53e-08	0.0346859	2.79e-07	0.00457071
rs2284133	G	0.0344637	0.000180006	1.8e-06	0.00602	1.02e-05	0.0135793
rs10940096	T	1.49e-05	0.000181686	4.09e-05	0.000133	6.68e-12	0.354148
rs10932775	A	6.01e-05	0.000183982	4.74e-05	0.000312	4.9e-14	0.600844
rs10305845	T	0.000657061	0.000185547	9.05e-07	0.00342	8.25e-07	0.00923847
rs6677291	T	1.78e-05	0.00018577	8.46e-07	0.00204	1.19e-12	0.327677
rs6735246	T	2.42e-05	0.000186512	2.33e-10	0.0660783	1.86e-13	0.431677
rs2745327	T	1.24e-05	0.000187586	6.19e-07	0.00142	1.49e-09	0.0248982
rs2514996	C	2.74e-05	0.000187925	3.43e-09	0.02317	1.94e-07	0.016576
rs11685197	A	2.48e-05	0.000188254	4.88e-10	0.0390695	2.57e-11	0.194689
rs9303360	T	0.000550806	0.000189508	5e-11	0.10128	1.52e-05	0.0058472
rs10021654	A	7.07e-05	0.000191167	5.12e-07	0.00344	7.79e-07	0.0485228
rs621125	G	0.000115256	0.00019138	2.52e-11	0.190379	NA	0
rs11687801	T	0.000354272	0.000193746	1.28e-06	0.0064	6.68e-06	0.000344754
rs4454527	A	0.000510632	0.000194824	0.000127082	0.000555	3.68e-13	0.37143
rs10792493	C	4.57e-05	0.000195877	1.26e-12	0.281822	6.88e-05	0.000351427
rs1458453	A	0.000160705	0.000197035	0.00322864	3.18e-05	4.79e-10	0.0444647
rs741514	T	1.6e-05	0.000197966	9.67e-09	0.0112663	5.95e-08	0.00444498
rs7209223	A	1.16e-05	0.00019983	1.21e-08	0.014406	2.18e-06	0.00242824
rs9387644	C	0.014118	0.000200896	0.99554	1.86e-06	2.41e-09	0.0405564
rs16889921	C	0.000127754	0.000201159	2.25e-06	0.00248	4.29e-11	0.0961402
rs1958715	A	0.000456832	0.000208517	4.35e-08	0.0129787	1.71e-10	0.154346
rs4940005	A	3.79e-05	0.000211654	5.29e-07	0.00971	1.8e-08	0.0231498
rs7359556	C	0.00837756	0.000212311	1.45e-05	0.00218	2.62e-07	0.0279326
rs4965250	T	4.19e-05	0.000213203	5.38e-05	0.000102	1.86e-11	0.146606
rs12118033	A	0.0531903	0.000214694	1.78e-06	0.0428321	6.44e-09	0.0240592
rs12717903	A	0.000723602	0.000224242	0.000187506	0.000999	3.25e-11	0.127855
rs10513177	G	4.19e-05	0.000224406	2.89e-08	0.0259316	4.59e-06	0.00138492
rs7809798	C	0.00572731	0.000225337	4.47e-06	0.00387	1.83e-10	0.282085
rs450563	G	1.04e-05	0.000226543	2.26e-05	0.00167	1.95e-06	0.0123668
rs10511973	G	3.4e-05	0.000227313	7.78e-06	0.00625	5.55e-09	0.13684
rs3825591	C	9.54e-06	0.000227526	2.94e-07	0.00213	1.91e-08	0.0125899
rs2359244	G	1.5e-05	0.000227796	2.18e-06	0.0015	1.58e-12	0.330446
rs3108396	C	0.290831	0.000228613	5.81e-07	0.0756164	9.79e-08	0.0516447
rs13381098	G	1.81e-05	0.000228671	5.61e-08	0.00435	7.26e-11	0.109561
rs1863107	A	0.00739817	0.00023019	0.000894756	0.000242	NA	NA
rs2316667	C	0.000169566	0.000230192	2.14e-06	0.00216	2.17e-09	0.024377
rs1885387	C	0.00228317	0.000235489	1.11e-08	0.115216	8.08e-15	0.83572
rs11840587	C	1.64e-05	0.000235684	0.000701222	0.000335	9.39e-10	0.220032
rs12513557	T	0.000268883	0.000238301	0.947093	6.31e-08	7.64e-14	0.556009
rs878201	A	1.05e-05	0.00023874	7.77e-11	0.0760539	NA	NA
rs17035950	T	2.48e-05	0.000240638	0.000242548	7.6e-05	3.31e-14	0.634508
rs3852840	T	1.35e-05	0.000240903	0.00137188	0.001	2.44e-08	0.16583
rs10920623	G	0.00831015	0.000240938	0.0102054	7.13e-05	7.69e-13	0.691779
rs7646013	A	0.00256115	0.00024131	3.56e-06	0.00429	NA	NA
rs9903216	G	1.78e-05	0.000243922	3.32e-06	0.000599	2.96e-11	0.275921
rs315440	T	1.03e-05	0.000246397	3.48e-08	0.00612	2.59e-12	0.359854
rs7256836	A	6.68e-05	0.000246799	4.83e-07	0.00249	3.02e-09	0.0337767
rs7092988	A	1.21e-05	0.000249992	6.56e-06	0.000309	3.1e-08	0.0157494
rs11021065	T	0.000113217	0.000252047	0.0647394	3.34e-06	2.64e-10	0.0558506
rs1517896	T	1.36e-05	0.000256379	3.53e-07	0.00636	5.53e-06	0.000793681
rs6703548	G	2.85e-05	0.000256505	1.81e-07	0.00358	2.81e-10	0.0483683
rs17003043	A	0.0304655	0.000262069	4.37e-05	0.00727	4.25e-12	0.402645
rs13432582	C	9.59e-05	0.000264263	1.35e-09	0.0779215	9.21e-05	0.000104005
rs6573615	G	0.000217145	0.000265275	7.83e-06	0.000873	3.81e-14	0.910764
rs6878808	T	8.07e-06	0.000265728	1.54e-05	0.000322	2.36e-11	0.294722
rs552124	A	1.66e-05	0.000266063	3.53e-09	0.0174592	6.69e-14	0.584855
rs2099575	C	1.03e-05	0.000267842	9.57e-07	0.00236	2.02e-11	0.175322
rs6475228	G	7.09e-06	0.000274912	5.67e-09	0.014666	NA	NA
rs7939829	A	5.08e-05	0.000276244	1.28e-06	0.00178	1.02e-12	0.433946
rs1381110	C	2.96e-05	0.000283155	2.6e-08	0.00724	3.11e-12	0.437318
rs10198899	A	8.11e-05	0.000287093	1.13e-06	0.00118	8.92e-13	0.564759
rs2100889	T	3.36e-05	0.000287231	5.7e-06	0.00256	3.67e-10	0.0971955
rs4692528	G	3.78e-05	0.000290149	2.18e-10	0.0604875	6.88e-09	0.11171
rs3801211	T	5.57e-05	0.000290642	8.05e-10	0.0488473	2.23e-09	0.0453246
rs10833533	G	1.6e-05	0.000292006	2.14e-06	0.00559	4.03e-10	0.144531
rs17280674	A	7.42e-06	0.000293671	1.63e-06	0.00107	5.06e-14	0.675018
rs6494631	A	0.000150324	0.000297392	1.3e-05	0.00153	9.01e-11	0.0755182
rs7982318	G	2.18e-05	0.0003009	9.74e-09	0.0415739	1.25e-06	0.00206135
rs7746868	T	1.2e-05	0.000307702	2.22e-09	0.115169	0.0542548	1.65e-05
rs12431701	C	0.000279331	0.000309291	4.2e-10	0.125051	2.79e-12	0.326908
rs6446570	T	0.00212967	0.000310131	1.81e-05	0.00508	2.41e-13	0.459835
rs7732655	T	0.304963	0.000310776	0.0011949	0.0129262	3.05e-12	0.374344
rs982206	T	0.000103771	0.000314132	1.76e-07	0.00853	1.23e-13	0.521441
rs2389508	T	0.205903	0.000314839	0.227982	0.000919	1.78e-12	0.270783
rs1778982	T	7.88e-05	0.000315308	1.38e-10	0.0760859	1.03e-06	0.0349845
rs2337094	G	9.51e-06	0.000320389	2.63e-06	0.00209	6.96e-09	0.0284975
rs250835	G	7.18e-05	0.00032108	0.000286786	0.000398	3.17e-12	0.349065
rs10008808	A	2.15e-05	0.000321206	5.09e-08	0.009	5.05e-09	0.172819
rs7935007	G	6.34e-06	0.000322144	1.58e-07	0.00365	1.05e-14	0.880699
rs10501472	A	1.86e-05	0.000324405	6.33e-12	0.179966	4.52e-07	0.00528825
rs2250246	T	6.8e-06	0.000324509	1.83e-08	0.0151538	1.1e-09	0.057197
rs2110603	A	0.000129439	0.000325026	1.52e-05	0.00142	2.14e-14	0.664968
rs10861980	A	1.72e-05	0.000325608	1.77e-10	0.156351	2.09e-08	0.0292954
rs2371573	A	0.000905524	0.000326794	2.57e-06	0.00545	1.82e-08	0.0209678
rs2768819	T	2.61e-05	0.000327853	2.31e-06	0.00481	NA	NA
rs7612998	T	6.28e-06	0.000328582	2.72e-08	0.0127086	8.56e-07	0.0107879
rs713069	T	3.12e-05	0.000331875	1.73e-08	0.0153477	5.98e-09	0.022129
rs376401	C	1.93e-05	0.000334086	3.15e-05	0.000222	2.8e-14	0.694519
rs11134021	G	0.0846031	0.000334849	4.46e-06	0.0538286	8.7e-09	0.0229096
rs10451030	T	0.000392654	0.000337211	1.35e-06	0.0109204	1.78e-12	0.330585
rs1693198	A	0.00171022	0.000342567	6.67e-07	0.0324745	3.93e-05	8.72e-05
rs10868590	A	5.81e-05	0.000343111	1.13e-07	0.0104485	6.09e-06	0.000395954
rs2711047	A	0.0513916	0.000343755	4.58e-08	0.0839973	9.87e-09	0.112759
rs10400689	G	0.141698	0.000344254	1.6e-05	0.0162651	9.21e-08	0.0327594
rs6079138	T	9.38e-06	0.000350965	1.18e-09	0.0425312	1.24e-07	0.00388829
rs7519478	C	0.0104831	0.000352331	4.34e-08	0.0467086	5.63e-08	0.0929971
rs1205606	A	1.82e-05	0.000355879	9.22e-07	0.000947	5.11e-13	0.854441
rs4655226	T	6.16e-05	0.00035773	4.56e-08	0.00645	1.08e-06	0.00452128
rs2119840	T	5.07e-06	0.000359753	6.23e-05	0.00049	1.77e-10	0.196324
rs11078177	T	7.05e-06	0.000362306	1.33e-08	0.0185221	8.02e-08	0.0283055
rs7820162	C	4.39e-05	0.000362582	2.99e-08	0.00628	1.34e-07	0.0167661
rs1568901	G	4e-05	0.000362753	2.41e-07	0.01334	3.7e-14	0.686737
rs10047490	T	0.000225078	0.00036276	5.4e-06	0.0257532	3.2e-08	0.059029
rs2373548	C	1.56e-05	0.000362988	5.62e-12	0.1863	1.05e-06	0.00343042
rs4720229	G	0.000267857	0.000364487	2.82e-05	0.00139	NA	NA
rs9787569	A	0.000196759	0.0003657	4.24e-08	0.0224369	1.5e-07	0.00431306
rs4814149	C	3.95e-05	0.000367768	1.1e-06	0.00106	9.75e-12	0.476112
rs7520864	A	0.0161103	0.000369646	5.87e-07	0.0233082	2.96e-05	0.003485
rs17518970	G	0.000137128	0.000370345	6.46e-10	0.0521331	5.95e-05	0.00369339
rs2720107	A	7.48e-05	0.000371455	3.3e-06	0.00318	1.64e-12	0.269085
rs4812761	T	1.1e-05	0.000373432	4.79e-15	0.994257	2.1e-09	0.0810785
rs872978	T	4.51e-06	0.000375009	2.2e-06	0.001	7.73e-10	0.0487964
rs10003999	T	0.000394192	0.000379325	1.13e-06	0.00733	5.68e-08	0.0122222
rs7228133	T	0.00474106	0.000380086	9.64e-08	0.0300263	4.75e-06	0.00574121
rs6710119	A	0.836116	0.000380196	0.00345836	0.00354	1e-05	0.0257856
rs9993647	G	0.031909	0.000381529	7.64e-05	0.00621	7.18e-07	0.0115464
rs877230	C	0.000425473	0.000384509	2.79e-08	0.116835	4.16e-10	0.0666785
rs13027801	T	5.09e-05	0.000384724	3.84e-09	0.0206749	1.31e-11	0.309713
rs10140829	C	1.86e-05	0.000385428	1.12e-09	0.134608	4.46e-06	0.00287715
rs6033807	A	8.03e-06	0.000386595	1.01e-09	0.0451877	1.24e-07	0.00388829
rs7478212	G	0.00129069	0.00039004	5.9e-08	0.0391872	9.97e-08	0.0168677
rs1699015	G	0.000188948	0.000393523	4.12e-06	0.00385	2.81e-10	0.0510367
rs10968555	A	0.00175579	0.00039521	3.09e-06	0.0088	8.5e-08	0.0109982
rs11638598	A	7.93e-06	0.000395513	1e-11	0.196292	NA	NA
rs17089731	C	3.63e-05	0.000397798	1.57e-07	0.0042	1.23e-09	0.0745486
rs2018674	A	2.52e-05	0.000398794	4.23e-06	0.00471	3.58e-14	0.959701
rs7315904	A	0.000384201	0.000400791	0.00012646	0.001	2.01e-10	0.0536721
rs6896169	T	2.24e-05	0.000400837	0.000736448	0.00016	5.68e-09	0.0238017
rs12998587	T	0.126929	0.000401595	6.28e-06	0.0143474	1.62e-09	0.325572
rs12465327	A	2.64e-05	0.000405411	6e-07	0.00767	2.44e-09	0.0376462
rs6092385	T	5.41e-05	0.000406358	1e-09	0.0538955	7.52e-12	0.273959
rs1458063	T	0.000271649	0.000409169	8.11e-08	0.0155003	3.32e-09	0.0541477
rs17089744	G	3.4e-05	0.00041425	5.3e-09	0.0209586	3.72e-08	0.019235
rs9996947	G	6.37e-06	0.000417504	4.08e-09	0.019947	1.34e-09	0.0283947
rs11219630	G	1.45e-05	0.000420883	4.29e-07	0.00245	2.98e-08	0.0868225
rs2625248	T	0.00156543	0.000421204	2.83e-06	0.012592	1.21e-11	0.281079
rs16881873	C	5.07e-05	0.000421724	4.31e-08	0.00526	8.74e-10	0.255351
rs7934505	C	0.000359689	0.000421776	4.29e-05	0.00621	2.15e-12	0.464108
rs11243027	T	0.000106345	0.000422172	4.91e-07	0.0100767	6.87e-11	0.0805363
rs10177078	A	4.54e-05	0.000422202	2.6e-07	0.00869	7.97e-09	0.0187537
rs12543574	T	0.000512895	0.000423865	3.55e-06	0.00116	1.36e-10	0.389703
rs16845301	G	1.44e-05	0.000425723	3.23e-10	0.0581811	6.42e-07	0.00170049
rs3850031	C	3.52e-06	0.000426473	2.02e-06	0.00184	6.54e-14	0.771611
rs34552	T	8.73e-05	0.000426528	3.35e-05	0.00192	7.35e-12	0.277252
rs12001466	T	0.0210501	0.000426547	0.067	0.00049	1.64e-13	0.443255
rs3769265	G	0.00423275	0.000426951	0.000945975	0.000643	8.17e-12	0.385597
rs6673341	T	4.2e-06	0.000427562	7.92e-13	0.330366	5.73e-15	0.880571
rs2479106	A	1.69e-05	0.000429117	2.87e-06	0.0043	NA	NA
rs1958550	C	0.000735355	0.00042912	2.25e-05	0.00419	4.42e-10	0.0442476
rs7975705	T	1.09e-05	0.000432672	3.55e-09	0.056458	5.84e-11	0.223448
rs9288627	G	0.00742717	0.000437599	5.68e-07	0.0281521	1.56e-10	0.354436
rs7653787	C	4.38e-06	0.000437758	1.55e-06	0.000762	4.71e-15	0.868467
rs7987570	A	1.85e-05	0.000441365	4.41e-09	0.0511126	7.67e-09	0.0152978
rs4378607	A	0.00033117	0.000445458	4.37e-06	0.00572	1.93e-13	0.428147
rs2786951	A	0.000115783	0.000445888	5.24e-07	0.00148	2.38e-10	0.249716
rs12535035	A	2.41e-05	0.000446406	1.29e-07	0.0116717	6.91e-11	0.112248
rs17757150	T	2.32e-05	0.000450845	2.15e-08	0.00705	1.66e-09	0.186898
rs2072268	C	6.42e-06	0.000462409	1.14e-07	0.00328	1.03e-07	0.0196028
rs2372053	T	4.08e-06	0.0004666	3.62e-09	0.031612	5.72e-07	0.00313132
rs8007336	T	3.15e-06	0.00046751	1.26e-06	0.00138	1.67e-09	0.0360362
rs16952667	C	0.000123129	0.000468067	1.39e-10	0.100664	2.35e-07	0.0457249
rs2286041	A	0.000202304	0.000469484	2.52e-07	0.0173644	9.11e-10	0.0362728
rs2478762	C	4.75e-06	0.000473482	3.5e-07	0.00416	1.73e-12	0.323067
rs237485	C	5.66e-06	0.000475063	4.91e-09	0.014155	3.48e-12	0.299058
rs7975694	A	1.03e-05	0.000475309	4.44e-09	0.0539653	5.84e-11	0.223448
rs6063278	C	1.08e-05	0.000478115	1.04e-08	0.0102977	1.12e-09	0.0648855
rs771963	G	4.46e-05	0.000481762	2.76e-08	0.0115008	8.1e-07	0.0539196
rs1829605	C	7.74e-06	0.00048583	8.96e-08	0.00483	4.8e-10	0.186296
rs7413464	T	9.58e-06	0.000487009	2.79e-08	0.00914	0.904495	1.15e-06
rs1791202	A	4.59e-06	0.000487289	2.57e-09	0.0193753	1.44e-10	0.0670624
rs7969306	T	0.000300486	0.000489373	3.3e-10	0.21803	3.11e-09	0.021027
rs12486635	G	0.000136076	0.000489776	1.09e-08	0.0148662	9.08e-10	0.253902
rs7253955	G	0.00571445	0.000490108	1.23e-05	0.0144223	6.11e-06	0.000587203
rs12038695	A	0.000234511	0.000491769	9.37e-11	0.196636	0.660175	8.56e-08
rs4907923	T	0.00872834	0.000493631	0.000170169	0.0097	2.24e-10	0.0519586
rs492054	T	0.000229972	0.000495076	4.65e-06	0.00737	5.93e-12	0.178192
rs11971617	T	7.55e-05	0.000497091	1.91e-11	0.136191	0.000114273	0.00154344
rs5995871	G	3.96e-05	0.000499132	2.4e-08	0.00903	4.29e-06	0.00260534
rs13249535	T	0.00245213	0.000499502	1.78e-07	0.0330244	0.896854	1.03e-07
rs10228647	G	0.000129778	0.00050166	3.75e-05	0.000445	5.96e-12	0.42632
rs10228390	T	2.68e-06	0.000503367	1.24e-08	0.0304017	1.41e-09	0.125335
rs10514862	C	2.96e-05	0.000504933	2.65e-07	0.00746	4.38e-11	0.0954419
rs999516	G	6.37e-06	0.000506001	4.23e-06	0.000942	8.85e-15	0.830519
rs1421577	C	4.57e-06	0.000506819	2.17e-06	0.00169	4e-07	0.026597
rs12034709	C	0.00118934	0.000508087	4.42e-06	0.0216034	4.72e-12	0.190851
rs7686101	G	0.0107465	0.000508233	1.96e-05	0.010667	1.83e-12	0.48449
rs2242291	A	0.000143572	0.000510271	2.63e-11	0.111388	0.000145262	0.00439753
rs9825563	G	3.37e-06	0.000513872	9.28e-06	0.000253	3.03e-15	0.990886
rs7289804	T	2.16e-05	0.000515134	7.21e-06	0.000809	9.89e-15	0.81213
rs6665581	T	2.54e-06	0.000515472	7.14e-10	0.0440332	1.23e-07	0.00435319
rs3914575	A	4.93e-05	0.000516323	2.17e-06	0.00195	7.74e-10	0.118547
rs11695375	A	4.37e-05	0.00051714	0.000189664	0.000302	1.5e-14	0.738602
rs4936813	A	3.6e-05	0.000518478	1.62e-08	0.00849	0.000449134	0.0013181
rs2993289	T	3.41e-05	0.000520587	1.45e-06	0.00082	1.42e-08	0.190915
rs3795471	T	0.0616278	0.00052347	6.48e-13	0.890486	1.02e-08	0.454363
rs7337236	T	3.24e-06	0.000529492	5.73e-08	0.00754	1.39e-10	0.139639
rs1498821	T	1.07e-05	0.000529631	1.15e-12	0.497264	4.78e-14	0.606977
rs283371	C	4.08e-05	0.000530415	1.24e-06	0.00317	3.72e-14	0.642715
rs11579489	A	6.87e-05	0.000530536	9.36e-08	0.0309748	2.68e-09	0.0341645
rs12035880	G	1e-05	0.000530612	3.02e-08	0.00656	4.03e-10	0.104096
rs7859318	G	0.000230787	0.000531029	0.0554107	0.000278	6.4e-13	0.95543
rs6773129	G	2.4e-06	0.000532613	3.31e-07	0.00297	3.25e-13	0.544051
rs13156156	A	2.52e-05	0.000534133	4.24e-05	0.00152	7.57e-12	0.256555
rs10770125	G	3.16e-06	0.000538222	1.1e-09	0.0456438	8.22e-09	0.0450798
rs1501591	A	0.000826383	0.000539169	2.62e-07	0.0232096	1.36e-09	0.0698548
rs10421563	C	0.644589	0.000539613	5.31e-05	0.014723	1.73e-07	0.23234
rs6539460	G	8.33e-06	0.000542402	1.59e-08	0.0326901	8.1e-13	0.605
rs11153123	G	2.03e-05	0.000544722	9.73e-07	0.00465	5.74e-13	0.337776
rs2792688	A	2.17e-05	0.000545858	7.46e-07	0.00107	2.65e-10	0.262706
rs1435468	A	5.71e-06	0.000548014	9.34e-10	0.0294839	1.3e-07	0.0124288
rs633800	A	7.27e-06	0.000548159	6.32e-11	0.0820625	1.55e-12	0.423191
rs6853596	A	0.00113944	0.00055	1.29e-06	0.0487639	NA	NA
rs4646222	G	6.96e-05	0.000557292	1.45e-06	0.000814	2.91e-12	0.733139
rs1807956	G	2.46e-06	0.000562827	3.74e-09	0.0218681	2.48e-13	0.594978
rs4954498	A	5.5e-05	0.000565222	1.17e-07	0.00554	3.55e-10	0.157094
rs237236	G	2.5e-06	0.000570688	9.83e-11	0.100597	4.02e-10	0.055586
rs2196447	G	3.4e-06	0.000570833	1.53e-12	0.476015	2.85e-11	0.239086
rs7236680	A	3.35e-06	0.000572227	1.96e-07	0.0656363	2.71e-08	0.160626
rs4943389	A	3.74e-06	0.000573372	5.4e-08	0.0154604	7.42e-07	0.00247447
rs2786506	T	0.000319238	0.000575427	0.0104234	0.00036	2.84e-13	0.483924
rs9915826	T	2.72e-06	0.000576636	6.86e-10	0.0360355	2.57e-11	0.210861
rs17143248	G	5.07e-06	0.000576985	1.37e-09	0.0256696	5.51e-08	0.0130051
rs6834666	G	4.23e-05	0.000577032	5.8e-10	0.0367508	0.000206792	0.00103594
rs9383446	G	8.25e-06	0.000580294	4.33e-11	0.0933318	3.15e-08	0.0356003
rs11968580	A	9.12e-06	0.000580334	2.03e-08	0.021919	5.34e-09	0.0146834
rs7937459	A	2.07e-06	0.000580477	9.12e-07	0.00298	1.26e-12	0.583902
rs16971655	A	0.32541	0.000588059	0.00914842	0.000291	1.74e-08	0.361925
rs10412	T	2.31e-05	0.000591255	7.93e-08	0.0367112	1.56e-11	0.268716
rs692804	A	4.7e-06	0.00059152	5.26e-08	0.00536	1.41e-10	0.0802905
rs7311317	A	2.31e-06	0.000593834	6.69e-05	0.000127	1.81e-10	0.119915
rs614761	A	3.5e-05	0.000596087	1.47e-08	0.0236598	9.5e-09	0.0173442
rs1548984	G	1.72e-05	0.000597323	4.34e-05	0.00182	6.17e-13	0.644568
rs10501438	T	7.21e-06	0.000597587	7.08e-10	0.0326665	1.32e-08	0.0354768
rs9307832	A	2.73e-06	0.000598099	5.45e-08	0.0109601	1.44e-07	0.00815688
rs7207041	A	2.05e-05	0.000600727	3.68e-06	0.00383	7.89e-13	0.365304
rs13278657	A	0.00519582	0.000604126	5.95e-07	0.00484	0.000639168	0.00738889
rs10237557	G	7.27e-05	0.000605174	2.96e-06	0.00253	0.081161	1.05e-06
rs10231911	G	0.00167534	0.000607679	0.000376405	0.00373	6.66e-09	0.0132977
rs6938143	T	0.000114401	0.000608352	7.64e-05	0.00259	5.2e-11	0.146655
rs10775478	T	1.34e-05	0.000611554	1.34e-07	0.0265948	1.9e-07	0.00969606
rs7307777	A	2.01e-06	0.000613057	3.82e-07	0.00223	4.11e-11	0.196043
rs942459	A	2.07e-06	0.000613458	4.13e-07	0.00179	5.81e-12	0.220341
rs9831914	C	1.99e-06	0.000614409	4.92e-11	0.121042	1.41e-10	0.0995963
rs4772188	C	5.48e-06	0.000617277	1.9e-06	0.0106734	9.78e-08	0.0434783
rs2786495	A	0.000283719	0.000617895	0.00889158	0.000398	2.8e-13	0.485171
rs2811204	T	0.000283719	0.000617895	0.00889158	0.000398	2.8e-13	0.485171
rs10867818	C	1.01e-05	0.000617904	5.69e-10	0.0655531	1.38e-09	0.0253976
rs12511993	A	0.000367841	0.000618652	0.000987243	9.99e-05	2.5e-10	0.248314
rs315590	A	2.09e-06	0.000620229	6.46e-10	0.105973	2.72e-07	0.0568342
rs2048765	C	2.25e-05	0.000621329	5.93e-10	0.0663321	2.34e-11	0.146849
rs219982	G	7.42e-06	0.000622196	1.74e-09	0.0224598	3.01e-08	0.0343018
rs7576403	T	3.36e-06	0.000624104	2.85e-05	0.000111	1.28e-14	0.979902
rs17486760	C	1.95e-06	0.000624603	2.43e-07	0.00214	9.35e-14	0.504263
rs2388329	T	6.62e-06	0.000627313	1.27e-08	0.0123136	4.43e-10	0.269349
rs9990661	T	4.44e-05	0.000628004	4.03e-07	0.0015	1.97e-09	0.234409
rs973586	A	1.75e-05	0.000628716	2.14e-07	0.00264	5.53e-12	0.759374
rs11181569	C	1.8e-06	0.000631593	2.13e-08	0.0143429	5.34e-09	0.0454284
rs7660232	G	1.73e-05	0.000632748	3.14e-07	0.00214	5.53e-12	0.759374
rs1490743	T	0.00775255	0.000634599	7e-05	0.0228759	5.43e-06	0.000480466
rs32274	C	4.38e-05	0.0006363	2.27e-07	0.0769052	1.12e-05	0.00582491
rs2325183	C	3.21e-06	0.000636518	1.32e-11	0.151832	2.2e-06	0.000595882
rs308447	C	0.0522278	0.000641153	0.000423148	0.00362	2.9e-09	0.170794
rs16891858	T	1.74e-06	0.000641726	6.91e-13	0.448457	3.06e-10	0.120658
rs10783631	G	3.82e-06	0.000645202	6.27e-07	0.00177	4.5e-13	0.782098
rs1669834	A	4.62e-05	0.000647625	3.12e-07	0.0028	6.36e-08	0.0744286
rs12580246	A	1.7e-06	0.000649305	2.89e-05	0.000313	2.94e-12	0.630606
rs9816296	T	1.78e-05	0.000651538	7.51e-06	0.000356	4e-07	0.0636517
rs3934936	T	3.26e-06	0.000652146	2.01e-10	0.0659839	1.02e-11	0.149308
rs4666212	T	1.77e-06	0.000652352	5.75e-08	0.00857	1.01e-08	0.0521669
rs7981422	T	1e-05	0.000654302	1.27e-06	0.00081	3.49e-11	0.213672
rs6028012	A	1.73e-06	0.000656063	2.74e-11	0.167956	NA	NA
rs179307	G	2.32e-06	0.000659063	3.47e-10	0.048637	1.03e-08	0.011004
rs2790336	G	8.25e-05	0.000659668	3.01e-09	0.0645305	0.00213081	2.21e-05
rs11025158	C	0.000600613	0.000661251	0.00168705	0.00908	1.15e-07	0.0955288
rs12294689	C	6.87e-05	0.000661299	2.89e-05	0.0108636	3.88e-09	0.122917
rs6572807	G	0.00120259	0.000662548	4.26e-08	0.122825	8.51e-11	0.0734982
rs10203042	A	3.88e-06	0.000666348	4.2e-08	0.0125835	2.78e-08	0.0128033
rs256417	G	7.25e-06	0.000666873	1.76e-10	0.163564	2.29e-07	0.0067863
rs2422106	G	5.28e-06	0.000668298	1.19e-07	0.00464	NA	NA
rs13059279	T	5.96e-05	0.000668658	3.42e-06	0.00418	1.14e-10	0.0695933
rs11969427	T	2.36e-06	0.000669251	2.39e-07	0.00388	6.31e-10	0.0643264
rs12270068	T	6.06e-05	0.000669715	9.62e-09	0.0173708	1.34e-06	0.00729939
rs6590293	A	9.78e-06	0.000675161	4.41e-08	0.00997	3.49e-09	0.0277895
rs2814548	G	4.59e-06	0.000677287	1.91e-09	0.0218386	6.98e-09	0.0252483
rs2249590	T	0.000135899	0.000680494	8.75e-07	0.0161242	6.56e-13	0.324078
rs3749073	A	0.000371695	0.000681803	2.76e-07	0.00857	1.25e-09	0.273754
rs11159448	A	9.18e-06	0.000685531	1.12e-08	0.0522861	7.85e-10	0.0816841
rs13158207	T	1.14e-05	0.000687633	1.51e-08	0.0228029	5.11e-13	0.346727
rs4982271	G	0.103977	0.00068812	0.258906	9.62e-05	NA	0
rs4810220	T	1.57e-06	0.000693343	2.25e-11	0.178044	NA	NA
rs9296477	C	1.14e-05	0.000696215	4.82e-07	0.0139802	2.99e-09	0.0593268
rs850875	A	1.88e-06	0.000699851	2.52e-07	0.00721	3.31e-09	0.0547029
rs1882027	T	5.68e-05	0.000700209	2.39e-08	0.0159966	1.8e-09	0.0621746
rs2772208	T	2.74e-05	0.000702939	2.66e-05	0.00254	NA	NA
rs7911837	T	2.14e-06	0.000703204	1.36e-08	0.0102793	5.65e-10	0.0388577
rs17436819	G	3.09e-06	0.00070831	5.57e-08	0.00522	2.8e-13	0.48227
rs10273902	A	6.01e-06	0.000708499	5.98e-08	0.00421	0.000256988	0.000282415
rs4478954	T	1.49e-06	0.000708952	9.27e-11	0.14209	3.25e-07	0.00700409
rs6696260	C	1.59e-06	0.00070896	1.25e-11	0.184122	9.26e-10	0.0493424
rs1363373	T	1.47e-06	0.000709556	9.85e-12	0.23303	9.98e-10	0.0808984
rs8044950	C	7.77e-05	0.000709947	1.85e-08	0.00963	NA	NA
rs16855271	A	0.0016622	0.000714154	3.1e-05	0.00259	2e-08	0.0424301
rs1497691	G	1.41e-05	0.000714456	2.56e-07	0.0024	5.53e-12	0.759374
rs10272725	G	4.22e-05	0.000714619	9.25e-10	0.13782	1.37e-12	0.27764
rs7750988	C	3.58e-06	0.000717422	3.24e-07	0.00415	NA	NA
rs465360	A	1.61e-06	0.00071964	4.18e-08	0.011499	2.44e-09	0.0535786
rs888328	T	5.57e-06	0.000720312	6.76e-08	0.00548	4.09e-10	0.235206
rs2387879	A	7.83e-05	0.000722732	1.26e-10	0.240452	8.01e-11	0.0753505
rs1490096	G	1.88e-06	0.000724305	0.000130862	0.000475	7.82e-06	0.00483951
rs11017904	A	0.00374209	0.000725098	7.46e-05	0.0029	2.03e-10	0.275483
rs6732632	T	2.06e-06	0.000725643	4.41e-06	0.0011	7.37e-13	0.456945
rs1318570	G	1.57e-05	0.00072604	1.07e-08	0.0719646	NA	0
rs1567705	G	5.41e-05	0.000726941	1.34e-08	0.00976	2.24e-08	0.0796617
rs12625565	C	1.95e-06	0.00073009	3.26e-08	0.00751	3.93e-11	0.212886
rs10893695	T	1.32e-05	0.000733005	7.46e-08	0.00793	1.4e-10	0.111533
rs11200834	A	2.2e-06	0.000733582	1.67e-12	0.251908	1.05e-08	0.0177468
rs4792393	G	2.53e-06	0.000734265	3.58e-07	0.00341	1.26e-09	0.128106
rs1610621	T	0.000167773	0.000737782	7.92e-10	0.0878038	NA	NA
rs6709782	G	7.22e-06	0.000740075	4.12e-08	0.0308211	NA	NA
rs1911915	A	0.00947303	0.000743522	0.00173875	0.0024	4.06e-10	0.0603017
rs16841260	C	0.00590818	0.000745901	1.2e-05	0.00191	2.95e-07	0.150974
rs4677697	T	0.00040544	0.000745962	2.09e-06	0.0167514	4.66e-11	0.0992181
rs11032332	A	1.2e-05	0.000746542	7.25e-06	0.011073	3.86e-07	0.0446745
rs4428180	G	5.81e-05	0.00074657	4.12e-09	0.0495104	1.2e-09	0.0418311
rs9287689	G	0.000125992	0.000747193	8.01e-09	0.0355433	5.13e-06	0.00357869
rs9660892	T	7.06e-05	0.000748322	5.44e-07	0.0152177	9.05e-12	0.154705
rs1317986	A	0.000152165	0.000750375	1.15e-07	0.0128537	NA	NA
rs4240691	C	0.000108305	0.000755154	3.25e-07	0.0206534	7.56e-11	0.0768943
rs11800774	G	1.71e-06	0.00075937	2.68e-11	0.115968	1.28e-07	0.00323186
rs7875593	G	0.000127164	0.000759743	2.92e-05	0.0168205	6.54e-13	0.94749
rs7145165	G	1.56e-06	0.000760231	7.77e-08	0.00415	5.39e-12	0.181048
rs16896336	C	1.46e-06	0.000760618	0.000102556	9.33e-05	1.18e-13	0.87329
rs2079465	G	8.39e-05	0.000760931	9.45e-09	0.0114043	0.0102029	0.000653888
rs1201673	A	4.51e-05	0.000762067	1.88e-05	0.00201	5.89e-11	0.0989579
rs598898	C	3.96e-06	0.000763049	4.27e-09	0.0338119	2.26e-08	0.00730894
rs12090788	C	0.001286	0.000764758	3.98e-05	0.0022	1.9e-12	0.585601
rs729467	G	4.38e-06	0.000769018	8.77e-05	0.00014	7.19e-12	0.166149
rs3088080	A	2.58e-06	0.000769891	4.76e-10	0.0600823	1.26e-08	0.0119966
rs6891	T	2.58e-06	0.000769891	4.76e-10	0.0600823	1.26e-08	0.0119966
rs2682971	C	6.38e-05	0.000771701	1.26e-05	0.00296	2.87e-11	0.10835
rs4549224	T	1.69e-06	0.000772843	2.79e-11	0.111731	7.2e-12	0.187148
rs4950322	A	3.09e-05	0.000773396	2.57e-09	0.0324012	4.88e-09	0.0751009
rs6697045	G	0.00125383	0.000776342	4.26e-05	0.00211	1.82e-12	0.5901
rs11859822	T	2.83e-06	0.00078021	1.21e-08	0.00931	3.76e-10	0.126404
rs12693257	C	1.38e-05	0.000780428	0.000745746	0.000159	1.29e-13	0.504345
rs10860373	C	9.2e-05	0.000781574	0.000566434	0.000328	8.3e-14	0.517581
rs10925884	T	0.000113446	0.000784594	1.65e-07	0.0177141	3.91e-10	0.0803011
rs2343071	G	1.85e-05	0.000786947	6.18e-09	0.046413	1.95e-12	0.280519
rs932524	T	2.48e-06	0.000787422	9.39e-10	0.0464324	2.11e-08	0.00940192
rs2619298	A	1.61e-05	0.000789586	0.0116079	4.58e-06	3.63e-13	0.481307
rs2398828	C	5.71e-05	0.000789732	0.000396831	0.000155	1.74e-14	0.925441
rs17592421	A	7.22e-06	0.000791447	3.01e-10	0.0468162	NA	NA
rs649437	T	2.01e-05	0.000791944	1.8e-07	0.00943	6.27e-12	0.173161
rs1344185	A	0.000147039	0.000792048	4.02e-06	0.00409	1.21e-11	0.228766
rs6491442	G	3.87e-05	0.000792064	3.37e-07	0.00188	7.95e-13	0.938459
rs6037064	C	8.24e-06	0.000795909	8.22e-10	0.0428101	2.11e-07	0.00539379
rs13396978	G	1.26e-05	0.000799764	9.54e-09	0.028792	3.37e-10	0.0821924
rs12249758	T	0.0882411	0.000802643	1.1e-05	0.00235	2.31e-08	0.930486
rs907189	G	3.4e-06	0.000803321	3.61e-09	0.0240694	2.81e-13	0.393569
rs7268377	G	7.43e-05	0.00080435	2.41e-09	0.0469354	0.000136108	0.000899614
rs10059028	C	2.19e-06	0.000808357	4.23e-10	0.0409241	1.45e-11	0.212287
rs6578975	G	1.24e-06	0.000818335	4.49e-05	0.000262	6.73e-13	0.643
rs11085286	C	0.000142338	0.000819117	8.67e-05	0.000348	2.59e-11	0.333457
rs6869550	G	9.07e-05	0.000819993	0.000248416	0.00107	6.75e-15	0.818375
rs2350934	G	8.99e-05	0.000820034	6.13e-05	0.00938	2.09e-06	0.0177209
rs10842812	T	1.73e-06	0.000820769	1.41e-08	0.0164616	7.76e-11	0.0876675
rs507958	A	4.2e-06	0.000824774	1.01e-07	0.00321	8.05e-12	0.372717
rs6859495	T	1.54e-06	0.000829457	1.64e-05	0.000241	1.8e-12	0.531051
rs4943435	A	1.78e-06	0.000835464	3.67e-08	0.0492764	9.66e-10	0.20811
rs9896036	G	0.0935929	0.000836727	0.000658065	0.000623	1.38e-08	0.436301
rs1720343	C	8.59e-06	0.000836873	8.49e-05	5.59e-05	8.05e-11	0.3977
rs1992707	G	2.24e-05	0.000838061	9.98e-08	0.0356046	2.75e-06	0.00205679
rs7850520	A	7.78e-06	0.000840114	1.89e-05	0.00189	NA	NA
rs2530594	T	1.15e-05	0.000840819	3.37e-06	0.00588	1.23e-09	0.071642
rs4254636	C	1.51e-06	0.000842849	5.1e-13	0.354845	5.4e-15	0.878687
rs2829306	C	8.08e-06	0.000845639	1.37e-14	0.942668	5.85e-09	0.0187918
rs10014039	G	0.00202458	0.000849548	1.14e-06	0.0228905	NA	NA
rs3816954	T	4.27e-05	0.000851393	1.21e-09	0.0866099	6.59e-13	0.373336
rs7309380	C	2.65e-06	0.000858772	9.53e-08	0.00594	6.46e-11	0.101708
rs6463665	G	0.000139043	0.000859328	1.08e-06	0.0119257	NA	NA
rs9388383	G	1.2e-06	0.000860152	6.42e-08	0.00409	4.6e-12	0.2232
rs11685259	A	3.44e-06	0.000860594	3.59e-09	0.0197554	0.0123539	1.99e-06
rs9549149	G	1.06e-06	0.000860906	8.79e-09	0.0444733	4.66e-13	0.801514
rs16869688	T	9.56e-06	0.000862665	0.000331085	0.00222	1.74e-08	0.133587
rs7830662	A	0.00152211	0.000863421	5.33e-08	0.0413563	7.11e-09	0.0979492
rs7430979	A	1.95e-06	0.000866296	2.8e-08	0.00985	1.66e-10	0.0695591
rs459088	T	1.5e-05	0.000872121	1.62e-08	0.041881	1.02e-06	0.00148761
rs920508	T	2.27e-06	0.00087226	1.97e-07	0.00337	6.34e-15	0.860831
rs7591913	G	1.08e-06	0.000874175	1.42e-09	0.0430032	3.48e-07	0.011681
rs7035264	A	4.05e-06	0.000874464	5.25e-08	0.00671	3.17e-12	0.248565
rs16968117	T	1.1e-06	0.000879411	3.1e-08	0.0124464	3.4e-12	0.363245
rs1558612	T	0.000126075	0.000879759	0.000145419	0.000251	9.78e-12	0.419168
rs11223258	G	0.000274093	0.000885399	3.41e-08	0.0171018	5.36e-10	0.266637
rs12715157	C	1.44e-06	0.000887133	3.75e-08	0.00589	3.13e-14	0.710724
rs10050751	A	3.23e-05	0.000888282	1.27e-08	0.0335438	4.86e-08	0.00851139
rs9889757	A	1.92e-06	0.000889967	7.34e-11	0.117203	6.26e-06	0.00041036
rs7944284	A	2.45e-06	0.000890696	1.82e-11	0.127563	8.09e-08	0.0108825
rs10134339	T	3.61e-05	0.000894453	1.8e-13	0.938932	1.2e-05	0.00019132
rs13277378	T	2.93e-05	0.000897539	7.44e-08	0.00836	5.03e-09	0.0834276
rs9374045	A	9.32e-06	0.000900431	6.11e-07	0.00607	2.09e-11	0.121969
rs9427711	A	0.00176723	0.000906078	3.58e-06	0.0223102	1.64e-07	0.00365897
rs6600766	T	1e-05	0.000906128	8.95e-09	0.0778687	1.43e-11	0.2907
rs7296363	C	0.000399091	0.000912666	0.000161727	0.00117	3.26e-14	0.738931
rs2802397	G	2.76e-06	0.000912906	4.24e-13	0.826613	0.000296822	9.7e-05
rs10881952	A	4.36e-06	0.000914189	1.09e-09	0.0708069	2.66e-13	0.402475
rs2574952	A	7.13e-06	0.000914349	1.9e-07	0.00243	1.36e-10	0.188372
rs17160521	C	2e-06	0.000917149	1.77e-06	0.0012	2.5e-11	0.114641
rs10022844	G	1.35e-06	0.000924244	2.85e-09	0.0212974	NA	NA
rs2614609	C	0.0427164	0.000924297	0.00325748	0.00771	NA	NA
rs4728106	T	5.2e-06	0.000924596	1.23e-06	0.00171	1.85e-14	0.742429
rs10890050	A	0.000513606	0.000927496	5.68e-05	0.00436	2.65e-13	0.445464
rs1257193	C	1.15e-06	0.000937855	0.000156203	0.000323	1.5e-10	0.532245
rs9859586	A	1.38e-06	0.000938384	0.000559157	0.000376	1.15e-09	0.323448
rs11016989	G	4.88e-06	0.000942198	8.53e-09	0.0135436	1.46e-08	0.0350225
rs6069903	T	2.83e-06	0.000945765	2.89e-06	0.000499	6.22e-13	0.490416
rs12480922	T	9.59e-07	0.000946466	1.65e-09	0.0712273	4.86e-12	0.484502
rs9655	G	2.13e-06	0.000946777	5.36e-08	0.00531	1.43e-10	0.0799039
rs2589586	T	0.000428665	0.000957094	1.05e-07	0.0292977	9.24e-10	0.150215
rs12524967	C	1.85e-06	0.000959534	5.8e-11	0.327767	0.000112567	0.0010078
rs8103241	G	2.96e-06	0.000961408	9.23e-08	0.00915	1.24e-09	0.0374358
rs1564022	C	1.05e-05	0.000962037	5.79e-10	0.036712	1.54e-06	0.0176462
rs4793695	G	1.73e-06	0.000962517	4.56e-10	0.0664845	0.00139292	0.000301818
rs765567	G	1.3e-06	0.000963746	2.33e-06	0.0038	4.33e-08	0.130243
rs6514444	G	1.38e-05	0.000966315	1.79e-08	0.00989	7.94e-12	0.574717
rs6479457	T	4.05e-05	0.00096644	0.00185956	5.46e-05	1.53e-12	0.383352
rs611847	T	3.29e-05	0.000967575	2.82e-08	0.0173186	1.12e-12	0.573551
rs4326315	G	0.000678985	0.000969989	8.74e-05	0.00271	2.01e-11	0.195854
rs4660697	T	1.96e-05	0.00097063	1.81e-05	0.000571	1.25e-10	0.103467
rs4557383	C	9.65e-06	0.000971509	4.15e-05	0.00585	3.2e-12	0.791971
rs962695	G	0.00028753	0.000971686	3.34e-06	0.00397	9.74e-12	0.402356
rs9364407	C	7.44e-06	0.000972872	4.87e-05	0.000602	2.84e-11	0.14236
rs1757923	G	0.00650312	0.000974859	6.18e-05	0.0108225	5.31e-12	0.410723
rs2208383	C	3.36e-06	0.000975528	1.8e-07	0.00266	4.52e-10	0.0900139
rs6555299	A	0.00847671	0.000976169	0.296137	0.000115	1.44e-14	0.891169
rs7864135	C	6e-06	0.000977849	2.06e-06	0.00607	NA	NA
rs907022	G	2.85e-06	0.000981265	3.01e-06	0.00206	2.59e-14	0.869605
rs17129884	C	1.27e-06	0.000981353	5.04e-07	0.00281	1.72e-11	0.142038
rs4776530	C	4.73e-06	0.000982399	8.12e-05	0.000164	5.53e-12	0.186668
rs734028	G	1.48e-05	0.000984613	5.77e-08	0.0141573	4.49e-10	0.0529952
rs10017065	A	8.65e-07	0.000984646	1.13e-09	0.0453903	1.14e-08	0.0234921
rs9543205	A	8.72e-07	0.000989399	6.67e-09	0.0130466	4.76e-09	0.0210221
rs1264361	C	0.000167806	0.000991179	4.64e-06	0.00181	6.94e-11	0.411665
rs9646588	A	0.000577898	0.000993457	4.03e-07	0.135526	2.82e-11	0.209378
rs11637277	G	3.83e-06	0.000994391	1.17e-05	0.000976	4.11e-10	0.0426328
rs4289508	T	0.0019279	0.000995742	0.370306	0.000385	1.65e-13	0.782835
rs17314210	T	3.25e-06	0.000996118	4.64e-09	0.0155078	1.15e-09	0.0759292
rs13354764	T	8.51e-07	0.000996429	5.78e-07	0.00595	1.55e-07	0.0486337
rs352169	T	1.13e-06	0.000996669	8.3e-09	0.0114547	8.18e-09	0.0197038
rs13007757	G	1.04e-05	0.000998916	4.98e-11	0.108938	6.49e-08	0.0160619
rs7146393	G	8.45e-07	0.000999389	1.48e-07	0.00279	7.12e-11	0.0822385
rs4608205	A	2.4e-06	0.00100574	0.000410936	0.000598	1.76e-12	0.825409
rs17066947	C	7.19e-06	0.00100759	1.88e-08	0.00804	4.58e-08	0.0741191
rs2191883	C	3.24e-06	0.00100966	3.28e-14	0.629417	3.38e-13	0.657502
rs2237677	C	4.93e-05	0.00101146	4.5e-09	0.0280652	1.13e-08	0.0722725
rs9304393	C	1.76e-05	0.00101522	0.000449673	0.000804	1.14e-13	0.74896
rs4660401	A	0.00718451	0.00101528	0.000406109	0.00483	2.03e-10	0.0909962
rs7186179	A	8.4e-07	0.00101784	4.09e-12	0.222025	1.14e-06	0.00220999
rs315796	A	1.64e-05	0.0010224	1.92e-07	0.0222313	3.62e-13	0.482781
rs7854002	C	9.59e-07	0.00102286	1.5e-09	0.103994	4.72e-08	0.126661
rs1572895	C	0.049268	0.00103045	8.56e-08	0.0695254	2.97e-05	0.0273919
rs2643353	C	1.7e-06	0.00103396	9.93e-10	0.035281	NA	NA
rs10823964	T	9.55e-07	0.00103679	3.89e-09	0.0269287	1.05e-12	0.344103
rs11986776	G	3.98e-05	0.0010398	2.48e-07	0.00201	1.6e-07	0.11636
rs212173	C	1.48e-05	0.00103981	4.95e-07	0.0139058	4.36e-08	0.00774549
rs931408	T	4.82e-06	0.00104286	1.24e-12	0.279322	6.09e-06	0.00575087
rs7037774	G	0.00924287	0.0010495	9.87e-07	0.113749	2.68e-14	0.660193
rs4804061	C	6.72e-06	0.00104991	1.24e-09	0.0321097	2.67e-12	0.41856
rs17834977	C	1.27e-05	0.00105221	4.49e-08	0.0124753	6.9e-08	0.0086019
rs17014644	A	7.35e-06	0.0010531	3.95e-08	0.00774	3.16e-06	0.0242293
rs6865665	A	2.78e-06	0.00105521	1.79e-08	0.0172524	6.32e-08	0.00481039
rs7315814	A	8.74e-07	0.00105553	4.73e-05	0.000159	1.76e-11	0.240395
rs734284	G	0.0023201	0.0010574	6.56e-05	0.00245	2.28e-09	0.132422
rs2034099	C	2.68e-05	0.00106593	2.2e-07	0.00851	1.94e-09	0.0507807
rs6799562	C	8.46e-06	0.00106651	4.07e-08	0.017672	3.67e-10	0.0468292
rs4795487	A	7.36e-07	0.0010687	6.6e-10	0.0399347	4.53e-11	0.124716
rs7748976	A	8.97e-06	0.00106961	4.62e-07	0.00228	NA	NA
rs2173279	A	7.06e-06	0.00107232	1.38e-07	0.00333	5.53e-12	0.759374
rs10952549	G	2.63e-05	0.00107444	3.57e-06	0.0039	2.4e-12	0.228374
rs4922906	A	4.4e-06	0.00107467	6.41e-08	0.0579183	1.74e-10	0.398271
rs4772971	T	7.54e-07	0.00108274	8.01e-12	0.175822	1.07e-10	0.15361
rs7504869	G	7.76e-07	0.00108649	2.76e-12	0.289651	3.25e-10	0.125234
rs1527014	G	2.42e-06	0.00108826	1.36e-05	0.00018	1.16e-12	0.621928
rs874199	T	4.63e-06	0.00109271	3.33e-11	0.123957	3.91e-07	0.0233617
rs992499	A	3.72e-06	0.00109487	5.17e-11	0.128487	1.84e-09	0.0311768
rs9522748	C	7.05e-07	0.00109586	2.33e-09	0.0637055	8.09e-10	0.188014
rs10472606	T	1.04e-06	0.00109615	2.7e-10	0.0900129	5.27e-06	0.00153986
rs6887604	T	9.53e-07	0.00109649	1.13e-06	0.00122	5.65e-12	0.415897
rs1691234	C	0.0251732	0.00109687	0.00568186	0.000139	2.09e-09	0.588103
rs11227311	A	2.22e-06	0.00110731	8e-12	0.161319	7.85e-13	0.490613
rs4837106	A	9.38e-06	0.00110835	2.31e-08	0.0103648	1.54e-10	0.149406
rs7942085	T	0.000140379	0.00110967	0.000769627	0.00689	4.83e-08	0.0766711
rs2240307	G	3.32e-06	0.00111627	2.5e-12	0.25875	3.91e-07	0.00554066
rs13074773	G	0.000207062	0.00111652	4.14e-08	0.0334205	NA	NA
rs12933150	G	8.53e-07	0.00111755	5e-10	0.103922	1.79e-06	0.00252864
rs10893243	T	2.87e-06	0.0011178	3.85e-06	0.000703	2.18e-08	0.096701
rs9637421	A	7.02e-07	0.00111949	1.9e-07	0.00229	1.42e-13	0.457568
rs10909969	T	6.84e-07	0.00111969	6.39e-10	0.0391856	3.66e-11	0.121399
rs11741091	C	0.00084082	0.00112469	9.42e-07	0.0492451	6.93e-09	0.0126078
rs2619862	A	9.64e-07	0.00112912	2.36e-10	0.123961	0.00065823	0.000168259
rs3131518	T	7.37e-07	0.00112948	1.53e-10	0.0623689	1.72e-09	0.0244722
rs11539086	G	1.38e-05	0.00113213	2.2e-07	0.00891	5.96e-13	0.401727
rs16881220	C	7.15e-06	0.00113254	8.64e-09	0.0115768	7.6e-07	0.0198031
rs2405937	C	3.53e-05	0.00114012	3.64e-07	0.126986	4.5e-05	0.00210643
rs4795224	G	9.63e-05	0.0011421	9.59e-05	0.00511	5.62e-09	0.0250896
rs17167122	A	6.81e-07	0.0011422	8.85e-08	0.0126974	1.38e-07	0.0204401
rs10933358	G	4.59e-05	0.00114349	3.67e-08	0.0124017	NA	NA
rs17554448	G	0.00276611	0.00114519	0.00433184	0.000187	3.79e-09	0.139693
rs6651244	G	7.22e-05	0.0011462	5.44e-05	0.00122	3.27e-12	0.27432
rs7415038	A	0.0011775	0.00114739	1.66e-05	0.0112074	5.45e-08	0.00640981
rs17141917	T	2.82e-06	0.00115001	0.000299895	5.3e-05	8.09e-11	0.52836
rs6555894	A	1.34e-05	0.00115198	4.17e-09	0.0968641	7.1e-11	0.117421
rs11014672	T	6.68e-06	0.00115762	4.66e-08	0.00618	2.62e-08	0.0329741
rs12230513	G	1.99e-06	0.00115782	6.51e-11	0.122641	3.92e-08	0.0590261
rs649512	C	1.13e-05	0.00115919	8.07e-10	0.0738642	8.4e-10	0.0474405
rs16901494	A	8.53e-06	0.00115965	1.23e-06	0.00546	5.32e-10	0.0495098
rs4768422	T	6.38e-07	0.0011629	3e-09	0.0333437	8.21e-08	0.0143754
rs1483389	G	8.22e-05	0.00116746	6.85e-08	0.0243561	1.13e-09	0.0854484
rs11628338	A	6.47e-07	0.00116978	5.71e-07	0.00162	4.75e-08	0.00752553
rs1912985	A	5.23e-06	0.00117068	4.73e-11	0.10041	2.34e-08	0.0361071
rs1374825	G	0.000101369	0.00117069	1.25e-08	0.0139368	3.37e-09	0.234737
rs9902576	C	1.09e-06	0.00117417	9.44e-08	0.00332	2.37e-11	0.183995
rs2843143	A	1.09e-06	0.00117575	4.28e-09	0.0152061	NA	NA
rs10517163	C	9.05e-06	0.00117819	1.1e-10	0.0697485	1.16e-06	0.0206318
rs1196852	A	7.25e-07	0.00117903	1.25e-10	0.0982609	1.26e-11	0.467715
rs11031651	T	1.65e-06	0.00118057	1.48e-08	0.0854912	1.19e-08	0.173038
rs2162195	G	1.52e-06	0.00118189	1.62e-08	0.0333722	4.88e-07	0.103842
rs973450	C	0.000255165	0.00118591	3.45e-06	0.00793	5.19e-10	0.0888491
rs10179227	A	6.11e-07	0.0011861	5.99e-09	0.020952	6.76e-08	0.0132151
rs1548900	A	7.35e-06	0.00118625	1.52e-08	0.0178268	1.34e-13	0.533249
rs4693458	T	4.53e-06	0.00118655	2.61e-08	0.0141521	3.42e-13	0.404994
rs17022108	G	7.68e-07	0.00118873	6.92e-10	0.0346626	4.55e-11	0.145931
rs16992852	G	3.78e-05	0.00119165	1.87e-10	0.116682	0.00369452	0.000112974
rs4779816	A	0.000142439	0.00119209	2.69e-05	0.00324	1.52e-13	0.590279
rs9545836	A	3.39e-06	0.00119317	6.16e-09	0.0440122	2.96e-14	0.709501
rs2253146	G	3.7e-05	0.00119388	3.41e-09	0.0314596	1.13e-08	0.0722725
rs16904118	T	1.3e-06	0.00119541	6.55e-05	0.000114	1.25e-14	0.736894
rs560789	G	8.52e-05	0.00119559	6.87e-07	0.00849	3.55e-10	0.112713
rs423810	C	2.16e-05	0.00119732	1.75e-07	0.0278896	3.44e-12	0.236747
rs945039	T	6.98e-07	0.00119784	1.44e-10	0.0681718	3.16e-13	0.422366
rs17140890	C	4.56e-06	0.00120019	6.56e-09	0.0175707	4.37e-08	0.110417
rs829182	C	6.34e-07	0.00120201	7.87e-09	0.0120079	9.13e-11	0.0800637
rs17153249	T	0.00114089	0.00120348	1.29e-12	0.362651	0.0163597	0.00345233
rs135248	A	1.28e-06	0.00120367	6.91e-09	0.0711478	NA	NA
rs1691246	G	0.0167655	0.00121036	0.00114086	0.000345	1.47e-09	0.608247
rs4750149	C	9.98e-07	0.00121186	7.29e-09	0.0140845	1.44e-12	0.382775
rs1216352	T	0.00133566	0.00121365	7e-06	0.0199404	5.85e-13	0.533973
rs16944533	T	5.85e-07	0.00121433	1.68e-06	0.00329	4.24e-10	0.207571
rs510710	G	1.06e-06	0.00121529	8.42e-10	0.0356407	6.13e-09	0.0137822
rs1461650	G	6.04e-07	0.00121769	6.5e-11	0.0901069	1.09e-10	0.0990438
rs628885	T	5.92e-06	0.00121808	5.23e-09	0.0194123	2.33e-08	0.157493
rs12143653	A	0.000119326	0.0012203	4.76e-09	0.0588306	3.96e-12	0.529206
rs7610060	C	0.000363315	0.00122238	4.78e-05	0.00387	5.32e-09	0.0182778
rs337277	C	0.00256749	0.00122268	5.63e-05	0.00839	5.16e-12	0.41333
rs2285877	T	1.78e-05	0.00122334	4.51e-09	0.100334	2.13e-09	0.0304029
rs2486258	T	6.58e-05	0.00122365	5.1e-07	0.00632	NA	NA
rs2365818	C	0.00110698	0.0012245	3.13e-12	0.291356	0.0109577	0.00426553
rs10405514	A	0.0159058	0.0012279	3.35e-05	0.00429	1.28e-10	0.611674
rs9320148	C	1.58e-05	0.00122992	4.84e-09	0.147646	1.38e-09	0.0874658
rs10453171	T	4.1e-06	0.00123136	4.19e-08	0.0279754	5.8e-10	0.0839953
rs2632066	T	0.000149724	0.0012316	0.000209128	0.0197984	1.49e-10	0.55414
rs4944457	T	7.46e-05	0.00123405	1.28e-08	0.0479789	2.86e-09	0.0611347
rs399588	A	1.84e-06	0.00123493	6.34e-09	0.0186012	NA	NA
rs34197129	A	1.02e-06	0.00124173	1.18e-09	0.0336647	1.77e-10	0.0628166
rs7897805	G	3.91e-06	0.00124592	1.49e-08	0.0116225	4.34e-08	0.0218513
rs17166729	C	2.41e-06	0.00124593	6.27e-09	0.0140915	NA	NA
rs12675589	C	0.00757217	0.00125719	5.71e-07	0.0238638	7.2e-05	0.00445295
rs4800089	C	8.71e-07	0.00126348	9.72e-10	0.0290481	7.2e-08	0.00453034
rs363504	C	4.7e-06	0.00126445	8.54e-11	0.135782	3.47e-10	0.0511915
rs6981978	G	8.1e-07	0.00126515	4.7e-08	0.00478	1.92e-10	0.0925335
rs2235263	G	7.14e-06	0.00126605	5.18e-05	0.00223	3.08e-07	0.0109851
rs7932018	A	7.37e-06	0.0012664	2.26e-08	0.00739	1.97e-08	0.0456189
rs1374829	A	8.82e-05	0.00126789	3.32e-07	0.00274	3.41e-08	0.117116
rs8124053	C	1.53e-06	0.00127144	1.36e-08	0.0183661	1.45e-09	0.0308402
rs3743286	G	9.66e-06	0.001277	1.37e-10	0.157368	4.72e-11	0.196945
rs6490279	A	3.73e-05	0.00127742	7.73e-09	0.0704624	2.5e-08	0.00839208
rs1716274	T	0.0364182	0.00127811	2.67e-05	0.0132888	1.07e-08	0.146154
rs4963516	C	1.39e-06	0.00128011	2.94e-12	0.377369	2.23e-08	0.010919
rs4716507	T	5.1e-06	0.00128032	9.32e-06	0.0151473	4.6e-09	0.230585
rs8008716	G	5.63e-07	0.00128342	1.2e-06	0.000806	1.14e-13	0.516084
rs4592605	G	1.78e-06	0.00128509	2.83e-09	0.02042	3.91e-10	0.0815964
rs4502032	C	8.53e-05	0.00128575	9.43e-09	0.0440823	1.1e-07	0.0256434
rs41451945	G	5.07e-06	0.0012858	3.24e-09	0.0258636	4.05e-09	0.0479088
rs7173632	C	5.3e-07	0.00128592	4.16e-13	0.37677	4.02e-10	0.0636104
rs10240016	A	4.51e-06	0.00128766	1.16e-08	0.00952	3.84e-08	0.0533748
rs10858383	A	3.95e-06	0.00128818	9.07e-09	0.0177967	1.63e-08	0.145164
rs12806445	A	0.000190874	0.00129299	0.000139511	0.027747	2.72e-07	0.0706552
rs11238276	C	0.00011549	0.0012932	8.85e-09	0.039669	NA	NA
rs10926586	T	2.05e-06	0.00129753	7.26e-08	0.0043	1.98e-10	0.118784
rs12513114	C	0.00378971	0.00129765	1.23e-08	0.212551	3.34e-13	0.698854
rs11018200	C	5.23e-07	0.00129883	2.51e-08	0.0150265	9.02e-10	0.107806
rs17164754	C	2.59e-05	0.00129983	2.25e-07	0.00747	1.26e-08	0.0405954
rs10507729	C	5.61e-07	0.00130254	6.13e-09	0.021827	2.12e-08	0.0177525
rs9426257	A	0.013789	0.00130292	8.63e-13	0.842717	5.72e-09	0.513632
rs16969363	A	5.62e-07	0.00130419	7.4e-09	0.021254	7.09e-10	0.0400019
rs13052408	T	1.95e-06	0.00130558	4.88e-06	0.00253	5.08e-09	0.0390544
rs11929139	A	3.37e-05	0.00130612	6.55e-09	0.0337057	3.48e-07	0.0165608
rs574339	A	5.46e-05	0.00130777	5.38e-07	0.0145705	3.74e-13	0.461524
rs11734887	G	8.07e-06	0.00130868	2.3e-08	0.014097	9.23e-10	0.0552067
rs3884626	T	0.000951941	0.00130878	1.9e-06	0.0127309	2.28e-11	0.429417
rs17125277	C	0.000659649	0.00131066	4.73e-06	0.0110479	1.99e-09	0.0729247
rs1928535	C	5.29e-07	0.00131193	4.7e-08	0.00533	NA	NA
rs11843068	G	3.35e-06	0.00131476	3.35e-11	0.123738	2.85e-07	0.0267252
rs12498069	A	1.44e-06	0.00131713	1.05e-10	0.0975841	2.39e-12	0.228196
rs181226	A	2.34e-06	0.00131741	1.5e-10	0.107576	1.64e-12	0.254237
rs2823992	G	2.31e-06	0.00131965	1.48e-07	0.00622	4.98e-10	0.256256
rs1354719	A	6.62e-07	0.00132211	6.56e-10	0.0454587	3.86e-11	0.11584
rs9423818	C	7.08e-06	0.00132478	6.94e-09	0.0120959	1.5e-10	0.20262
rs9907041	G	0.000838488	0.00132566	6.67e-06	0.00122	1.32e-08	0.259642
rs1542185	G	0.000723861	0.00132791	3.19e-09	0.114341	1.29e-07	0.0332079
rs9519662	C	4.28e-06	0.00132858	8.48e-09	0.0127576	3.3e-12	0.369707
rs13389628	T	6.27e-06	0.00132963	4.5e-08	0.0109404	2.82e-12	0.274369
rs4561414	A	1.84e-06	0.00133479	1.34e-07	0.00302	1.25e-14	0.793045
rs2798601	A	0.00347649	0.00133638	3.04e-10	0.226497	0.00462433	0.00112371
rs8056564	C	1.91e-06	0.00134147	4.47e-09	0.0435761	9.25e-11	0.626235
rs1787773	G	5.55e-05	0.00134404	0.000618006	0.00229	3.75e-11	0.190143
rs4278082	A	1.86e-05	0.0013445	8.89e-08	0.0144383	NA	0
rs1543604	A	6.31e-06	0.00134641	0.0203226	2.65e-05	8.4e-13	0.444624
rs10262234	C	5.03e-06	0.0013505	1.7e-06	0.00143	2.59e-11	0.168378
rs914570	C	2.41e-06	0.00135159	6.91e-11	0.11144	1.25e-05	0.00869389
rs28461204	A	7.85e-07	0.00135286	7.18e-09	0.0131041	3.52e-08	0.0173535
rs702770	A	4.57e-05	0.00136085	4.46e-09	0.0334055	1.34e-10	0.261829
rs10052344	A	2.35e-06	0.00136215	2.92e-07	0.0022	7.51e-09	0.123608
rs1455499	A	2.14e-05	0.00136234	6.86e-05	0.00552	1.88e-08	0.0284667
rs9849624	G	4.82e-07	0.00136724	3.02e-09	0.0276414	6.72e-12	0.270272
rs12913174	T	0.000118096	0.00136739	6.57e-06	0.0174168	NA	NA
rs6593637	A	4.65e-05	0.00136741	1.15e-08	0.161102	2.51e-08	0.0107518
rs38065	G	7.79e-06	0.0013692	0.000434253	0.000489	7.58e-08	0.0137127
rs338344	T	2.45e-06	0.00137583	2.92e-08	0.0128938	NA	NA
rs6895094	T	5e-05	0.00138059	2.39e-08	0.0540481	4.19e-15	0.954692
rs1499975	C	1.74e-06	0.00138228	4.18e-05	0.000457	3.81e-13	0.510411
rs10859829	T	6.63e-05	0.00138259	8.84e-07	0.0382064	1.98e-07	0.0123482
rs1407998	A	5.85e-07	0.0013829	2.4e-05	0.000174	2.08e-14	0.932556
rs1988083	T	1.17e-05	0.00138362	9.95e-11	0.0729063	3.1e-12	0.799523
rs12824773	T	7.59e-06	0.00138757	6.19e-08	0.00419	6.67e-11	0.402653
rs458990	G	1.24e-06	0.00139097	1.61e-07	0.00453	3.36e-13	0.950304
rs12433092	A	0.000513561	0.00139667	4.32e-05	0.00418	9.95e-13	0.4173
rs17167761	A	2.31e-05	0.00139717	8.07e-06	0.00178	1.83e-11	0.255027
rs4891744	C	1.03e-05	0.00139847	0.00481423	0.00064	4.85e-09	0.107557
rs697582	A	0.000182623	0.00139959	7.37e-07	0.00651	3.73e-09	0.131524
rs6673393	C	5.68e-07	0.00140177	8.41e-08	0.00366	1.82e-11	0.186941
rs6033668	G	6.79e-06	0.00140309	1.54e-09	0.0255755	7.25e-12	0.670936
rs12127971	A	0.00767797	0.00140436	2.57e-08	0.0729638	NA	NA
rs12023963	T	6.35e-07	0.00141017	9.41e-05	0.000116	1.06e-12	0.337061
rs33205	C	3.01e-05	0.00141149	1.2e-06	0.0303913	3.59e-09	0.0554309
rs6054292	G	0.000131729	0.00141464	1.76e-05	0.000432	4.77e-09	0.224004
rs6539161	A	4.48e-07	0.00141508	3.79e-08	0.00599	1.23e-13	0.643315
rs2335227	C	1.19e-06	0.00141777	2.07e-07	0.0113928	1.71e-11	0.276822
rs590494	T	4.46e-07	0.00141817	2.85e-11	0.114804	7.24e-11	0.0781579
rs4376964	T	1.85e-06	0.00141972	6.7e-08	0.0066	5.53e-11	0.101163
rs10861239	A	4.45e-07	0.00142048	2.06e-07	0.00249	2.82e-13	0.549176
rs2830927	T	2.46e-06	0.00142471	1.22e-08	0.0184836	6.88e-11	0.0929373
rs7047575	A	6.75e-06	0.0014255	0.101219	1.75e-05	7.34e-12	0.305952
rs10520997	A	1.29e-06	0.00142621	1.53e-07	0.00968	1.66e-10	0.127512
rs6541906	T	0.000114723	0.0014263	1.96e-09	0.0214197	2.16e-05	0.0412642
rs10506528	C	1.4e-05	0.00143268	1.08e-11	0.147396	1.07e-09	0.237991
rs735982	A	1.89e-06	0.00143393	8.76e-11	0.257322	1.87e-10	0.116753
rs9995119	A	0.00960848	0.00143522	0.00724559	0.000897	6.47e-12	0.53285
rs529004	T	6.62e-05	0.00143606	1.08e-07	0.0557812	8.6e-12	0.165508
rs16829746	C	4.9e-07	0.00143717	1.02e-09	0.071527	1.89e-08	0.0556114
rs287305	G	4.18e-05	0.00143728	1.35e-07	0.0463511	4.51e-11	0.105633
rs11764394	A	1.1e-06	0.00143758	1.5e-09	0.0693353	1.75e-14	0.930109
rs2480246	T	0.00115222	0.00143882	2.31e-05	0.00533	3.02e-08	0.0561991
rs2044142	C	6.2e-06	0.00143892	8.96e-08	0.0454949	4.25e-07	0.0116971
rs7560066	G	0.00207607	0.00143939	0.0003565	0.00239	2.69e-11	0.318759
rs17656952	T	0.000297925	0.00144068	8.75e-06	0.00257	NA	NA
rs16939764	A	8.82e-07	0.00144189	5.08e-07	0.00185	1.35e-10	0.30695
rs1013192	T	1.44e-06	0.00144228	1.25e-09	0.0556913	9.71e-15	0.849248
rs4639449	A	3.3e-05	0.00144498	5.41e-08	0.0473797	8.68e-10	0.0300258
rs13059483	A	4.34e-07	0.00145188	1.93e-08	0.040615	3.82e-07	0.0550904
rs878784	A	7.64e-05	0.00145505	5.42e-08	0.00732	1.93e-08	0.140648
rs12274242	G	0.000236339	0.00145511	2.13e-09	0.0727728	2.89e-06	0.0132996
rs6557473	A	2.5e-06	0.00145954	3.38e-08	0.0203082	NA	NA
rs7007235	C	1.6e-06	0.00146553	3.83e-09	0.0159186	8.23e-10	0.0724442
rs7960976	T	6.37e-07	0.00146561	3.2e-10	0.04797	7.1e-09	0.028079
rs6721793	T	7.04e-06	0.00146626	3.95e-08	0.0210737	2.64e-11	0.110711
rs2992746	G	4.6e-07	0.00147028	2.91e-12	0.244507	4.02e-09	0.0231407
rs10755941	C	0.00574138	0.0014728	1.7e-05	0.00489	NA	NA
rs17130734	T	8.78e-06	0.00147638	3.29e-09	0.060459	2.18e-08	0.00758332
rs4759592	A	1.24e-05	0.00147883	1.12e-10	0.0755015	7.11e-10	0.250853
rs3799260	G	4.08e-06	0.00147894	8.87e-07	0.00881	1.74e-11	0.181768
rs10069818	G	2.44e-05	0.00148084	0.00102416	0.00126	7.73e-12	0.413829
rs337276	T	0.00183394	0.00148108	2.03e-05	0.0135465	1.6e-10	0.167623
rs4779646	A	1.2e-06	0.00148109	1.14e-08	0.0140149	2.77e-12	0.220816
rs1935373	C	3.73e-05	0.00148391	5.66e-08	0.0449763	8.38e-12	0.162984
rs3829698	G	9.98e-07	0.00148697	6.01e-10	0.0595146	1.02e-07	0.00424532
rs13111518	C	9.94e-07	0.00148784	1.48e-06	0.00184	3.87e-11	0.113533
rs1517033	G	0.000185702	0.00148922	8.61e-07	0.0496749	7.46e-10	0.0324981
rs6728621	T	0.176191	0.00148959	0.000309035	0.0156973	9.62e-12	0.638641
rs4376916	T	2.44e-06	0.00149115	2.59e-12	0.27441	9.41e-07	0.0249979
rs6888605	C	4.73e-06	0.0014936	3.87e-08	0.0157208	1e-14	0.838452
rs10986067	C	2.86e-06	0.00149438	7.88e-10	0.145367	NA	NA
rs6463180	G	6.95e-07	0.00149757	3.86e-08	0.00817	8.2e-12	0.455501
rs7317942	T	4.59e-07	0.00150024	2.69e-07	0.00614	4.43e-10	0.147969
rs8073426	T	1.64e-06	0.00150031	2.39e-12	0.269964	2.8e-07	0.0051753
rs10020857	T	0.00915438	0.00150322	0.00496523	0.0016	1.72e-11	0.391841
rs2535304	A	5.9e-05	0.0015056	3.07e-06	0.0019	2.17e-09	0.163227
rs780369	T	2.23e-06	0.00150609	3.12e-11	0.167338	1.29e-07	0.00383151
rs1464789	C	5.28e-07	0.0015077	1.26e-08	0.0152703	3.25e-13	0.547294
rs360140	C	5.08e-06	0.00151383	4.69e-08	0.0532316	7.65e-10	0.129007
rs2286646	G	5.2e-07	0.00151743	2.22e-07	0.00374	1.11e-13	0.584445
rs879070	T	2.78e-06	0.00152014	2.19e-06	0.00589	NA	NA
rs17385318	A	6.06e-06	0.0015209	4.37e-08	0.0143573	1.92e-09	0.0404869
rs6826259	C	0.00463621	0.00152307	2.4e-06	0.123457	NA	NA
rs6099312	T	8.5e-06	0.00152411	2.64e-08	0.0121769	8.84e-12	0.343609
rs8076416	T	0.049073	0.00152937	6.47e-08	0.10203	1.57e-07	0.134788
rs12292242	A	7.17e-06	0.0015295	0.00888307	0.000418	1.12e-11	0.909036
rs10515526	A	6.65e-06	0.00153005	7.79e-07	0.00801	3.23e-10	0.0654012
rs6759721	A	1.82e-06	0.00153388	3.75e-07	0.00443	1.53e-14	0.721967
rs10864471	G	2.32e-06	0.00153533	4.12e-08	0.00519	4.87e-13	0.900748
rs2291958	C	0.000340828	0.00154153	0.000704108	0.00567	7.49e-09	0.020662
rs1492512	A	8.07e-07	0.00154271	9.96e-09	0.0167643	1.23e-11	0.143656
rs9316244	A	1.4e-06	0.00154684	6.4e-12	0.533826	4.64e-10	0.0871995
rs10461267	A	0.00114924	0.00154721	2.34e-05	0.0149902	2.95e-12	0.330041
rs1982052	T	2.54e-06	0.00154953	3.23e-08	0.0468096	9.08e-10	0.0861254
rs11881337	A	1.28e-06	0.0015529	6.35e-09	0.0301279	2.09e-09	0.0303175
rs4780692	A	6.51e-07	0.00155431	3.51e-06	0.00286	4.96e-11	0.197751
rs583842	G	1.3e-06	0.00155538	6.63e-11	0.0985065	1.92e-08	0.0112147
rs12340043	G	4.89e-05	0.00155735	5.32e-06	0.0035	1.63e-11	0.215429
rs12330208	G	4.59e-07	0.00155777	2.83e-08	0.0124768	1.6e-09	0.128108
rs16945952	G	3.77e-07	0.0015587	3.11e-07	0.00177	5.12e-13	0.352867
rs12201094	C	1.95e-06	0.00156029	1.02e-13	0.902879	2.86e-07	0.00294315
rs7948556	G	1.58e-06	0.00156165	7.06e-08	0.00905	1.07e-13	0.509222
rs2025133	G	3.38e-06	0.00156451	1.48e-06	0.00146	5.19e-10	0.0764556
rs1445065	G	3.82e-07	0.00156489	8.82e-11	0.0942032	6.97e-11	0.125601
rs1895602	A	1.08e-06	0.0015655	7.53e-11	0.0821846	1.62e-09	0.107866
rs11020422	A	3.95e-07	0.00156569	1.38e-08	0.0211426	1.31e-11	0.35602
rs207701	T	4.35e-07	0.00156716	1.81e-10	0.0587487	4.39e-11	0.155027
rs2178099	C	9.04e-06	0.00156844	3.87e-08	0.0116736	7.38e-07	0.0147739
rs8013400	T	4.34e-07	0.00156864	9.1e-10	0.0335118	1.34e-12	0.29926
rs11196032	A	2.03e-06	0.00157114	8.62e-13	0.306205	3.07e-06	0.00590342
rs2988682	T	5.01e-06	0.00157115	5.61e-06	0.0104067	2.16e-10	0.193306
rs11652097	T	6.19e-06	0.00157236	3.12e-07	0.00555	5.83e-15	0.906516
rs7781930	C	4.11e-05	0.00157625	3.47e-05	0.000898	1.19e-13	0.779509
rs7622168	G	0.000286203	0.00158001	1.31e-06	0.00542	2.99e-08	0.0649487
rs12438740	A	1.7e-06	0.00158062	2.47e-10	0.104109	4.68e-10	0.0439288
rs17081477	C	3.67e-07	0.00158432	6.14e-11	0.0881211	4.2e-09	0.0154051
rs12538868	T	4.94e-06	0.001585	1.41e-08	0.0118861	7.57e-12	0.451535
rs2776348	A	2.96e-06	0.00158737	3.83e-09	0.0540747	8.3e-06	0.000293569
rs9901574	A	2.44e-06	0.00159068	1.8e-06	0.00372	2.66e-13	0.499357
rs7782896	G	3.26e-06	0.0015951	4.28e-06	0.00388	9.67e-14	0.797696
rs673930	G	1.82e-06	0.00159623	6.57e-08	0.0175781	3.6e-09	0.0302219
rs1417718	G	1.11e-06	0.00159832	3.6e-11	0.108911	7.93e-10	0.158993
rs6977263	T	2.24e-06	0.0016038	4.11e-13	0.414691	1.57e-13	0.680161
rs17168019	G	9.29e-07	0.00160486	5.8e-11	0.138985	1.84e-08	0.083019
rs11890341	A	3.76e-07	0.00160561	3.47e-14	0.779163	0.051134	7.57e-06
rs493725	T	3.55e-05	0.00160714	9.59e-07	0.00364	2.14e-09	0.115447
rs7329598	T	7.98e-07	0.00161218	3.03e-07	0.0182634	2.44e-07	0.0247675
rs7995678	C	4.15e-07	0.00161257	3.47e-08	0.0173598	1.41e-08	0.0207733
rs11465423	A	3.08e-06	0.00161357	5.57e-06	0.000642	3.84e-13	0.512501
rs10781357	A	4.99e-05	0.00161384	9.19e-05	0.00312	5.08e-13	0.457243
rs9397032	G	0.000370499	0.00161628	0.00213509	0.00217	NA	NA
rs3851124	C	6.48e-07	0.0016182	3.65e-07	0.00891	3.16e-11	0.237502
rs16974242	T	5.85e-06	0.00161889	3.38e-12	0.228294	0.000553556	0.000955436
rs3845923	G	5.72e-06	0.00162301	1.41e-06	0.00218	2.72e-14	0.877113
rs7512134	C	4.36e-06	0.00162371	1.01e-11	0.231342	1.15e-07	0.0057191
rs1927684	G	1.57e-06	0.00162496	1.51e-12	0.281865	1.72e-07	0.00543469
rs11952637	A	7.78e-06	0.00162679	4.36e-06	0.00615	1.4e-11	0.179353
rs6949622	G	7.81e-06	0.00162878	1.17e-08	0.0154511	1.72e-12	0.618781
rs2293964	C	4.81e-07	0.00163506	7.91e-09	0.0156052	8.91e-14	0.505015
rs12698810	T	2.64e-06	0.00163527	2.32e-08	0.00984	2.12e-08	0.139414
rs16974368	A	3.34e-06	0.00163984	8.75e-08	0.00363	3.64e-12	0.622953
rs12636390	T	1.34e-05	0.00164031	3.76e-08	0.0434034	2.19e-10	0.0659769
rs2135126	A	1.84e-05	0.00164383	4.73e-06	0.000376	NA	0
rs6815916	G	0.000790841	0.00164427	0.0136788	0.000552	NA	NA
rs7359703	A	2.3e-06	0.00164741	5.01e-06	0.00215	2.03e-13	0.528136
rs2306576	C	9.96e-05	0.00164796	2.96e-08	0.0869021	1.21e-11	0.149476
rs6139720	C	4.35e-05	0.00165061	1.27e-06	0.00554	1.12e-09	0.0979708
rs4310915	C	3.51e-07	0.00165269	2.14e-08	0.0110655	6.89e-10	0.0866276
rs4318463	C	7.44e-07	0.00165678	3.15e-09	0.018806	1.05e-13	0.546804
rs9867846	G	3.91e-05	0.00165898	4.15e-06	0.00466	5.62e-12	0.295043
rs2635299	C	0.0082047	0.00165953	0.00149907	0.0140221	7.62e-08	0.00378982
rs13098819	G	6.01e-05	0.00166548	2.81e-08	0.0100394	1.04e-08	0.169742
rs7823808	C	0.000104513	0.00166782	2.98e-08	0.0283093	8.21e-13	0.782467
rs2076029	A	4.64e-05	0.00166871	0.000494444	0.000146	1.37e-13	0.910544
rs1341062	C	3.44e-07	0.00167405	2.43e-09	0.0213351	NA	NA
rs17014179	C	2.04e-06	0.00167696	6.97e-10	0.0974471	2.14e-06	0.00104108
rs11717471	C	3.91e-07	0.00167954	3.39e-11	0.170777	1.55e-13	0.823661
rs6661776	A	1.89e-06	0.0016801	3.8e-10	0.0421221	1	1.33e-15
rs2125711	C	9.08e-07	0.00168093	3.08e-10	0.05101	3.33e-09	0.0793479
rs1024344	G	6.02e-07	0.00168172	1.62e-08	0.0104008	2.55e-09	0.0190678
rs6100336	T	1.1e-06	0.00168184	1.85e-10	0.0586368	2.05e-11	0.244116
rs3923340	T	0.000564957	0.0016829	1.32e-11	0.66443	5.62e-07	0.0109304
rs7208713	C	3.29e-07	0.00168331	3.34e-10	0.0584917	5.04e-08	0.0110147
rs2194484	G	3.99e-07	0.00168464	2.53e-10	0.0528242	4.77e-12	0.197803
rs8181699	G	5e-07	0.00168953	3.47e-08	0.00857	2.5e-08	0.0568411
rs1537073	T	2.17e-06	0.00169113	4.51e-05	0.000796	5.96e-12	0.327698
rs3798153	A	1.15e-05	0.00169162	1.25e-05	0.00269	4.12e-12	0.224038
rs9871964	T	5.4e-07	0.0016917	7.84e-10	0.035407	1.07e-10	0.0726306
rs12486443	A	5.15e-06	0.00169449	4.39e-08	0.0233345	1.09e-12	0.281664
rs12282747	A	3.3e-07	0.00169609	2.5e-13	0.414776	NA	0
rs4697909	A	3.74e-06	0.00169622	6.01e-07	0.00192	6.43e-13	0.53319
rs1005091	G	1.57e-06	0.00169671	4.05e-08	0.00584	1.68e-10	0.146688
rs17103928	A	3.87e-07	0.00169711	4.41e-06	0.00042	2.32e-14	0.656021
rs1535060	C	5.09e-06	0.00170082	9.69e-07	0.0243764	9.15e-11	0.243792
rs7846496	G	1.37e-06	0.00170551	4.96e-08	0.0226122	2.46e-06	0.00126636
rs12615509	A	1.82e-06	0.00170599	4.73e-08	0.00764	2.69e-11	0.219445
rs16874261	G	2.55e-05	0.00170799	0.000162566	0.003	1.67e-11	0.273962
rs10955877	G	5.89e-07	0.00170825	1.68e-07	0.00386	6.05e-12	0.448246
rs6681752	C	3.13e-05	0.00171022	3.25e-09	0.232068	5.23e-08	0.00755739
rs12952920	C	3.41e-07	0.00171118	6.44e-11	0.135403	2.54e-06	0.00151376
rs3793488	C	4.11e-07	0.00171969	1.07e-11	0.260862	NA	NA
rs9545324	A	1.82e-06	0.00172321	9.52e-09	0.037866	6.2e-10	0.0440329
rs3784313	G	9.15e-05	0.00172843	1.03e-08	0.123647	1.17e-11	0.150977
rs2059232	T	1.07e-06	0.00172959	1.19e-09	0.0551275	3.64e-09	0.023904
rs16973891	T	1.11e-06	0.00172982	6.04e-12	0.188474	NA	NA
rs10275303	G	4.38e-06	0.00173107	1.5e-08	0.00875	NA	NA
rs2280203	T	3.61e-06	0.0017321	4.28e-07	0.00232	9.07e-13	0.496863
rs2078243	G	6.53e-06	0.00173347	4.51e-08	0.0104926	1.34e-11	0.280238
rs6695308	G	4.65e-07	0.00173748	9.67e-07	0.00125	5.39e-14	0.585938
rs10459239	C	6.25e-06	0.00174083	1.35e-10	0.145105	1.65e-10	0.0944403
rs6470320	C	1.73e-06	0.00174796	8.09e-06	0.000386	1.95e-12	0.361621
rs6492591	A	5.74e-07	0.00175054	1.35e-08	0.0102762	6.39e-09	0.039934
rs17060344	G	4.3e-05	0.00175059	2.21e-07	0.00941	2.85e-09	0.075404
rs1371020	A	9.61e-07	0.0017549	1.27e-08	0.039184	1.65e-09	0.0721144
rs2100335	G	5.37e-06	0.00175546	1.05e-07	0.0170055	3.53e-12	0.218541
rs1911912	C	0.00214297	0.00175629	0.00141155	0.00269	1.11e-09	0.041073
rs4844381	A	3.19e-05	0.00175632	4.8e-10	0.135638	8.44e-08	0.0162213
rs2050084	G	3.32e-06	0.00175814	4.05e-10	0.049278	1.1e-11	0.345517
rs10894579	T	0.000150326	0.00176157	4.32e-10	0.15402	9.69e-09	0.0740355
rs7318712	C	5.72e-07	0.00176205	0.000610427	0.000366	1.28e-12	0.913654
rs7311657	G	8.12e-06	0.00176735	2.75e-08	0.00632	1.17e-11	0.605365
rs2289244	T	2.16e-06	0.00176747	3.76e-07	0.00475	5.09e-14	0.568249
rs4854755	A	1.3e-05	0.00176805	8.68e-07	0.00452	1.07e-09	0.0437482
rs1563294	C	2.55e-05	0.00177203	3.21e-09	0.13894	1.27e-07	0.00294847
rs3861031	G	7.73e-07	0.00177516	7.43e-07	0.00183	5e-11	0.0957726
rs4550673	G	0.000425391	0.00177521	1.5e-08	0.119343	7.93e-10	0.0944957
rs17380555	A	3e-07	0.00177809	6.33e-12	0.191891	1.43e-11	0.189031
rs2300026	T	0.00016093	0.00177835	8.27e-06	0.00413	7.59e-08	0.0179356
rs11084596	C	0.000175789	0.00177954	2.82e-08	0.0644269	1.1e-12	0.43069
rs4678013	T	1.29e-06	0.00177956	3.56e-10	0.0600936	3.26e-09	0.0262219
rs1241983	T	0.000275075	0.00178068	7e-08	0.00919	1.84e-09	0.46687
rs9933711	T	2.27e-06	0.00178265	2.16e-12	0.435454	7.81e-12	0.16967
rs7824364	C	2.68e-05	0.00178296	9.31e-07	0.00907	1.74e-10	0.0812276
rs10418139	A	0.000201592	0.00178346	1.13e-05	0.00791	9.44e-12	0.183391
rs17645885	C	2.23e-06	0.00178361	6.26e-09	0.0311371	9.97e-12	0.194146
rs7134318	T	4.47e-07	0.00178601	1.87e-09	0.0234252	7.83e-08	0.00962789
rs1545745	A	4.06e-06	0.00178646	4.56e-08	0.0421559	1.1e-08	0.0267746
rs17036307	G	9.73e-07	0.00179223	5.13e-08	0.00721	4.66e-12	0.205097
rs11914198	A	1.69e-06	0.00179233	1.06e-08	0.0145246	1.78e-11	0.203221
rs24003	G	3.58e-06	0.00179298	5.69e-07	0.00728	5.25e-12	0.223879
rs1186066	C	0.000388126	0.00179337	2.07e-09	0.030508	0.000400021	0.0184976
rs716990	G	2.09e-06	0.00179641	9.09e-10	0.0414535	1.92e-09	0.079214
rs2043441	T	0.0137828	0.00180073	0.39132	0.000496	NA	NA
rs4755439	C	2.97e-07	0.00180306	1.56e-08	0.0513364	1.56e-09	0.427367
rs1911914	A	0.00203738	0.00180646	0.00108483	0.0031	2.68e-08	0.0103354
rs16874258	A	2.74e-05	0.00180681	0.00012729	0.00341	1.46e-11	0.263354
rs12148748	T	1.51e-05	0.00180804	4.59e-07	0.0136081	NA	NA
rs6737193	G	1.51e-05	0.00181138	9.95e-09	0.0915344	6.95e-12	0.189493
rs7854360	G	5.69e-07	0.0018135	3.32e-08	0.0161661	2.33e-11	0.225293
rs4148667	T	8.17e-05	0.00181411	1.46e-09	0.100541	6.02e-07	0.0128334
rs7643330	A	8.56e-06	0.00181488	4.98e-06	0.00213	2.27e-13	0.587332
rs2508490	G	6.78e-07	0.0018166	3.76e-10	0.0481881	7.25e-11	0.100878
rs7801279	T	6.48e-06	0.00181782	1.16e-07	0.00517	1.22e-10	0.226867
rs2093789	T	1.08e-05	0.00181881	4.59e-09	0.0324363	1.8e-09	0.0621746
rs369459	G	4.47e-06	0.00182014	3.4e-10	0.227585	1.31e-09	0.0680936
rs1257197	A	3.57e-07	0.00182334	4.82e-08	0.0229693	3.39e-11	0.704422
rs1434285	G	4.01e-07	0.00182425	1.29e-07	0.00551	8.53e-13	0.35545
rs7951643	T	4.74e-06	0.00182832	9.63e-07	0.017667	3.42e-12	0.510548
rs13294756	G	1.3e-05	0.00182996	2.09e-07	0.00304	2.28e-08	0.0635288
rs4663714	C	3.48e-06	0.00183183	2.91e-09	0.075896	3.72e-11	0.154545
rs2205307	C	7.01e-06	0.00183386	1.59e-10	0.0655026	3e-09	0.220545
rs4553261	G	3.85e-07	0.00184077	5.51e-09	0.0162657	3.14e-13	0.610673
rs6090717	C	2.97e-07	0.0018429	5.22e-08	0.0178217	1.38e-13	0.973941
rs10444117	C	0.00705412	0.00184681	4.47e-11	0.196615	0.27958	0.00771586
rs11573119	A	1.24e-06	0.00184801	1.95e-07	0.00506	1.11e-11	0.145199
rs6034358	A	2.25e-06	0.00184971	8.92e-12	0.155655	7.22e-12	0.597061
rs2833161	G	1.02e-05	0.00185146	2.35e-06	0.00549	4.25e-11	0.0945875
rs593731	G	4.17e-07	0.00185788	2.74e-11	0.111701	5.66e-10	0.0714463
rs7380160	A	1.34e-06	0.00185828	7.16e-10	0.0385741	4.34e-10	0.309442
rs4937334	A	1.06e-06	0.00186402	3.88e-10	0.0623828	2.9e-08	0.00858508
rs841825	G	0.000288322	0.00186478	7.51e-09	0.0193532	8.03e-09	0.555327
rs6726093	C	0.000627725	0.00186508	1.2e-05	0.00705	1.78e-12	0.86022
rs12442070	G	5.41e-06	0.00186764	9.89e-08	0.00953	4.15e-13	0.744644
rs848092	T	0.0228527	0.00187109	0.00207459	0.00205	1.69e-11	0.549414
rs3733001	C	2.4e-06	0.00187232	0.0161771	1.75e-05	7.39e-15	0.919738
rs11853051	G	3.43e-06	0.00187263	5.27e-09	0.0172152	3.23e-09	0.138666
rs6427494	T	0.000620166	0.00187614	5.1e-08	0.0438953	2.62e-08	0.120072
rs2124363	A	4.2e-07	0.00187786	2.49e-11	0.136844	5.48e-13	0.401834
rs17079390	C	3.54e-07	0.00188732	1.13e-09	0.112473	0.00931106	6.95e-05
rs9370288	C	2.23e-06	0.00188752	2.8e-13	0.834474	2.43e-12	0.287676
rs10776946	C	2e-06	0.00188861	1.74e-09	0.0357348	2.78e-06	0.0215882
rs12154722	C	2.97e-05	0.00188867	1.74e-09	0.0889751	7.14e-13	0.563316
rs10247175	A	2.34e-06	0.00189162	1.07e-07	0.0222241	1.41e-12	0.482451
rs4982999	T	2.76e-07	0.00189349	4.05e-09	0.0177544	1.23e-12	0.359957
rs12306485	T	2.67e-06	0.00189466	1.01e-09	0.0745293	2.04e-09	0.0216684
rs914479	G	1.01e-05	0.0018953	0.0581235	0.000126	5.2e-12	0.509497
rs3776433	C	0.000332207	0.00190088	1.49e-08	0.197849	1.64e-07	0.00259727
rs2248465	C	1.94e-05	0.00190331	1.28e-09	0.0499075	1.05e-06	0.0111449
rs2427665	T	4.81e-07	0.00190478	1.37e-08	0.0112599	1.07e-09	0.0276322
rs2491587	A	4.26e-07	0.00190855	2.34e-08	0.00794	7.41e-11	0.0873224
rs6958905	T	2.77e-06	0.00191008	8.62e-08	0.00565	1.48e-12	0.492967
rs6065089	T	4.3e-07	0.00191053	1.37e-08	0.0104399	2.85e-14	0.928748
rs2796051	T	3.34e-06	0.00191802	1.01e-07	0.0163279	5.97e-12	0.176573
rs13434196	C	8.09e-05	0.00192019	7.13e-07	0.00716	NA	NA
rs9436797	A	4.97e-06	0.00192051	1.51e-09	0.0753845	3.35e-09	0.0186867
rs856082	A	0.000754803	0.00192538	2.04e-06	0.00413	8.21e-08	0.206154
rs12308157	C	8.33e-07	0.00192851	1.37e-07	0.0053	3.62e-15	0.975649
rs1440940	T	3.54e-07	0.00193078	3.53e-08	0.00602	1.2e-07	0.00348432
rs2717700	T	6.17e-06	0.00193244	5.02e-07	0.0127135	2.24e-12	0.277508
rs4752527	A	0.0405989	0.00193261	9.22e-08	0.033175	0.103095	0.00841126
rs1980444	C	2.93e-07	0.00193558	1.61e-06	0.00238	8.13e-12	0.41437
rs12203580	T	2.82e-07	0.00193699	1.43e-07	0.00267	NA	NA
rs4278789	T	2.71e-07	0.00193738	2.73e-08	0.0116246	8.1e-11	0.145324
rs267526	A	6.32e-07	0.00193874	1.82e-08	0.0156806	6.69e-12	0.190212
rs666649	G	6.23e-07	0.00194088	8.12e-12	0.163929	2.29e-06	0.00197818
rs7226014	G	2.71e-07	0.00194274	7.41e-10	0.058375	8.73e-11	0.136204
rs559783	C	2.38e-06	0.0019448	9.84e-10	0.0296025	8.71e-12	0.502837
rs8081157	A	4.75e-06	0.00194691	4.21e-08	0.0153515	1.62e-10	0.0677401
rs16839673	T	2.53e-07	0.00194895	1.4e-09	0.0268826	1.37e-10	0.0688575
rs8177667	A	4.43e-06	0.00194996	3.27e-07	0.0017	1.03e-09	0.164571
rs10789469	T	0.0010771	0.00195046	1.24e-08	0.25179	1.91e-09	0.0269851
rs2137267	C	2.77e-06	0.00195093	2.35e-05	0.000411	3.35e-12	0.306996
rs452772	C	3.63e-06	0.00195516	1.04e-06	0.00252	4.85e-12	0.268011
rs4797010	T	3.33e-05	0.00195521	0.000416238	0.000468	9.34e-15	0.919432
rs1944449	A	9.47e-07	0.00195637	5.81e-12	0.176842	1.33e-08	0.0354483
rs7677592	G	0.0123514	0.00195728	0.000788723	0.0153621	NA	NA
rs573233	A	0.00064953	0.001958	1.46e-07	0.0094	7.44e-06	0.0511697
rs9327402	G	4.07e-05	0.00195962	4.6e-13	0.84973	1.5e-09	0.0635534
rs338598	G	0.000846976	0.00196008	4.4e-08	0.252532	1.15e-10	0.0980489
rs16841822	G	0.000354114	0.0019605	2.73e-09	0.332292	3.12e-07	0.00176057
rs7019490	T	8.62e-06	0.00196175	6.71e-08	0.0329426	1.24e-11	0.167333
rs10247578	A	4.4e-07	0.00196367	3.42e-07	0.00955	1.42e-13	0.989059
rs1499928	T	4.08e-06	0.00196368	9.09e-09	0.0107765	6.17e-11	0.409947
rs17797412	G	4.56e-07	0.00196494	1.78e-07	0.00658	NA	0
rs12830304	A	3.9e-05	0.0019652	7.37e-05	0.00523	7.68e-14	0.968331
rs2992753	G	2.72e-07	0.00197265	1.57e-09	0.0282729	1.17e-09	0.038505
rs7131264	G	1.72e-06	0.00197387	8.5e-05	0.000888	1.11e-13	0.871934
rs7732533	G	4.12e-07	0.00197678	1.08e-11	0.146592	1.11e-09	0.0507351
rs7861757	A	2.78e-07	0.00198208	2.99e-09	0.0455272	1.85e-08	0.0420382
rs3098532	G	1.98e-06	0.00198255	1.87e-07	0.0252294	4.65e-11	0.19626
rs309080	G	0.000490988	0.00198274	3.06e-06	0.0522127	7.52e-12	0.163746
rs6458214	T	1.39e-06	0.00198614	2.95e-08	0.0189646	1.76e-12	0.278768
rs896389	G	5.34e-07	0.00199124	1.04e-06	0.0140845	9.6e-08	0.0611021
rs3823240	T	2.77e-06	0.00199176	3.09e-06	0.00845	1.3e-13	0.897895
rs357113	C	1.32e-05	0.00199316	6.26e-08	0.011573	4.66e-10	0.188895
rs6112308	T	1.26e-06	0.0019937	1.16e-08	0.0487541	4.27e-11	0.204357
rs2427588	A	0.000113073	0.00199419	5.42e-05	0.00335	5.87e-13	0.334976
rs1411009	G	0.000123957	0.00199576	2.87e-07	0.0201338	1.3e-09	0.0999784
rs3762096	A	1.58e-05	0.00199675	1.89e-09	0.110877	1.83e-08	0.0102712
rs7103582	G	8.9e-07	0.00199827	1.54e-06	0.00639	5.26e-11	0.293624
rs17619856	T	3.08e-07	0.00199882	2.17e-07	0.00355	3.64e-10	0.0611558
rs3861897	C	2.42e-06	0.00200099	4.27e-09	0.0434145	1.14e-14	0.754525
rs1018114	C	3.47e-07	0.0020023	2.02e-10	0.159962	5.52e-08	0.0194429
rs7101892	G	1.58e-06	0.00200301	5.48e-13	0.335071	1.29e-08	0.0378475
rs6588921	T	2.66e-07	0.00200501	3.19e-06	0.000531	5.86e-14	0.560462
rs11189510	A	2.27e-06	0.00200599	2.88e-12	0.294182	1.18e-09	0.0505104
rs8888	G	0.00057121	0.0020083	1.16e-07	0.165955	1.28e-06	0.000789649
rs1820248	C	2.24e-06	0.00200977	1.83e-08	0.0419986	2.38e-07	0.00380937
rs479605	C	5.37e-06	0.00200994	5.21e-12	0.197058	9.42e-06	0.0059214
rs11847922	G	5.53e-06	0.00201513	2.19e-08	0.0619028	3.62e-09	0.031041
rs2776632	T	1.22e-06	0.00201781	1.99e-10	0.0609741	1.12e-09	0.158286
rs7853649	T	6.15e-05	0.00201904	4.23e-11	0.418216	2.94e-07	0.00509508
rs6728849	C	0.000741875	0.00201928	1.55e-06	0.00972	4.54e-10	0.353694
rs13133225	A	0.00660931	0.00201988	3.65e-07	0.122504	2.38e-11	0.341297
rs13080668	C	2.37e-07	0.00202273	2.9e-13	0.509324	1.63e-08	0.0191307
rs11072418	T	2.49e-05	0.00202318	2.31e-08	0.0830855	2.02e-14	0.693106
rs2779800	A	7.11e-05	0.00202514	0.000122343	0.000934	2.16e-10	0.171767
rs6994239	C	0.00188492	0.00202544	7.95e-07	0.00987	2.97e-10	0.621305
rs13426685	G	3.08e-06	0.00203295	2.06e-10	0.145353	3.01e-08	0.0102369
rs10422704	A	0.000167105	0.00203599	1.97e-06	0.0121	4.21e-10	0.0781609
rs9384	T	9.8e-07	0.00203805	2.58e-07	0.00446	1.54e-14	0.717611
rs1861636	G	0.000127644	0.00203874	8.56e-06	0.00407	1.1e-07	0.0151896
rs3733731	A	1.27e-05	0.0020392	7.7e-09	0.0880219	6.53e-14	0.612863
rs7944036	T	2.37e-07	0.00204132	3.09e-09	0.0174861	4.08e-10	0.0439058
rs3806948	T	1.01e-06	0.0020438	1.34e-08	0.0137629	5.68e-09	0.180424
rs7303176	G	2.2e-06	0.00204834	1.6e-06	0.00256	2.51e-14	0.735979
rs11623410	C	1.53e-06	0.00205156	6.49e-09	0.0191576	1.69e-08	0.016049
rs11656883	C	3.31e-06	0.00205206	4.29e-10	0.0521285	3.01e-10	0.184406
rs151913	T	1.21e-06	0.00205222	1.06e-07	0.0075	1.11e-13	0.483714
rs895190	G	9.84e-07	0.00205259	1.42e-07	0.0082	5.95e-09	0.226005
rs7213113	A	3.79e-06	0.00205539	2.79e-08	0.00848	2.02e-09	0.114896
rs10488964	G	1.79e-05	0.00205683	5.74e-07	0.00645	1.35e-11	0.258739
rs8072007	G	0.049704	0.00206178	0.000129241	0.00269	4.62e-07	0.172455
rs7977362	T	5.82e-05	0.00206968	4.42e-10	0.155857	3.15e-06	0.00542545
rs7771621	A	6.09e-07	0.00207044	1.03e-07	0.00498	1.13e-12	0.282511
rs239256	T	1.03e-06	0.00207282	1.04e-10	0.0686455	4.6e-09	0.0437331
rs10492943	T	6.7e-07	0.00207957	2.88e-08	0.014766	NA	NA
rs7332158	A	2.28e-07	0.00208335	5.9e-08	0.0185258	1.09e-07	0.0390689
rs2619283	T	2.93e-06	0.00208541	0.0102895	5.04e-06	4.37e-13	0.462685
rs9672440	A	5.78e-05	0.00208619	1.92e-06	0.0285576	1.08e-09	0.033058
rs426061	T	4.26e-05	0.00208631	6.68e-10	0.226518	1.08e-06	0.00114638
rs164368	T	2.36e-07	0.00208696	3.95e-06	0.000398	2.04e-13	0.453227
rs1010126	A	2.8e-07	0.00208728	2.85e-05	0.00161	1.13e-06	0.0173401
rs1497067	T	1.49e-06	0.00209071	1.47e-05	0.00117	3.91e-12	0.240597
rs6501291	C	2.23e-06	0.00209138	2.23e-09	0.0202204	1.49e-11	0.524452
rs16846176	C	3.61e-05	0.00209149	2.3e-06	0.000924	5.87e-12	0.911193
rs10463832	A	0.000151824	0.00209711	2.34e-05	0.002	6.58e-11	0.358045
rs3813389	A	3.12e-07	0.00209792	5.88e-06	0.00325	5.63e-11	0.352393
rs6670518	G	2.76e-07	0.00209834	4.31e-08	0.00517	1.34e-11	0.204212
rs17491074	A	3.05e-06	0.00210763	2.44e-07	0.0715411	5.44e-06	0.0143316
rs1563619	A	2.24e-05	0.00211042	9.66e-09	0.081957	2.84e-07	0.0018335
rs9876483	G	1.73e-05	0.00211139	1.07e-10	0.14499	5.54e-08	0.0411876
rs6602234	C	3.2e-07	0.00211226	2.49e-06	0.00753	1.08e-09	0.167941
rs434578	C	2.41e-07	0.00211241	2.54e-06	0.000512	NA	NA
rs7588043	T	3.18e-07	0.00211322	2.14e-06	0.00166	4.34e-14	0.783401
rs174414	A	2.42e-06	0.00211544	7.8e-05	0.00114	6.84e-14	0.837294
rs1952414	G	3.1e-07	0.0021162	3.68e-09	0.0170446	6.13e-07	0.00406886
rs2964299	G	2.77e-06	0.00211647	4.01e-10	0.0412395	NA	NA
rs4655443	C	1.89e-05	0.00212092	5.72e-10	0.158678	6.83e-07	0.00146627
rs2806904	G	2.59e-07	0.00212111	6.07e-07	0.00875	7.04e-10	0.151522
rs4284046	A	8.23e-07	0.00212275	3.83e-08	0.00531	6.18e-13	0.535857
rs1791864	A	2.16e-07	0.00212436	0.020352	0.000103	1.96e-08	0.484854
rs16893188	T	2.3e-06	0.00212491	5.72e-08	0.0149809	1.12e-14	0.748911
rs480958	T	3.91e-07	0.00212663	2.57e-09	0.0222882	9.24e-14	0.556004
rs17741619	G	3.05e-06	0.00213289	1.3e-05	0.00333	5.05e-08	0.0100914
rs2731594	C	8.14e-06	0.00213325	6.27e-07	0.00319	4.53e-13	0.783103
rs2712265	G	9.01e-07	0.00213538	2.51e-11	0.119164	1.95e-06	0.00258393
rs7148698	T	0.000132415	0.00213596	4.3e-09	0.226284	8.08e-07	0.00100793
rs1963088	G	2.85e-05	0.00213704	1.71e-07	0.0724335	1.53e-08	0.0161361
rs2361150	G	2.19e-07	0.0021483	3.04e-10	0.0482221	4.71e-09	0.0145181
rs6879694	T	8.11e-07	0.00214989	0.0625588	1.04e-05	2.65e-11	0.377302
rs2214876	A	3.23e-07	0.00215433	6.41e-15	0.911617	2.03e-09	0.0214335
rs11130888	T	1.39e-06	0.00215686	0.000381513	0.000524	7.54e-12	0.365436
rs10732842	A	7.74e-05	0.00215788	1.37e-05	0.00693	1.47e-14	0.775979
rs280529	T	4.54e-07	0.0021579	7.01e-07	0.00673	1.09e-12	0.605667
rs2302198	A	4.44e-06	0.00215979	0.000709366	0.000331	1.14e-12	0.350488
rs12276044	G	8.54e-07	0.00216002	1.29e-05	0.000391	2.28e-12	0.988197
rs1188641	G	3.81e-05	0.00216037	5.91e-07	0.0112302	1.4e-11	0.221205
rs9944289	T	2.46e-07	0.00216908	4.98e-10	0.0561655	1.21e-09	0.0648433
rs3848198	G	0.000109754	0.00217053	1.92e-06	0.029431	4.73e-12	0.187859
rs6700096	C	3.69e-07	0.00217199	2.56e-09	0.0190181	6.29e-11	0.115371
rs10500144	C	2.1e-07	0.00217428	3.08e-11	0.135235	4.71e-11	0.192263
rs7551188	C	2.53e-07	0.00217616	5.42e-11	0.0876763	4.46e-08	0.00701585
rs11907005	A	4.47e-07	0.00217692	2.41e-11	0.135386	8.85e-13	0.308143
rs6598321	T	3.57e-07	0.00217692	1.55e-11	0.143348	NA	NA
rs9783135	C	3.01e-07	0.00217841	7.8e-08	0.00548	1.19e-13	0.976503
rs10894699	A	1.01e-06	0.00217904	1.3e-08	0.0136037	1.62e-11	0.219763
rs1110839	T	0.000300117	0.0021816	2.66e-07	0.0519041	3.2e-10	0.106031
rs7541796	T	6.96e-05	0.00218248	7.02e-11	0.230475	0.000110677	0.00169656
rs2054520	T	5.85e-07	0.00218287	3.38e-11	0.103439	NA	NA
rs3745420	A	0.332297	0.00218539	0.000253514	0.0108717	1.62e-09	0.820915
rs1022049	A	3.8e-07	0.00218787	1.09e-12	0.284772	3.91e-11	0.158608
rs10503067	T	4.29e-05	0.00218802	2.51e-06	0.0318446	1.05e-11	0.199055
rs13438587	C	7.77e-06	0.00218818	1.82e-09	0.0703736	1.62e-10	0.111626
rs2758684	A	0.00198531	0.00219052	4.1e-12	0.743596	NA	NA
rs11222475	G	9.45e-07	0.0021968	2.46e-10	0.0753724	3.23e-10	0.0595083
rs4233857	G	1.4e-05	0.00219729	1.8e-10	0.122631	2.71e-10	0.192566
rs4697039	G	8.16e-07	0.00219823	6.98e-10	0.0560915	1.91e-05	0.00670854
rs6764328	T	6.26e-06	0.00219884	2.3e-12	0.285173	3.25e-11	0.490065
rs1702322	A	5.85e-06	0.00219948	4.48e-06	0.0111714	1.29e-11	0.280788
rs2526934	C	1.22e-06	0.00220134	7.42e-10	0.0516651	2.19e-08	0.0136972
rs17162131	C	3.63e-07	0.00220451	1.01e-06	0.0012	3.76e-12	0.446884
rs1449269	T	5.26e-05	0.00220516	1.79e-07	0.045525	2.8e-10	0.0475276
rs1415476	C	1.51e-06	0.0022056	3.68e-08	0.0121086	NA	NA
rs4720246	G	2.15e-07	0.00220623	5.96e-09	0.014741	1.97e-10	0.0871468
rs960549	C	8.6e-07	0.00220659	2.49e-05	0.000119	7.19e-13	0.5889
rs12669117	A	3.61e-07	0.00220709	1.24e-08	0.0156952	1.54e-12	0.763393
rs4501962	A	2.09e-05	0.00220857	0.000119254	0.00369	5.09e-14	0.963606
rs2973968	T	3.02e-07	0.0022106	9.24e-07	0.00448	1.29e-10	0.155743
rs430610	T	1.56e-06	0.0022147	1.02e-10	0.137202	1.02e-07	0.00342722
rs17122678	T	3.39e-07	0.00222105	7.15e-10	0.0955983	7.36e-12	0.78111
rs7225915	G	2e-07	0.00222364	3.6e-10	0.05055	2.22e-11	0.155917
rs12305281	C	5.33e-06	0.00222445	3.09e-06	0.00651	2.3e-11	0.15465
rs17194525	C	2.47e-07	0.0022269	6.16e-06	0.000462	1.51e-13	0.469593
rs17014528	G	3.28e-07	0.00222799	1.18e-09	0.0531062	7.24e-12	0.221576
rs2075404	C	0.000415046	0.00222928	6.12e-08	0.212562	4.71e-11	0.0908469
rs2278161	G	2.06e-07	0.00223237	2.08e-06	0.00497	6.99e-11	0.408863
rs2348265	A	2.34e-05	0.00223261	5.39e-06	0.0041	3.03e-12	0.330461
rs629534	T	8.99e-06	0.00223265	0.000269763	0.00109	1.62e-11	0.227529
rs35018314	A	0.0043257	0.00223758	3.92e-06	0.0121603	5e-10	0.434278
rs9342	A	2.83e-06	0.00223797	7.57e-09	0.0230366	6.94e-09	0.0235678
rs904549	G	3.35e-07	0.0022383	3.81e-09	0.0905192	2.65e-08	0.374396
rs16830032	C	1.28e-06	0.00223899	5.54e-08	0.0109124	1.23e-10	0.0646213
rs1501681	T	2.9e-07	0.00224198	6.23e-09	0.0271766	2.47e-09	0.0557653
rs17265671	T	2.28e-07	0.00224587	2.37e-09	0.0285904	5.09e-11	0.121646
rs13281279	G	6.78e-06	0.002252	9.23e-11	0.238321	3.03e-10	0.0480171
rs582152	A	2.86e-07	0.00225222	3.57e-10	0.0472474	3.56e-10	0.103589
rs10491192	A	3.87e-06	0.00225471	8.55e-12	0.158848	6.23e-05	0.0019828
rs7924155	G	1.94e-07	0.00225611	4.29e-07	0.00195	1.76e-11	0.137716
rs16899665	A	7.53e-07	0.00225693	4.54e-09	0.0253653	2.28e-09	0.0206899
rs193890	A	1.18e-05	0.00225869	3.08e-06	0.00845	2.55e-14	0.658123
rs4128686	C	1.27e-05	0.00226098	8.85e-05	0.00198	2.86e-13	0.419025
rs1431818	G	0.00121691	0.00226268	0.00445288	0.00243	4.52e-15	0.875921
rs2552240	T	0.000285685	0.00226337	1.37e-05	0.00955	1.23e-13	0.709004
rs9563843	A	2.03e-07	0.0022649	1.51e-09	0.0891815	6.9e-07	0.00935419
rs17144716	A	2.05e-06	0.00226608	7.27e-06	0.00395	1.62e-11	0.208049
rs2708138	G	2.13e-07	0.00226781	6.3e-08	0.00505	1.87e-11	0.296263
rs7148794	T	2.18e-06	0.0022684	3.58e-08	0.00942	3.46e-14	0.868489
rs10021833	A	3.52e-07	0.0022687	1.71e-08	0.00935	2.4e-11	0.134221
rs265180	C	0.00127026	0.0022694	1.19e-05	0.0259145	5.89e-11	0.114784
rs9544944	T	3.53e-07	0.00226956	7.61e-06	0.000459	5.72e-15	0.842959
rs12327345	C	4.01e-05	0.00227163	6.86e-07	0.0530831	5.45e-11	0.120099
rs9531289	G	1.28e-06	0.0022807	2.47e-05	0.000866	5.87e-12	0.21496
rs7568706	C	0.000151748	0.00228081	1.6e-08	0.042452	1.84e-08	0.0871548
rs7688410	C	2.74e-07	0.00228083	5.21e-08	0.00547	NA	NA
rs6966518	C	1.9e-07	0.00228196	5.14e-06	0.001	1.04e-13	0.966287
rs6884477	T	5.51e-06	0.00228673	3.27e-09	0.137922	2.13e-06	0.00100613
rs7349412	G	0.000105911	0.00228841	7.98e-06	0.00851	1.52e-13	0.594927
rs16996648	C	9.26e-06	0.00229116	2.18e-06	0.00742	7.11e-13	0.326413
rs6694142	C	2.48e-07	0.00229196	1.92e-07	0.00253	3.76e-11	0.0979602
rs1491818	C	4.85e-06	0.00229979	7.64e-10	0.429407	0.0227903	0.000251606
rs2190120	T	5.06e-07	0.00229987	8.08e-07	0.00462	1.63e-11	0.20978
rs4879785	G	2.26e-06	0.00230101	7.48e-09	0.0747461	6.45e-11	0.140324
rs1010568	G	0.00180006	0.00230167	7.7e-06	0.0644699	1.8e-08	0.0080117
rs161035	T	7.06e-07	0.0023055	2.89e-06	0.00558	NA	NA
rs16965194	T	0.000260946	0.00230654	9.72e-06	0.00831	3.78e-10	0.0857995
rs2181130	G	1.3e-06	0.00231559	1.88e-10	0.0784835	1.8e-10	0.111054
rs1896582	T	4.11e-06	0.0023159	1.07e-08	0.0791003	3.38e-12	0.266752
rs3749946	A	4.67e-05	0.00231665	4.32e-07	0.00513	NA	NA
rs6444773	A	2.51e-06	0.00231785	3.55e-10	0.0501035	5.27e-07	0.0608048
rs9567018	T	2.6e-07	0.0023196	3.2e-09	0.0371513	1.16e-08	0.0456122
rs4703363	T	0.000104172	0.00232059	0.0315643	4.77e-05	7.91e-14	0.672639
rs2161767	G	1.84e-07	0.00232082	5.74e-10	0.0387176	1.62e-09	0.0262081
rs848242	A	1.21e-06	0.00232088	8.6e-12	0.261171	1.79e-09	0.0247913
rs2839642	C	3.52e-07	0.00232278	2.64e-06	0.00137	9.51e-10	0.0445971
rs16913900	C	1.83e-07	0.00232399	3.24e-07	0.00219	2.15e-13	0.497394
rs1929973	G	2.12e-07	0.00232571	1.41e-11	0.206991	6.82e-11	0.178955
rs1297266	T	1.02e-06	0.00232695	8.95e-10	0.0462481	5.11e-09	0.117759
rs2170616	T	2.47e-07	0.00232843	3.92e-12	0.302677	1.61e-14	0.871354
rs179306	T	2.54e-07	0.00233025	2.5e-10	0.0551165	2.03e-09	0.0227944
rs2648315	T	2.21e-06	0.00233044	1.49e-08	0.0203829	NA	0
rs1479643	G	2.34e-07	0.00233633	5.77e-11	0.190855	4.5e-08	0.0328824
rs9319990	C	2.96e-05	0.00233642	0.00127455	0.00145	8.34e-14	0.655684
rs2031506	A	1.8e-07	0.00234605	4.38e-11	0.103631	1.88e-08	0.00969507
rs2302459	A	1.9e-05	0.00234875	1.08e-08	0.157677	1.35e-10	0.0988937
rs10877854	C	1.11e-06	0.00235021	3.67e-07	0.00762	2.42e-10	0.685673
rs6891283	G	2.92e-06	0.00235056	4.97e-09	0.103976	2.61e-05	0.000624565
rs7754221	C	4.81e-07	0.0023551	8.91e-08	0.00535	3.21e-15	0.97917
rs1414265	T	2.01e-07	0.00235705	1.64e-09	0.0334987	9.75e-15	0.973327
rs13339586	A	2.73e-07	0.00235709	1.18e-11	0.341185	3.63e-09	0.0449296
rs12701008	G	1.36e-06	0.00236386	1.99e-09	0.0659029	1.73e-09	0.0343874
rs7540766	C	0.000148912	0.0023641	5.69e-12	0.634903	NA	0
rs1859143	G	1.3e-05	0.00237359	3.79e-09	0.297745	NA	NA
rs6019784	T	3.5e-07	0.00237457	6.46e-10	0.033904	3.34e-12	0.30219
rs17080922	C	1.91e-07	0.00237567	5.51e-10	0.0575638	1.42e-11	0.239723
rs1671476	G	7.32e-07	0.00237755	3.44e-05	0.000102	1.15e-13	0.975035
rs2614226	G	3.25e-06	0.00237865	4.44e-06	0.0124452	1.68e-09	0.0775608
rs1592572	A	2.66e-07	0.00238109	6.31e-09	0.0133115	1.1e-13	0.482924
rs2733737	C	0.000138076	0.00238434	9.15e-05	0.00274	8.8e-14	0.598111
rs7611261	T	1.97e-07	0.00238757	4.7e-08	0.0084	9.75e-08	0.0202345
rs4772970	T	1.84e-07	0.0023886	1.43e-08	0.00993	1.29e-13	0.745566
rs1355027	T	5.75e-05	0.00239078	0.00226224	0.00154	5.19e-12	0.365666
rs7703414	A	8.38e-06	0.00239194	5.17e-10	0.0692179	8.42e-12	0.385107
rs10837344	C	1.17e-06	0.00239528	4.26e-09	0.0904433	7.32e-10	0.115095
rs17053883	A	1.27e-06	0.00239976	7.25e-09	0.0122328	3.53e-09	0.0444101
rs10936688	G	6.05e-06	0.00240048	4.64e-11	0.109155	2.47e-10	0.339639
rs2434484	G	5.63e-07	0.00240133	5.49e-08	0.0275975	4.92e-11	0.254746
rs760680	G	3.54e-07	0.00240487	6.21e-11	0.082863	3.89e-10	0.123083
rs10458997	T	1.29e-06	0.00240607	1.23e-07	0.00613	1.56e-12	0.39484
rs6779154	T	2.67e-06	0.00240694	6.2e-10	0.0456451	9.83e-09	0.0715281
rs4281427	A	1.62e-06	0.00240942	2.17e-10	0.079035	1.48e-09	0.0463044
rs4681261	A	1.73e-07	0.00241238	5.49e-12	0.199661	1.25e-08	0.011538
rs8074094	C	2.84e-06	0.0024152	1.68e-10	0.12316	5.74e-11	0.0976014
rs6944392	A	9.45e-07	0.00241566	1.37e-08	0.0163354	3.57e-14	0.660939
rs4243218	T	9.07e-07	0.00242577	5.66e-10	0.0773421	2.49e-05	0.0101211
rs8025972	G	3.39e-07	0.00242609	1.48e-09	0.0505353	4.54e-11	0.108615
rs34972642	T	1.48e-05	0.0024298	9.32e-11	0.101293	1.63e-09	0.241424
rs6086459	T	0.0135496	0.00242992	4.95e-08	0.0341874	0.221741	0.00266216
rs12769926	G	2.3e-07	0.00243017	2.59e-08	0.0870811	1.25e-07	0.0678429
rs17064770	A	0.00115147	0.00243447	0.0001988	0.0109276	3.57e-11	0.114315
rs10514919	T	2.79e-06	0.00244045	1.1e-10	0.140753	3.5e-11	0.115072
rs4763377	T	3.04e-07	0.00244167	1.7e-12	0.295264	1.68e-13	0.518748
rs11222590	A	5.7e-07	0.00244203	1.09e-11	0.183804	6.48e-08	0.00627631
rs9541749	C	6.24e-07	0.00244322	4.39e-07	0.00478	8.84e-14	0.508718
rs998939	T	1.06e-06	0.0024449	1.57e-07	0.0086	NA	0
rs7970670	C	2.61e-05	0.00244591	2.8e-05	0.00843	1.19e-10	0.186793
rs10838407	T	1.68e-07	0.00246119	9.61e-07	0.00212	7.18e-14	0.951185
rs7910869	C	7.75e-07	0.00246155	3.43e-07	0.0111834	8.51e-11	0.162041
rs1572453	G	1.82e-07	0.00246207	4.32e-10	0.112705	5.27e-12	0.396895
rs16956903	T	6.76e-07	0.00246375	6.32e-10	0.0452646	1.94e-06	0.00142799
rs7897567	A	2.94e-07	0.00246446	2.96e-09	0.0210036	5.06e-13	0.488992
rs2458285	C	1.12e-06	0.00246488	1.84e-10	0.0735626	6.03e-09	0.129268
rs1347449	G	1.07e-06	0.00247264	1.93e-13	0.693829	1.15e-12	0.291918
rs1945327	T	1.74e-07	0.00247388	0.00309787	0.000265	1.21e-08	0.536088
rs4272312	T	5.12e-07	0.00247601	9.34e-13	0.322571	NA	NA
rs2933062	T	0.0001509	0.00247738	1.78e-08	0.0409701	NA	NA
rs1408299	G	1.72e-07	0.00247759	1.36e-09	0.0437865	NA	NA
rs2754341	C	5.4e-07	0.00247816	1.08e-09	0.0417248	NA	NA
rs1406076	T	3.42e-05	0.00248371	2.15e-10	0.135037	9.91e-10	0.143696
rs2071498	A	2.68e-07	0.00248498	2.42e-06	0.000924	2.67e-12	0.595546
rs3759820	A	4.71e-05	0.00248853	8.88e-09	0.129832	2.1e-11	0.125768
rs11236867	T	7.33e-06	0.0024903	8.86e-13	0.483008	1.52e-09	0.100605
rs41471447	C	7.69e-07	0.00249195	5.93e-09	0.111642	9.75e-05	0.00109249
rs2880538	C	5.44e-05	0.00249518	1.23e-11	0.360682	0.000553997	0.000668059
rs693360	A	0.000258767	0.00249901	3.69e-07	0.00739	5.14e-08	0.156498
rs4121676	G	1.78e-07	0.00250034	1.49e-06	0.000837	2.66e-14	0.650781
rs12019525	G	5.24e-07	0.00250092	1.06e-06	0.00664	4.49e-14	0.884829
rs7180391	A	8.71e-07	0.00250533	4.1e-07	0.00993	3.55e-11	0.155831
rs476557	T	1.46e-05	0.00250556	1.21e-08	0.0405079	9.16e-10	0.059731
rs10813447	G	1.5e-05	0.00250564	6.71e-07	0.0278941	8.37e-11	0.100044
rs716508	T	3.71e-06	0.00251042	2.66e-06	0.00354	3.67e-14	0.602005
rs210605	A	1.21e-06	0.00251051	2.27e-09	0.0277661	1.09e-08	0.171018
rs10233671	G	0.00146266	0.00251144	4.64e-06	0.0356612	3.46e-10	0.0941514
rs11625246	A	7.26e-05	0.00251501	1.26e-07	0.0587951	1.61e-13	0.453218
rs4367844	T	1.62e-07	0.00251564	2.57e-09	0.0401248	2.22e-08	0.0268347
rs2748169	A	7.26e-06	0.0025167	1.04e-09	0.121529	1.1e-05	0.000231523
rs10044713	A	1.86e-07	0.00251799	8.96e-10	0.0638358	5.24e-06	0.00721827
rs12706218	T	2.87e-07	0.00252019	5.46e-13	0.454152	1.04e-14	0.762688
rs6042028	G	2.91e-06	0.00252287	8.74e-10	0.0323305	4e-08	0.0757453
rs2306427	G	0.00147159	0.00252452	4.36e-05	0.0137909	2.78e-13	0.566572
rs7939241	A	2.87e-07	0.00252631	1.97e-13	0.477797	4.71e-09	0.0145198
rs4955897	G	3.76e-05	0.0025291	0.000159358	0.000356	3.15e-13	0.962989
rs2842003	G	2.42e-07	0.00253209	1.29e-11	0.147763	2.76e-11	0.202159
rs738504	G	1.84e-07	0.00253364	1.34e-11	0.186637	6.05e-07	0.00611409
rs2047336	G	0.000219161	0.00253552	0.000106833	0.00243	2.35e-14	0.934388
rs12537130	A	2.66e-06	0.00253651	4.06e-12	0.360779	1.91e-09	0.0358349
rs11709183	G	2.21e-07	0.00254825	6.17e-10	0.0361763	7.38e-12	0.286833
rs6593636	C	1.51e-05	0.00254872	2.02e-09	0.263852	3.96e-08	0.00864713
rs659215	A	2.81e-05	0.00254968	4.89e-08	0.0333762	2.49e-12	0.346621
rs7782801	T	1.82e-05	0.002552	5.54e-11	0.187587	0.00117971	0.000192164
rs2420852	A	0.000160704	0.00255532	1.39e-07	0.00381	0.000200469	0.0249333
rs209888	A	1.9e-05	0.00255974	1.82e-06	0.00911	4.08e-11	0.132499
rs4943116	T	4.54e-07	0.00255985	4.79e-09	0.0391344	2e-11	0.214747
rs690215	G	8e-06	0.00256084	5.49e-08	0.0198814	1.67e-13	0.601758
rs12442886	T	4.46e-05	0.00256283	4.91e-08	0.0727128	2e-13	0.441296
rs9350450	C	2.33e-06	0.00256612	3.57e-09	0.0726236	2.36e-09	0.0196827
rs10510144	A	0.000301873	0.00256639	7.81e-11	0.0986076	3.82e-06	0.145605
rs7305157	C	1.99e-05	0.00256784	0.000160444	0.00095	5.7e-11	0.117348
rs17479538	C	0.000110927	0.00256839	3.78e-11	0.192454	2.42e-07	0.0798015
rs2823227	A	1.81e-07	0.00256904	2.08e-09	0.0657006	2.42e-10	0.243306
rs1166709	A	5.37e-05	0.0025711	1e-07	0.0641179	2.2e-09	0.0234315
rs7694450	G	0.0037043	0.00257129	8.61e-08	0.221194	2.07e-09	0.0584653
rs7614915	T	1.8e-07	0.00257182	1.43e-11	0.219103	1.69e-13	0.811283
rs10035902	T	3.73e-07	0.00257213	6.71e-08	0.00518	2.92e-10	0.181035
rs2292462	G	1.99e-06	0.00257249	1.19e-09	0.150809	7.47e-09	0.0223691
rs17053183	A	1.11e-05	0.00257354	6.83e-07	0.00928	1.5e-10	0.116159
rs11674078	C	2.34e-06	0.00257369	2.75e-09	0.0196279	6.14e-08	0.061324
rs10875335	T	0.00035749	0.00257381	0.000381864	0.00538	3.12e-12	0.213386
rs2932212	C	7.19e-07	0.00257449	3.38e-07	0.0238993	1.14e-09	0.142286
rs7342163	T	4.03e-05	0.0025745	8.27e-09	0.0313362	2.36e-08	0.0803612
rs28489405	A	2.96e-05	0.00257453	0.000181271	0.00156	1.35e-11	0.136769
rs4815851	T	0.000133394	0.00257611	8.78e-07	0.00879	2.41e-10	0.320707
rs16880018	G	3.73e-06	0.00257676	6.07e-09	0.0128668	3.8e-08	0.094178
rs2337099	G	1.79e-07	0.00257774	3.47e-08	0.0139237	1.96e-08	0.0189222
rs10920624	A	0.000150348	0.00257933	1.67e-06	0.010983	1.03e-11	0.411069
rs4863565	A	1.04e-06	0.00258095	1.39e-11	0.361824	NA	NA
rs11647591	A	2.54e-06	0.00258257	9.02e-11	0.19462	3.15e-11	0.10395
rs335747	A	0.000316018	0.00258287	7.17e-06	0.00968	2.03e-11	0.278671
rs809459	C	2.31e-07	0.00258325	2.19e-08	0.00971	3.21e-10	0.254755
rs11818814	T	2.15e-07	0.00258952	1.77e-08	0.00908	3.46e-12	0.218092
rs233274	G	2.39e-07	0.00258967	5.61e-08	0.0133255	2.37e-10	0.12133
rs8052880	C	6.33e-07	0.00259039	8.67e-11	0.0749065	1.62e-07	0.0138931
rs1414102	T	1.38e-06	0.00259118	1.55e-07	0.0189297	1.7e-07	0.00502657
rs999485	A	1.73e-05	0.00259123	3.74e-07	0.0121718	1.85e-13	0.699693
rs947373	G	0.0004318	0.0025913	0.000229103	0.00392	1.11e-14	0.842375
rs12477831	A	2.98e-06	0.00259151	4.58e-12	0.26982	1.12e-08	0.0261339
rs595073	C	8.63e-07	0.00259199	2.34e-11	0.239497	2.19e-06	0.000599601
rs2933168	A	3.89e-06	0.00259471	0.000278327	0.00391	2.78e-07	0.0709601
rs2158285	C	3.08e-05	0.00259601	5.86e-09	0.0408809	2.75e-06	0.0122398
rs947636	C	5.14e-05	0.00259882	6.48e-08	0.0367281	4.69e-11	0.220045
rs10856856	C	2.21e-07	0.00260071	3.51e-05	0.000622	1.24e-12	0.632396
rs7654975	G	3.81e-07	0.00260209	2.34e-06	0.000848	2.16e-13	0.468438
rs4131222	G	5.5e-05	0.00260806	5.16e-10	0.109928	NA	NA
rs4293540	T	1.38e-05	0.00261046	7.44e-10	0.08325	3.15e-11	0.360635
rs9291879	C	2.01e-07	0.00261165	2.96e-09	0.0237723	5.56e-12	0.417457
rs13006117	T	6.5e-06	0.00261169	3.92e-09	0.0588234	NA	NA
rs994496	C	3.2e-07	0.00261722	2.55e-10	0.108958	5.15e-12	0.242457
rs10765249	G	5.78e-07	0.00261997	5.93e-11	0.0835048	6.72e-12	0.320238
rs6112304	T	7.61e-07	0.00262088	7.3e-09	0.0580691	3.43e-11	0.217447
rs2884808	A	3.42e-05	0.00262112	1.22e-08	0.0407802	8.36e-08	0.0321223
rs4413385	G	4.41e-07	0.00262434	1.66e-10	0.0582399	4.73e-10	0.118709
rs786452	A	3.67e-07	0.00262474	4.15e-10	0.136578	2.79e-08	0.0260169
rs16858921	A	5.46e-07	0.00262523	7.91e-08	0.00547	1.96e-12	0.245343
rs12167775	C	1.03e-06	0.00262789	4.36e-06	0.00636	8.22e-13	0.592709
rs263765	C	2.01e-07	0.00263299	7.47e-11	0.18465	1.47e-08	0.030381
rs12305414	A	2.86e-06	0.00263379	2.32e-10	0.0836811	3.17e-10	0.156893
rs2163638	G	2.74e-05	0.00263647	1.5e-06	0.0121817	1.16e-11	0.187622
rs770711	T	1.57e-07	0.00263932	2.2e-10	0.0790288	1.28e-08	0.0589995
rs856086	T	0.000241075	0.0026404	1.02e-06	0.00508	3.13e-08	0.215813
rs263066	G	1.74e-05	0.00264211	1.08e-10	0.183789	3.99e-07	0.00965719
rs6558560	C	1.54e-05	0.0026452	3.51e-09	0.0857847	8.18e-10	0.0853773
rs2055671	T	7.79e-06	0.00265152	6.82e-07	0.0115185	2.94e-12	0.25375
rs2731602	T	5.45e-06	0.00265205	2.86e-08	0.0145484	9.65e-11	0.246859
rs986182	G	4.08e-06	0.00265485	7.54e-05	0.00694	1.1e-08	0.0752358
rs7513563	G	1.59e-06	0.00265657	1.12e-07	0.0139943	1.48e-12	0.29031
rs7987275	T	4.5e-07	0.00265764	1.28e-05	0.00465	2.56e-11	0.495049
rs6744040	G	4.6e-07	0.00265992	1.1e-08	0.0149271	3.48e-09	0.133939
rs12336793	T	2.94e-06	0.00266184	5.08e-09	0.0530568	9.32e-11	0.0898913
rs7638189	C	1.71e-07	0.00266307	1.3e-12	0.477579	1.06e-08	0.0420494
rs2029220	G	2.82e-05	0.00266336	1.65e-07	0.0285028	3.06e-10	0.0747625
rs6122759	G	8.88e-07	0.00266584	6.68e-08	0.0176368	2.76e-13	0.404968
rs11219565	A	5.8e-07	0.00266598	8.37e-06	0.000509	2.3e-12	0.97913
rs3825891	C	3.06e-06	0.00266666	1.17e-06	0.00248	1.23e-11	0.290839
rs12657996	A	2.2e-07	0.00267047	2.4e-08	0.0134444	1.68e-14	0.957645
rs11819769	T	1.08e-06	0.00267331	1.32e-08	0.0602399	5.56e-10	0.10839
rs9490673	C	3.23e-07	0.00267749	1.05e-07	0.00462	4.26e-12	0.208283
rs10939219	G	9.75e-07	0.00269149	1.91e-08	0.00933	2.96e-11	0.503788
rs4920332	T	1.42e-07	0.00269235	4.75e-11	0.114486	1.25e-09	0.0375023
rs7924634	T	6.84e-07	0.00269483	3.96e-09	0.0230199	4.39e-11	0.164437
rs7028728	G	6.53e-07	0.00269542	4.5e-09	0.0209596	1.98e-12	0.309796
rs3932191	A	6.86e-07	0.00269574	1.34e-10	0.302383	9.15e-09	0.0741761
rs12928573	G	1.12e-06	0.00269706	9.84e-10	0.0722232	2.97e-14	0.665952
rs10901875	A	0.000758215	0.00269835	3.84e-12	0.312227	1.27e-05	0.112989
rs4325389	T	1.9e-07	0.00269867	1.27e-09	0.0275919	1.6e-13	0.757249
rs12414690	A	1.99e-07	0.00270198	3.93e-10	0.0470203	1.83e-08	0.00843269
rs7941469	T	1.88e-06	0.00270317	2.83e-08	0.00662	2.66e-10	0.195576
rs2575843	C	9.66e-07	0.00270621	2.54e-09	0.238875	1.18e-06	0.0344703
rs10191541	T	0.00208428	0.00270624	3.34e-06	0.0582964	2.92e-12	0.329789
rs3913107	G	1.78e-06	0.00270719	1.42e-08	0.0419011	1.63e-14	0.84015
rs12154332	C	2.42e-07	0.00271825	1.28e-06	0.00498	1.49e-10	0.210614
rs2034004	T	6.81e-05	0.00271975	0.000111079	0.000752	5.11e-10	0.162662
rs35935560	A	0.000286499	0.00272028	6.54e-10	0.238656	1	2.22e-16
rs2328848	A	1.64e-05	0.00272393	1.87e-08	0.0334854	NA	NA
rs2573283	G	1.63e-07	0.00272554	1.98e-06	0.00488	1.55e-10	0.235583
rs2160706	C	8.42e-07	0.00272804	8.31e-08	0.0190882	3.89e-13	0.521818
rs17294121	G	6.79e-06	0.00272983	0.000313617	0.000532	1.74e-12	0.290467
rs2422819	C	1.74e-06	0.00273273	1.32e-10	0.149874	5.75e-11	0.111797
rs6745541	C	0.000145675	0.00273329	3.86e-06	0.000586	1.33e-08	0.51864
rs12060816	C	3.14e-07	0.00273556	1.16e-08	0.0181612	NA	NA
rs7141757	A	2.44e-05	0.00273694	3.78e-09	0.120317	1.78e-12	0.267905
rs4867487	T	1.59e-07	0.00274248	4.27e-06	0.00143	1.43e-13	0.996464
rs7048991	T	4.52e-07	0.00274291	4.76e-07	0.00677	5.52e-11	0.194271
rs6555155	G	0.0147556	0.00274985	7.1e-05	0.041282	1.46e-08	0.0282601
rs6580215	G	2e-05	0.00275034	1.46e-08	0.0847279	8.15e-08	0.00367267
rs2811202	G	2.04e-05	0.00276023	1.13e-06	0.038182	4e-09	0.023629
rs6041550	C	1.22e-06	0.0027604	1.9e-09	0.0255304	6.74e-11	0.303465
rs10498792	C	2.29e-07	0.00276092	6.7e-07	0.0123502	4.97e-11	0.39728
rs13103779	A	2.7e-07	0.00276501	4.29e-06	0.000877	5.42e-13	0.376729
rs10235270	C	1.49e-06	0.00276696	6.68e-07	0.0112202	4.62e-13	0.603748
rs13086796	T	1.33e-07	0.00276716	2.42e-12	0.471055	1.58e-09	0.176894
rs2284476	G	1.35e-05	0.00276864	4.68e-05	0.0013	2.44e-14	0.710081
rs908026	G	2.45e-07	0.00276994	1.84e-08	0.00996	5.2e-12	0.184108
rs7358164	A	1.36e-07	0.00277011	1.96e-07	0.00575	1.46e-10	0.16415
rs804446	A	7.5e-06	0.0027713	3.52e-09	0.0848765	1.65e-12	0.288003
rs12880170	C	4.73e-05	0.00277251	7.01e-09	0.134445	5.96e-11	0.0893617
rs10903564	G	1.55e-07	0.0027727	8.78e-10	0.0427175	1.74e-10	0.106864
rs388372	T	6.65e-07	0.00277572	3.85e-12	0.435353	2.73e-10	0.0809621
rs4121149	G	3.27e-07	0.00277667	2.72e-06	0.000699	6.74e-14	0.534491
rs829412	A	6.12e-07	0.00277787	3.51e-11	0.103781	1.23e-11	0.346413
rs4318079	T	1.99e-07	0.00278065	1.31e-07	0.00386	2.4e-12	0.276521
rs3752975	T	0.000307086	0.00278253	3.8e-05	0.00818	9.21e-12	0.189938
rs7493355	A	2.87e-07	0.00278282	2.35e-09	0.0210152	1.01e-08	0.0367214
rs7583194	G	2.28e-07	0.00278351	2e-11	0.174482	1.6e-06	0.0100264
rs11157994	A	8.81e-05	0.00279131	3.81e-06	0.0187166	5.97e-14	0.557018
rs10869130	A	7.93e-06	0.00279153	0.00160819	0.00185	4.22e-06	0.00801282
rs10800784	G	0.000324134	0.00279325	5.09e-08	0.115925	3.62e-13	0.488024
rs2448136	G	1.01e-06	0.00279553	4.11e-10	0.0865631	3.63e-08	0.00582589
rs9543937	T	1.3e-07	0.00279704	7.19e-13	0.339618	1.77e-09	0.0278029
rs12681676	G	3.85e-06	0.00279904	6.54e-07	0.00276	8.9e-07	0.00993853
rs9402219	C	1.52e-07	0.00280178	6.51e-08	0.00441	4.62e-13	0.350212
rs17116384	G	1.96e-07	0.00280276	8.17e-10	0.0318683	1.35e-11	0.233383
rs16828882	C	4.83e-07	0.00280316	6.34e-08	0.00611	2.14e-12	0.239717
rs2373154	A	2.38e-07	0.00280507	3.55e-10	0.043156	4.31e-11	0.156047
rs11029771	T	1.01e-05	0.00280619	0.000917518	0.00236	4.61e-12	0.817251
rs3754996	T	4.43e-06	0.00280727	6.22e-08	0.0244933	6.86e-08	0.00474864
rs11016993	A	7.03e-07	0.00280822	9.56e-10	0.0347717	1.87e-08	0.0319046
rs7173143	T	2.4e-06	0.00281019	3.76e-09	0.118771	1.96e-13	0.566694
rs10062069	A	2.86e-06	0.00281486	2.9e-09	0.122806	2.96e-13	0.4766
rs375562	G	9.88e-06	0.00281634	3.54e-07	0.0835154	5.34e-08	0.0816726
rs943628	A	3.44e-05	0.00281775	4.97e-09	0.0343945	1.53e-08	0.104127
rs10792303	C	1.49e-07	0.00281831	3.58e-10	0.0563442	1.32e-11	0.13918
rs11165888	A	1.57e-05	0.00281949	2.01e-08	0.141577	6.88e-12	0.226702
rs12061974	G	5.05e-07	0.00282309	1.08e-06	0.0076	2.89e-10	0.205851
rs9576967	A	1.31e-07	0.0028288	1.76e-10	0.191269	8.68e-06	0.00271924
rs10262724	A	4.78e-05	0.00283029	2.05e-06	0.00666	2.08e-12	0.516741
rs8098756	T	6.09e-05	0.00283378	2.68e-07	0.0235381	1.83e-11	0.285206
rs770566	C	2.57e-07	0.00283482	9.34e-15	0.951442	4.01e-12	0.201419
rs6012949	A	3.73e-07	0.00283523	4.63e-09	0.0156664	7.54e-11	0.201618
rs10117934	T	9.04e-05	0.00283593	1.53e-07	0.0556338	1.75e-10	0.0758308
rs484730	C	5.05e-07	0.00283678	7.09e-09	0.0147467	4.42e-13	0.569273
rs2163950	A	3.34e-07	0.00283867	2.7e-07	0.00323	2.6e-14	0.642105
rs10401160	T	0.000159266	0.00283897	6.18e-07	0.0275568	1.62e-08	0.0174861
rs321991	C	3.62e-07	0.00284094	1.51e-12	0.348379	0.0014299	6.61e-06
rs838905	G	0.000127464	0.00284185	2.41e-06	0.0355283	7.5e-10	0.0321676
rs8004273	A	0.000148821	0.00284339	1.76e-05	0.00468	6.39e-11	0.188178
rs1371021	G	7.8e-07	0.00284716	1.15e-11	0.3602	8.51e-10	0.0566016
rs1371746	T	5.96e-07	0.00284752	8.79e-09	0.0966141	5.27e-11	0.334867
rs2748531	T	1.98e-07	0.00285982	1.82e-09	0.0230379	7.14e-11	0.156897
rs17101853	T	1.85e-06	0.00285997	9.06e-06	0.000231	1.15e-11	0.537646
rs1478747	T	9.32e-07	0.00286031	5.46e-08	0.0091	NA	NA
rs7928546	A	2.11e-07	0.00286252	5.41e-07	0.0124809	9.65e-06	0.0638721
rs12749135	T	7.11e-07	0.00286353	6.67e-11	0.0801718	7.25e-08	0.0181505
rs2962558	C	0.00955815	0.00286733	0.00281647	0.00863	2.68e-14	0.995176
rs11679308	C	1.94e-07	0.0028704	2.69e-12	0.309359	5.58e-14	0.722734
rs12128041	G	4.38e-05	0.00287074	0.000718513	0.000954	1.09e-14	0.794066
rs6583142	G	2.39e-06	0.00287075	1.58e-06	0.0129825	2.61e-08	0.0216612
rs242635	G	2.21e-06	0.00287281	8.56e-11	0.454205	0.00475392	2.04e-05
rs2295788	T	3.29e-07	0.00287497	1.62e-06	0.00345	4.07e-13	0.453357
rs968907	G	2.56e-06	0.00287771	9.63e-10	0.0430474	7.33e-10	0.134571
rs9551233	C	2.3e-07	0.00287814	1.99e-09	0.0632145	8.42e-10	0.0762919
rs7026417	C	7.71e-06	0.00287924	5.63e-06	0.00251	9.19e-14	0.700361
rs17368837	C	1.51e-05	0.00288459	3.12e-08	0.123142	4.45e-12	0.255305
rs7190046	C	2.86e-07	0.00288555	6.47e-10	0.0797738	4.46e-14	0.648209
rs1372000	T	1.28e-07	0.00288565	4.36e-07	0.00154	5.07e-13	0.417406
rs6770415	C	6.64e-06	0.00288886	1.1e-08	0.02512	1.79e-06	0.00771424
rs10520749	C	5.5e-07	0.00288889	1.45e-09	0.0336469	7.85e-08	0.0134421
rs2567545	C	0.000147492	0.00289122	8.79e-05	0.000892	6.25e-13	0.961638
rs10401176	T	0.000104361	0.00289935	9.27e-07	0.0721532	2.94e-12	0.345101
rs814753	A	6.76e-07	0.0029015	2.56e-11	0.12893	1.86e-06	0.0102251
rs11741289	A	0.000722595	0.00290374	1.76e-05	0.0264836	2.24e-12	0.269364
rs4567424	T	3.66e-07	0.00290392	9.69e-06	0.000571	1.86e-14	0.682263
rs746049	C	7.47e-07	0.00290561	1.76e-08	0.0178639	0.00045117	0.00191475
rs16831374	T	7.81e-07	0.00290657	8.42e-08	0.00387	2.53e-11	0.284809
rs9557558	G	1.28e-06	0.00290896	1.82e-08	0.00945	2.62e-11	0.475728
rs12207042	A	1.82e-06	0.00290985	1.38e-06	0.00247	2.99e-11	0.156115
rs232610	T	1.52e-07	0.00291191	2.6e-14	0.656947	3.68e-11	0.155884
rs9962706	C	5.08e-05	0.00291372	0.00866435	0.000948	5.1e-13	0.488462
rs852380	T	2.31e-05	0.00291632	6.83e-06	0.0061	2.03e-10	0.0643597
rs838853	T	5.12e-05	0.00292077	6.38e-08	0.0944351	2.28e-10	0.0519462
rs201311	T	2.43e-07	0.00292395	6.41e-14	0.545307	6.29e-10	0.104785
rs9474142	A	1.19e-07	0.00292877	3.17e-05	0.00106	8.51e-12	0.636695
rs1189133	T	5.6e-06	0.00293342	1.16e-08	0.0503962	2.46e-12	0.23334
rs2058821	G	2.55e-07	0.00293536	8.82e-10	0.0336357	7.44e-12	0.314015
rs6804523	C	1.34e-07	0.0029381	8.78e-11	0.0740963	2.4e-10	0.0529374
rs9949516	C	0.000110188	0.00293885	3.22e-11	0.218926	7.86e-07	0.0518177
rs2188073	T	0.000211357	0.0029412	5.59e-08	0.216915	1.78e-14	0.868827
rs2066721	G	1.55e-05	0.00294445	5.75e-13	0.421687	7.29e-07	0.0310253
rs306298	A	3.92e-06	0.00294445	5.88e-09	0.0630038	1.31e-05	0.00020214
rs11206933	G	6.05e-05	0.00294509	1.12e-07	0.0299679	7.2e-11	0.241204
rs17089042	A	6.67e-06	0.00294539	4.24e-10	0.142286	2.16e-12	0.316412
rs9599174	G	1.66e-07	0.00294724	1.33e-09	0.0317766	5.54e-12	0.289665
rs11123861	T	0.00791745	0.00294946	5.78e-05	0.0061	8.48e-08	0.129534
rs9310301	C	1.3e-07	0.00295082	8.39e-10	0.0994967	NA	0
rs17048953	C	0.000398013	0.00295121	1.12e-05	0.0671461	1.56e-07	0.006614
rs1351313	C	4.39e-05	0.00295221	1.02e-10	0.165812	NA	NA
rs481795	C	2.04e-07	0.00296501	4.26e-10	0.19585	7.36e-06	0.00519775
rs3760299	A	1.21e-06	0.00296539	4.33e-11	0.219618	2.09e-11	0.125302
rs9969668	A	4.2e-07	0.00296561	5.67e-07	0.0210207	7.25e-12	0.647019
rs7995321	C	1.29e-07	0.002966	1.21e-11	0.142089	2.61e-07	0.00281734
rs7073396	G	1.78e-07	0.00296776	7.84e-10	0.033197	1.4e-08	0.0223008
rs2959025	G	3.57e-07	0.00296822	6.82e-11	0.130848	2.69e-09	0.164015
rs963046	G	5.43e-07	0.00296899	3.33e-09	0.0169366	NA	NA
rs8187789	A	1.49e-07	0.00297239	1.68e-07	0.00255	2.47e-13	0.583077
rs4985367	G	1.11e-06	0.00297431	1.31e-08	0.0503994	1.33e-10	0.10394
rs9513487	G	2.32e-06	0.00297993	4.29e-07	0.00146	8.44e-13	0.935109
rs3907374	T	1.28e-07	0.00298272	1.91e-06	0.000723	2.4e-13	0.41608
rs1327583	G	0.000125434	0.00299211	6.16e-08	0.219184	1.42e-09	0.0591107
rs17643831	C	1.33e-06	0.00299249	5.04e-13	0.632774	8.57e-09	0.0137632
rs487149	T	6.37e-06	0.00299403	1.07e-10	0.127152	1.31e-09	0.0902341
rs2305339	G	6.14e-07	0.00299423	1.27e-11	0.169325	2.98e-06	0.00168723
rs4284577	G	2.71e-07	0.00299463	8.75e-09	0.0239893	2.66e-11	0.117353
rs2001144	T	2.28e-06	0.00299463	4.9e-07	0.00922	6.4e-15	0.824796
rs11692675	C	0.000326244	0.00299603	0.00349514	0.000226	1.36e-10	0.28581
rs1002352	G	1.38e-06	0.00299978	6.24e-08	0.0332342	1.03e-10	0.120984
rs11170682	C	2.17e-07	0.00300011	9.14e-10	0.0295006	5.12e-13	0.539998
rs8037951	A	8.88e-07	0.00300168	1.48e-12	0.427638	NA	NA
rs7555626	A	6.45e-05	0.00300184	1.41e-06	0.00665	7.8e-12	0.6305
rs13337161	A	1.73e-07	0.00300282	6.13e-08	0.00855	1.48e-09	0.125386
rs4715976	C	1.2e-07	0.00300439	5.33e-11	0.12035	1.26e-13	0.727568
rs12964454	G	1.24e-07	0.00300486	5.29e-11	0.273425	2.6e-09	0.157281
rs4668163	T	0.000326059	0.00300982	0.0740468	1.77e-05	3.75e-09	0.140184
rs3097811	T	1.14e-07	0.00301138	5.72e-08	0.0176917	5.89e-09	0.136188
rs797872	T	0.000105067	0.00301313	4.23e-08	0.0348017	2.69e-10	0.265402
rs3800034	G	2.43e-06	0.00301802	1.25e-07	0.00918	6.65e-12	0.277435
rs1492513	T	2.37e-07	0.00301809	2.3e-09	0.0313896	5.67e-12	0.181797
rs11737688	C	2.37e-05	0.00302334	1.11e-09	0.0778453	1.37e-10	0.25512
rs2224268	A	2.08e-06	0.003024	1.88e-09	0.0234705	2.9e-09	0.178101
rs8031333	C	3.68e-07	0.00302503	1.41e-07	0.0181476	4.09e-10	0.0984008
rs4077404	A	1.53e-07	0.00302775	2.52e-12	0.247715	6.63e-09	0.0446788
rs1567926	C	1.5e-06	0.0030284	5.89e-10	0.0868992	NA	NA
rs4885302	A	1.12e-07	0.00302871	8.47e-13	0.326257	3.34e-10	0.054
rs9907981	T	5.69e-06	0.00302945	2.6e-12	0.267155	1.17e-09	0.225843
rs10091936	G	0.00033727	0.00303035	7.08e-11	0.227967	1.22e-05	0.0221716
rs7526348	G	4.87e-06	0.00303314	2.81e-08	0.0379753	1.87e-13	0.433485
rs1389653	G	1.36e-07	0.0030336	4.08e-10	0.0439372	2.13e-11	0.125343
rs2296890	T	2.92e-06	0.00303699	4.25e-09	0.0184206	2.98e-11	0.584074
rs1103967	G	4e-06	0.00303971	2.26e-07	0.0250797	1.4e-13	0.509284
rs12809221	T	5.71e-06	0.00304043	1.45e-10	0.291805	7.5e-09	0.0168431
rs1788638	G	1.18e-07	0.00304113	1.38e-05	0.00312	8.91e-07	0.0192009
rs1385129	A	2.23e-06	0.00304273	3.53e-08	0.0143508	8.64e-10	0.0518717
rs703636	G	1.38e-07	0.00304274	7.91e-09	0.011438	8.73e-13	0.401678
rs11134056	C	0.00110729	0.00304594	0.00136729	0.00351	6.19e-13	0.435413
rs6129028	G	1.14e-07	0.00305095	1.79e-10	0.0918377	3.35e-08	0.0216875
rs11230660	A	1.12e-07	0.00305136	1.78e-09	0.0242533	2.7e-10	0.0480481
rs9890071	C	0.000133186	0.00305275	9.51e-05	0.000852	2.28e-11	0.478212
rs2723630	T	1.13e-07	0.00305376	7e-08	0.00889	9.61e-10	0.131853
rs3933343	T	1.34e-06	0.0030556	5.83e-08	0.0341765	4.2e-11	0.160178
rs11263687	G	2.63e-07	0.00305698	1.23e-10	0.0777407	1.31e-10	0.141251
rs7190139	T	8.53e-07	0.00306009	1.55e-09	0.0888356	1.36e-09	0.0444067
rs2352900	C	2.93e-05	0.00306293	2.28e-07	0.0256098	2.44e-13	0.506228
rs6776529	G	4.3e-07	0.00306313	1.71e-06	0.00134	2e-14	0.683834
rs474131	A	3.31e-05	0.00306372	6.81e-05	0.00131	1.09e-10	0.209541
rs4755421	G	3.19e-07	0.00306495	2.27e-11	0.33617	1.14e-05	0.0611258
rs10230193	G	6.92e-06	0.00306511	8.25e-07	0.00292	1.19e-12	0.71562
rs909948	T	1.2e-07	0.00306682	1.68e-09	0.0274777	6.57e-11	0.110044
rs1157619	T	4.58e-07	0.00306884	2.5e-07	0.00198	3.12e-09	0.106768
rs7599598	A	0.00648921	0.00307174	0.000110301	0.00453	2.61e-09	0.317252
rs6450864	C	1.86e-06	0.00307252	2.13e-08	0.0393787	1.28e-12	0.335521
rs10057069	C	1.76e-07	0.00307576	4.31e-11	0.225511	5.57e-07	0.00961516
rs9819988	C	3.39e-05	0.00307712	3.07e-08	0.0296195	NA	NA
rs761253	C	1.08e-07	0.00307946	8.95e-09	0.0189013	1.13e-09	0.0702889
rs17280201	G	2.74e-06	0.00308204	1.87e-06	0.00328	8.72e-13	0.362824
rs2041666	C	3.93e-06	0.00309015	2.04e-07	0.0354775	5.01e-08	0.0117433
rs3783171	G	2.25e-06	0.00309292	2.79e-09	0.0192851	8.39e-07	0.0094298
rs1719906	A	1.84e-07	0.0030959	7.88e-09	0.0160258	4.03e-09	0.0952982
rs2376311	A	1.42e-07	0.0030978	1.29e-10	0.12425	1.65e-08	0.0558376
rs1115037	T	3.22e-06	0.00310164	2.43e-09	0.043455	1.44e-10	0.144461
rs11109113	A	2.74e-06	0.00310779	5.53e-08	0.0398912	2.71e-09	0.0400392
rs1476773	A	2.63e-07	0.00310802	3.33e-08	0.0130138	1.29e-09	0.0310075
rs573905	A	2.16e-07	0.00310844	2.55e-10	0.0577956	4.82e-14	0.629886
rs1017940	A	1.1e-07	0.00310946	1.14e-09	0.0647479	7.22e-07	0.0162444
rs13054361	A	1.04e-06	0.00310947	2.37e-08	0.0365129	8.59e-12	0.221532
rs10987444	A	1.46e-06	0.00310984	1.84e-10	0.0762034	2.43e-12	0.445643
rs8099129	A	4.33e-06	0.00311033	3.16e-09	0.0560995	8.59e-05	0.000218604
rs3747048	T	2.03e-05	0.00311105	3.06e-07	0.0196171	3.94e-10	0.0694979
rs195806	G	3.86e-07	0.00311242	1.12e-08	0.0135838	1.04e-08	0.089704
rs7106005	T	1.39e-06	0.00311404	9.53e-10	0.242929	8.14e-08	0.0383913
rs11934638	T	9.63e-05	0.00311802	6.66e-08	0.0340359	3.44e-09	0.112376
rs3782997	T	2.52e-06	0.00311858	1.88e-07	0.00236	2.09e-11	0.505393
rs614288	G	1.44e-07	0.00312269	4.4e-09	0.0153279	1.14e-09	0.0445356
rs4657618	C	0.000135723	0.00312515	4.7e-06	0.00199	NA	NA
rs2665742	A	1.09e-07	0.00312559	7.01e-09	0.0123643	4.42e-12	0.29396
rs7187108	T	7.01e-06	0.00312838	5.41e-09	0.0786275	1.78e-12	0.26824
rs4844863	G	1.15e-05	0.00312873	5.41e-07	0.00301	8.99e-08	0.0412983
rs17000526	A	7.91e-07	0.00312898	1.08e-07	0.00716	1.18e-12	0.303884
rs11248972	G	1.2e-07	0.00313198	1.92e-11	0.122049	3.66e-08	0.00829713
rs6651282	C	1.51e-05	0.00313385	6.25e-11	0.123049	NA	NA
rs954576	C	5.1e-07	0.00313594	1.02e-07	0.0225952	2.92e-09	0.0586977
rs7694722	A	0.00655261	0.0031377	2.64e-09	0.454722	9.32e-07	0.0118482
rs7328495	A	2.6e-05	0.00314261	3.47e-10	0.0575726	7.84e-05	0.00593912
rs9393611	G	2.98e-05	0.00314283	1.45e-11	0.391098	NA	NA
rs4146754	A	5.77e-07	0.00314295	3.95e-14	0.602328	2.98e-07	0.0111008
rs4692694	A	1.31e-05	0.00314743	1.95e-08	0.063991	9.66e-10	0.041402
rs12917028	G	1.73e-06	0.00314748	5.43e-13	0.365	0.0010076	0.000670397
rs1317057	A	5.03e-07	0.00314799	4.45e-09	0.0153584	3.22e-10	0.198292
rs2676652	G	0.000315939	0.00315682	1.12e-06	0.0093	2.04e-08	0.0943601
rs2181015	G	4.64e-07	0.00315696	8.3e-09	0.0435945	2.84e-11	0.172537
rs11071854	G	5.94e-06	0.00315981	3.14e-13	0.703986	1.03e-05	0.00104871
rs2284922	C	2.25e-05	0.00316347	1.98e-07	0.0262914	NA	NA
rs9451194	A	1.23e-05	0.00316557	1.51e-05	0.0190238	1.8e-11	0.311078
rs9875815	T	1.58e-07	0.00317023	3.12e-10	0.0453762	3.15e-09	0.0214151
rs3789327	T	8.6e-07	0.00317493	2.7e-07	0.031408	1.51e-11	0.49062
rs10263196	A	4.93e-07	0.00318148	1.26e-07	0.00296	NA	NA
rs155906	A	2.91e-07	0.00318279	1.32e-07	0.00933	2.36e-11	0.214396
rs6563019	A	2.05e-07	0.00318595	4.86e-10	0.0461717	4.15e-11	0.0997055
rs10117752	T	1.07e-07	0.0031958	4.33e-11	0.138629	8.26e-11	0.165832
rs9480346	C	2.18e-06	0.00319724	1.56e-08	0.0392121	3.64e-15	0.955757
rs9355592	C	3.89e-07	0.00319726	6.1e-08	0.0156933	1.44e-14	0.933902
rs12513120	T	3.32e-07	0.00320386	9.79e-10	0.0647563	2.76e-08	0.00703348
rs4241349	A	1.01e-07	0.00320587	1.12e-09	0.0419067	7.88e-09	0.0334894
rs16932734	T	1.15e-07	0.0032063	3.96e-08	0.00648	1.07e-12	0.284252
rs5743175	A	7.85e-07	0.00320646	6.65e-09	0.0126754	4.2e-09	0.0656668
rs520039	A	1.01e-07	0.00320735	2.01e-11	0.120328	1.39e-11	0.142037
rs946918	T	1.24e-06	0.00320771	2.47e-07	0.0422871	1.65e-07	0.0274045
rs10969441	A	3.79e-05	0.00320995	1.4e-07	0.0725775	2.41e-05	0.000129917
rs274512	T	5.51e-07	0.00320998	1.36e-07	0.0254354	3.4e-09	0.0888544
rs153191	G	2.49e-07	0.00321348	6.91e-10	0.110012	3.81e-06	0.00305054
rs10512392	T	9.21e-06	0.00321529	2.35e-08	0.0359915	7.18e-07	0.00411168
rs2304370	A	1.73e-05	0.00321709	1.34e-08	0.0117775	2.44e-05	0.0158894
rs9583696	C	1.88e-07	0.00321812	3.2e-07	0.0199304	1.76e-07	0.0372857
rs979455	G	4.31e-07	0.00321858	4.9e-10	0.0764349	2.38e-09	0.344852
rs1866319	C	2.48e-06	0.00321971	1.96e-07	0.0130117	4.04e-11	0.0997317
rs7584315	T	6.02e-06	0.00322233	5.64e-10	0.0395699	2.59e-08	0.265809
rs17075694	A	2.91e-05	0.00322403	1.34e-06	0.0492258	2.42e-09	0.0340336
rs12562483	C	2.78e-07	0.00322576	3.74e-07	0.00168	NA	NA
rs11097130	A	3.98e-07	0.00322604	1.03e-06	0.00458	6.14e-14	0.759189
rs7533173	C	3.94e-06	0.00322746	1.15e-05	0.0109064	1.97e-11	0.395576
rs12515071	C	7.51e-06	0.00323056	2.27e-08	0.0974506	2.67e-06	0.00087381
rs10765270	G	6.09e-07	0.00323413	1.35e-11	0.136697	5.91e-09	0.051257
rs4555796	A	2.14e-05	0.00323523	2.96e-05	0.00924	6.37e-10	0.0564114
rs11227856	T	3.93e-06	0.00323527	3.16e-09	0.0395103	1.62e-08	0.0315248
rs8179776	T	2.71e-06	0.00323597	2.19e-07	0.00805	8.06e-12	0.24834
rs12146135	C	2.38e-06	0.00324124	0.000795766	0.000832	1.02e-08	0.0461776
rs875085	G	5.91e-07	0.00324581	2.96e-13	0.704969	7.33e-08	0.00487543
rs13167944	T	1.9e-06	0.00324787	3e-12	0.681748	1.97e-12	0.309816
rs746810	T	0.000281324	0.00325138	9.72e-08	0.333795	2.33e-07	0.00885377
rs1800897	T	1.23e-06	0.00325207	1.71e-09	0.0288283	1.17e-08	0.0315786
rs10783565	C	2.9e-07	0.00325415	1.22e-06	0.00156	4.49e-11	0.0971497
rs914394	G	3.84e-06	0.00325434	2.11e-07	0.0127222	3.57e-10	0.0669774
rs491536	T	3.99e-05	0.00325721	1.58e-09	0.112368	3.86e-06	0.00509873
rs9812140	A	6.37e-06	0.0032588	8e-08	0.0255274	3.82e-12	0.252051
rs16975040	T	1.08e-07	0.00326185	2.26e-10	0.0532363	7.68e-11	0.0767221
rs4942146	G	1.44e-07	0.00326655	2.17e-06	0.00157	3.76e-11	0.28851
rs2135059	G	3.95e-07	0.00326769	2.19e-07	0.00853	1.76e-13	0.637655
rs9403163	C	6.63e-05	0.00326777	1.62e-07	0.125035	3.94e-11	0.13787
rs10887536	A	4.51e-07	0.00326809	1.36e-09	0.0311545	4.4e-11	0.196766
rs7974176	G	1.52e-05	0.00326852	1.1e-05	0.0130681	8.43e-14	0.933987
rs9328211	A	1.8e-06	0.00327087	4.37e-10	0.199959	3.17e-08	0.00918907
rs9634601	C	1.82e-07	0.0032734	0.000864674	0.000294	9.53e-12	0.634911
rs1461241	C	2.58e-07	0.00327835	5.05e-05	0.000193	2.77e-07	0.0436812
rs12622959	T	0.000178652	0.00328027	4.26e-08	0.0615013	1.28e-10	0.28387
rs321989	C	2.75e-07	0.00328773	1.24e-12	0.365064	0.00145911	6.51e-06
rs1913978	C	1.79e-06	0.00329281	2.4e-06	0.0131997	1.42e-08	0.0391743
rs2226737	C	1.56e-06	0.00329299	2.22e-06	0.0118915	2.99e-10	0.0895991
rs1562234	C	2.94e-07	0.00329836	2e-10	0.078584	NA	NA
rs11240662	A	0.000807757	0.00330162	1.88e-08	0.0874833	0.000107846	0.00360928
rs12125049	T	1.08e-07	0.00330588	4.77e-11	0.0976724	4.53e-09	0.0153158
rs1324299	C	1.34e-06	0.00331273	2.59e-10	0.0734828	4.75e-08	0.0231333
rs12044266	G	9.92e-08	0.00331372	1.76e-11	0.15378	3.88e-09	0.0371228
rs733778	C	7.48e-07	0.00331402	1.94e-08	0.028542	7.9e-15	0.815377
rs7033695	G	0.000339019	0.0033145	1.79e-05	0.0740452	4.21e-12	0.471538
rs4762452	C	1.34e-05	0.0033146	3.02e-05	0.00804	2.85e-10	0.152368
rs10837651	C	6.59e-07	0.00331628	2.36e-06	0.0062	7.67e-08	0.0171627
rs2444007	A	2.28e-06	0.00331924	2.53e-09	0.0277919	9.2e-07	0.0251603
rs3913480	A	1.78e-05	0.00331987	2.84e-07	0.0296543	4.79e-11	0.110009
rs17119570	T	0.00018876	0.00332105	2.03e-06	0.0608185	2.41e-08	0.00665535
rs6437794	C	1.81e-07	0.0033238	5.53e-10	0.0361027	4.14e-12	0.33169
rs4450130	A	9.4e-08	0.003325	1.24e-08	0.0270112	3.56e-09	0.0896243
rs12745294	T	0.000878651	0.00332572	9.74e-06	0.0265829	9.4e-13	0.439941
rs2744720	T	5.88e-07	0.00332683	9.46e-11	0.0707889	2.32e-10	0.154828
rs7840491	C	0.0108919	0.00332794	5.24e-09	0.287787	NA	NA
rs2165188	C	2.53e-07	0.00333247	2.85e-08	0.0125582	2.22e-06	0.0160194
rs3747623	T	6.65e-06	0.00333279	3.11e-06	0.00267	3.55e-13	0.792219
rs1893490	C	2.87e-07	0.00333358	3.66e-08	0.0342236	1.57e-10	0.167128
rs1887438	T	1.1e-07	0.00333768	1.1e-08	0.0449675	6.37e-12	0.577387
rs17794637	T	1.35e-06	0.00334021	1.36e-08	0.173019	1.07e-07	0.057071
rs2416002	A	1.29e-05	0.00334335	3.04e-06	0.00801	1.02e-13	0.500714
rs12604671	A	9.47e-07	0.00334601	2.03e-08	0.01425	1.46e-13	0.544592
rs7322978	A	3.47e-07	0.00334766	2.93e-09	0.0209695	2e-11	0.313754
rs3872718	A	5.69e-07	0.003349	1.3e-06	0.00135	1.53e-13	0.677079
rs4917683	A	2.64e-06	0.00334909	2.11e-08	0.0243855	3.77e-11	0.164234
rs3825428	T	2.2e-06	0.00335023	1.63e-07	0.00255	1.16e-11	0.568743
rs2208884	C	3.42e-07	0.003351	2.08e-07	0.00289	2.3e-12	0.309476
rs9391179	G	0.000633285	0.00335207	1.24e-05	0.0365019	1.01e-10	0.0801458
rs1045688	T	1.66e-06	0.00335362	8.6e-11	0.18111	6.69e-14	0.838121
rs6032537	A	9.98e-08	0.00335369	7.21e-12	0.253964	6.3e-13	0.444898
rs11622587	T	4.72e-07	0.00335372	5.39e-09	0.0183639	1.34e-07	0.00623381
rs1013329	A	2.29e-07	0.00335601	9.01e-09	0.0107159	6.1e-11	0.118808
rs1326490	C	2.32e-07	0.00335955	3.84e-08	0.0335265	2.84e-08	0.0167106
rs1927618	C	7.84e-07	0.00336331	3.45e-07	0.00403	NA	NA
rs1947406	C	1.33e-06	0.00336636	3.62e-11	0.10557	3.86e-11	0.622229
rs3003427	A	5.38e-07	0.00336659	3.59e-08	0.0121081	6.14e-15	0.827356
rs17362909	G	1.17e-06	0.00336865	2.62e-06	0.00356	5.26e-13	0.341936
rs4237861	A	0.0001917	0.00336964	0.00321318	0.000175	7.99e-13	0.829842
rs7818201	A	1.95e-05	0.00337534	1.7e-09	0.157094	2.74e-06	0.000758367
rs7616813	T	2.82e-07	0.00337583	1.43e-05	0.000493	1.9e-11	0.150422
rs8056528	C	5.3e-07	0.00337642	1.54e-10	0.235574	3.51e-06	0.00226716
rs1114707	T	1.01e-06	0.00338531	1.2e-10	0.297613	2.68e-07	0.00911938
rs10494422	C	3.57e-07	0.00338582	1.92e-10	0.0552603	3.52e-11	0.170705
rs11136465	C	8.53e-06	0.00338864	1.4e-08	0.0346758	3.37e-11	0.342027
rs1993554	C	2.61e-07	0.00339041	3.14e-10	0.0677715	5.3e-10	0.0422052
rs13861	A	9.65e-08	0.00339315	1.28e-11	0.32852	1.54e-08	0.0554052
rs1951981	T	4.01e-07	0.00339324	2.26e-10	0.0676385	6.53e-10	0.0579719
rs744321	T	1.49e-07	0.00339648	1.57e-09	0.0482984	1.17e-12	0.358644
rs6476628	T	1.46e-07	0.00339998	1.54e-09	0.0768696	7.81e-06	0.0139347
rs12162297	A	3.65e-07	0.00340093	5.79e-06	0.00257	NA	NA
rs6937	G	3.55e-06	0.00340207	1.7e-08	0.0182311	9.5e-09	0.0589205
rs13396211	G	7.18e-06	0.0034073	1.36e-07	0.0255914	2.08e-11	0.210838
rs2607070	T	0.00168922	0.00340791	7.31e-10	0.109072	2.85e-06	0.173606
rs35621	T	1.07e-07	0.00340935	2.64e-11	0.133958	1.51e-09	0.0412984
rs1878383	G	4.24e-06	0.00341221	0.00172444	0.000102	8.35e-13	0.344769
rs6863386	G	2.77e-06	0.00341559	1.54e-08	0.015514	2.56e-11	0.302273
rs10875346	T	0.000212868	0.00341767	1.73e-08	0.282836	1.92e-07	0.00232089
rs10954654	T	9.2e-07	0.00342252	1.53e-09	0.0412464	5.13e-10	0.0620328
rs1501851	G	1.05e-07	0.00342496	9.25e-06	0.000919	4.45e-12	0.499194
rs11649498	T	8.01e-05	0.00342546	1.57e-10	0.402725	3.84e-10	0.0773314
rs1348303	A	6.42e-07	0.00342815	0.000192892	0.00537	1.85e-05	0.03493
rs758985	T	8.95e-08	0.00342838	8.41e-11	0.129993	5.25e-12	0.382046
rs875188	A	0.00613772	0.00342865	6.65e-07	0.0232688	0.551531	8.69e-05
rs2643036	A	2.76e-07	0.00342911	5.63e-09	0.0144359	7.65e-09	0.0327602
rs1575249	T	1.32e-06	0.00343052	1.67e-11	0.135561	1.13e-07	0.0449011
rs12752670	A	5.1e-06	0.00343297	5.93e-12	0.357948	1.34e-11	0.264908
rs344468	T	1.42e-06	0.00343579	3.9e-07	0.0129197	1.19e-09	0.041865
rs12061124	T	1.08e-05	0.00343584	2.41e-08	0.133855	3.86e-12	0.265071
rs9325911	C	7.28e-07	0.00343691	1.47e-11	0.252158	1.14e-13	0.49537
rs12299821	A	1.96e-05	0.00343841	6.53e-09	0.0609605	1.29e-09	0.126218
rs1894039	T	0.0020856	0.00344446	1.82e-09	0.195101	1.52e-07	0.159158
rs16889779	A	7.43e-07	0.00345012	1.65e-08	0.00949	5.69e-11	0.226265
rs1570063	T	1.83e-07	0.00345274	1.13e-08	0.0655263	4.31e-06	0.00587526
rs6043625	A	4.05e-07	0.00345315	1.06e-12	0.284003	4.7e-05	0.00138948
rs4796835	T	0.0452726	0.00345382	0.0223993	0.000262	2.68e-09	0.584316
rs7497113	C	2.27e-05	0.0034575	1.19e-07	0.0532394	7.86e-10	0.0315208
rs6531968	G	9.16e-07	0.00345939	2.02e-07	0.0173346	1.94e-10	0.103366
rs6893131	G	4.02e-07	0.00346058	7e-09	0.0120495	3.45e-10	0.114399
rs5756164	A	5.42e-06	0.00346115	8.74e-09	0.0836194	2.88e-11	0.111399
rs8036084	T	1.14e-07	0.00346199	1.35e-07	0.00274	6.55e-10	0.0458732
rs2725597	T	4.27e-07	0.00346303	4.28e-10	0.0431939	2.58e-09	0.107732
rs975907	T	8.72e-07	0.00346432	1.61e-08	0.0213025	7.24e-11	0.180526
rs134794	C	1.3e-07	0.00346441	6.53e-07	0.00196	5.54e-12	0.468769
rs6978323	C	1.72e-07	0.00346601	3.98e-10	0.0448027	1.32e-12	0.284638
rs1519309	A	0.000195444	0.00346903	4.45e-05	0.014995	5.36e-14	0.594619
rs6955333	G	5.9e-07	0.00347043	2.47e-10	0.0706508	1.51e-09	0.295774
rs17524694	T	1.1e-06	0.00347269	1.17e-08	0.0131816	1.42e-10	0.283168
rs2702561	A	9.99e-08	0.00347321	1e-09	0.044307	6.21e-10	0.142256
rs9826783	G	3.61e-07	0.0034801	2.57e-07	0.00389	1.4e-13	0.467585
rs2353987	T	2.09e-06	0.00348411	3.79e-11	0.147096	2.29e-09	0.0977719
rs7029217	C	4.36e-06	0.00348645	1.34e-05	0.0180878	1.69e-10	0.319947
rs2073124	A	9.8e-08	0.00348677	5e-13	0.539125	2.04e-11	0.396027
rs2214172	T	1.3e-06	0.00348789	3.43e-12	0.296279	5.69e-07	0.00669468
rs13329575	A	3.92e-05	0.00348958	5.76e-05	0.00907	8.17e-13	0.334662
rs2674322	A	0.000161223	0.00349412	2.31e-14	0.820828	1.03e-05	0.0936965
rs11718368	C	1.15e-06	0.00349538	1.02e-13	0.834981	3.32e-11	0.116969
rs12295232	A	3.39e-06	0.00349925	2.02e-09	0.0471256	2.84e-08	0.0249528
rs11916525	C	4.19e-05	0.00350002	5.36e-10	0.126717	8.17e-08	0.0390101
rs12407319	C	4.13e-05	0.00350075	3.2e-09	0.0854032	5.98e-13	0.880887
rs11157776	C	0.000255741	0.00350184	1.18e-06	0.0680135	5.7e-12	0.178567
rs515549	T	6.41e-07	0.00350216	6.42e-08	0.0112011	1.12e-10	0.0903149
rs11257429	C	1.52e-07	0.00350729	7.12e-11	0.0895245	4.24e-12	0.298374
rs1175142	T	2.88e-06	0.003508	6.03e-09	0.0616637	1.02e-09	0.0285075
rs1443934	A	1.2e-07	0.00350814	1.39e-08	0.00904	3.9e-10	0.0495845
rs7124508	C	8.48e-08	0.00350842	3.45e-06	0.00137	1.26e-06	0.00516832
rs6673223	G	3.5e-05	0.00351416	1.04e-06	0.00944	5.2e-11	0.270448
rs6457748	G	1.04e-06	0.00351576	2.9e-08	0.00938	NA	NA
rs633683	C	1.71e-07	0.00351723	7.97e-09	0.0138832	5.87e-15	0.927044
rs2190389	A	0.000949568	0.0035188	1.83e-10	0.409552	6.98e-05	0.00239608
rs17092455	G	1.63e-05	0.00352154	2.44e-11	0.396084	8.07e-11	0.135425
rs7766374	A	8.65e-08	0.00352178	3.6e-12	0.280151	3.51e-06	0.000929182
rs6778246	C	0.000104353	0.00352191	1.28e-06	0.00443	1.45e-11	0.972545
rs1344024	A	4.96e-07	0.00352231	3.28e-08	0.00605	2.02e-10	0.215714
rs6018029	A	1.32e-07	0.00352327	7.32e-10	0.071182	1.89e-09	0.0350347
rs986212	T	6.27e-05	0.00352367	7.69e-07	0.00224	3.9e-10	0.728924
rs9389316	A	5.39e-06	0.00352656	8.44e-05	0.00264	2.35e-12	0.370642
rs951148	A	3.45e-07	0.00352657	1.1e-07	0.00946	3.08e-14	0.622785
rs11716372	A	9.28e-08	0.00353062	7.14e-12	0.189088	3.4e-11	0.168129
rs2396789	A	7.84e-06	0.00353247	7.14e-06	0.0127654	1.1e-13	0.610543
rs6011229	G	3.9e-05	0.00353295	3.17e-06	0.0135321	1.79e-11	0.127653
rs12402320	T	4.61e-05	0.00353353	1.03e-10	0.167584	4.74e-07	0.0480208
rs17058401	G	1e-05	0.00354126	6.7e-07	0.00702	2.16e-11	0.253942
rs11072404	A	1.5e-05	0.00354377	4.81e-07	0.0309869	8.67e-13	0.300717
rs7175005	T	1.56e-06	0.00354382	7.16e-08	0.0411553	1.59e-08	0.0151445
rs1040980	A	7.98e-06	0.00354539	9.52e-10	0.190659	9.96e-14	0.50324
rs7536947	C	1.05e-05	0.00354599	3.76e-06	0.00745	5.38e-10	0.0463802
rs707455	C	1.85e-07	0.00354599	3.44e-09	0.0864508	3.38e-09	0.126934
rs2605492	A	6.41e-07	0.00354644	4.37e-05	8.69e-05	2.68e-10	0.160386
rs1513864	T	4.42e-07	0.00354776	4.3e-09	0.0290083	3.07e-12	0.23262
rs10838024	T	5.15e-07	0.00355081	0.000183489	0.000566	5.31e-12	0.428199
rs9648813	T	9.95e-08	0.00355342	4.96e-09	0.0200948	NA	NA
rs3822858	G	3.32e-07	0.00355429	2.5e-08	0.00656	1.03e-11	0.3457
rs7923541	T	6.62e-06	0.00355764	9.59e-06	0.00212	1.84e-13	0.571317
rs12062552	C	1.01e-05	0.00355845	2.01e-08	0.141588	3.86e-12	0.265071
rs913933	G	6.98e-06	0.00355995	2.54e-06	0.0132352	NA	NA
rs8072531	A	1.93e-06	0.00356374	1.97e-12	0.241022	4.6e-07	0.0310404
rs1873158	G	9.08e-08	0.00356451	4.71e-11	0.133829	7.95e-08	0.0190523
rs4722801	A	1.63e-07	0.00356505	1.02e-12	0.302598	1.51e-09	0.0262183
rs12325821	T	1e-05	0.00356607	4.49e-06	0.0172544	2.96e-14	0.77988
rs12437679	A	4.7e-05	0.00356691	0.00152294	0.00132	4.13e-14	0.589679
rs2057999	A	2.96e-06	0.00356723	4.01e-10	0.0543317	2.01e-09	0.15632
rs6840471	G	2.42e-05	0.0035713	1.83e-07	0.0310874	1.49e-13	0.660508
rs2172326	T	4.28e-06	0.00357425	3.01e-08	0.00732	4.38e-11	0.59969
rs1438896	A	3.84e-06	0.00357534	8.68e-08	0.0195727	6.01e-13	0.370168
rs10752569	C	6.04e-07	0.00357863	3.53e-06	0.00162	1.5e-10	0.0602221
rs9458892	G	8.17e-08	0.00358262	5.65e-11	0.110606	4.69e-08	0.0116203
rs2254826	A	9.43e-07	0.00358533	0.000158803	0.000594	5.82e-13	0.489409
rs152454	C	4.27e-07	0.00358534	6.18e-07	0.00123	1.33e-12	0.591364
rs1606310	A	3.48e-07	0.00358611	6.21e-06	0.00222	7.22e-11	0.144363
rs9954676	T	1.45e-07	0.00358794	3.66e-06	0.00172	2.94e-12	0.357925
rs1803768	T	1.29e-07	0.00359142	8.91e-06	0.00117	3.43e-12	0.409023
rs12373268	T	1.53e-06	0.00359268	8.14e-06	0.00216	1.08e-11	0.146527
rs7784009	T	8.13e-08	0.00359376	1.17e-07	0.00622	4.07e-11	0.215739
rs7030377	A	7.47e-07	0.00359726	3.09e-08	0.0465898	1.29e-10	0.132024
rs10486753	G	8.1e-08	0.0036011	1.47e-07	0.00555	3.26e-11	0.229643
rs8911	G	1.06e-07	0.00360323	8.81e-11	0.130056	3.41e-08	0.0144369
rs966624	G	1.12e-06	0.0036083	1.89e-06	0.000921	2.29e-12	0.465486
rs8182091	A	3.06e-07	0.00360956	1.45e-09	0.048105	4.72e-08	0.007971
rs3803064	A	1.24e-07	0.00361153	6.12e-10	0.0551163	NA	NA
rs740270	T	3.65e-05	0.00361181	2.02e-06	0.0193547	2.74e-11	0.126652
rs9971641	A	1.36e-06	0.00361471	1.59e-07	0.00921	1.32e-10	0.0730369
rs1959004	G	1.05e-07	0.003616	1.93e-07	0.00386	6.09e-13	0.385539
rs8001181	A	8.45e-06	0.00361737	1.08e-12	0.317048	7.75e-12	0.831827
rs6503235	A	2.38e-07	0.00361762	0.000413263	0.000146	1.9e-14	0.957254
rs2568848	A	8.27e-08	0.00361973	4.66e-12	0.193496	NA	NA
rs10495818	T	6.13e-07	0.00362174	1.69e-11	0.16507	2.75e-06	0.0214794
rs5746826	G	1.64e-05	0.00362513	1.03e-07	0.0235234	2.16e-08	0.028239
rs11744717	A	6.03e-07	0.00362972	6.35e-10	0.0677129	2.44e-09	0.393044
rs11087114	A	2.13e-07	0.00363671	0.0164868	9.63e-07	9.89e-13	0.689285
rs16885324	C	0.000176632	0.0036401	9.87e-07	0.00917	4.88e-09	0.171219
rs4958487	A	2.37e-06	0.0036419	3.12e-05	0.000137	7.72e-09	0.341564
rs1888233	T	1.24e-06	0.00364217	5.55e-06	0.000844	NA	NA
rs10869664	G	9.83e-05	0.0036431	7.07e-05	0.012959	1.02e-10	0.0904933
rs1263871	G	3.49e-07	0.00364375	8.5e-09	0.0121872	2.3e-14	0.888044
rs1423384	C	1.09e-07	0.00364395	1.25e-09	0.0880565	1.73e-06	0.00633906
rs2241954	C	5.55e-07	0.00364981	4.11e-11	0.238909	8.89e-12	0.190247
rs197490	C	0.00032257	0.00365554	4e-07	0.0319873	NA	NA
rs10478625	T	2.24e-06	0.00365555	1.8e-08	0.09132	1.27e-05	0.000712701
rs12146716	T	7.83e-08	0.00365673	5.76e-12	0.178449	1.45e-14	0.741019
rs16935437	A	5.33e-07	0.00365715	1.01e-07	0.0260346	1.32e-11	0.334289
rs11058336	C	2.1e-06	0.00366009	3.78e-07	0.0174477	9.65e-11	0.0973294
rs162914	C	4.37e-05	0.00366308	5.1e-08	0.0552442	3.14e-12	0.348107
rs9288038	G	6.66e-07	0.0036667	4.86e-09	0.060138	3.16e-13	0.427443
rs11678259	G	1e-07	0.00366802	6.7e-06	0.000699	6.91e-12	0.288406
rs848494	G	8.4e-08	0.00366803	3.07e-11	0.114142	1.13e-08	0.00992579
rs7101258	C	1.66e-06	0.00367609	8.76e-12	0.301403	2.32e-05	0.000354132
rs567260	C	1.92e-07	0.00367791	6.42e-09	0.0481901	3.07e-06	0.0539677
rs4316508	A	3.04e-07	0.0036788	1.68e-08	0.0375361	2.12e-07	0.254409
rs1919554	C	1.18e-07	0.00367955	9.25e-08	0.00341	7.62e-13	0.392603
rs11875480	G	7.83e-08	0.00367975	2.66e-07	0.00959	3.48e-10	0.263001
rs340542	G	7.84e-08	0.0036804	4.62e-11	0.0977966	1.95e-12	0.244635
rs493693	A	2.54e-07	0.00368241	9.32e-11	0.0854461	4.66e-13	0.444727
rs9473262	C	1.29e-07	0.003688	7.6e-08	0.025988	9.43e-09	0.0849024
rs6585185	C	2.81e-07	0.00369378	5.55e-12	0.208805	0.000763729	0.000344138
rs11158960	C	2.55e-07	0.00369552	5.05e-09	0.0219788	3.3e-12	0.24539
rs1035630	T	2.32e-06	0.00369622	1.46e-08	0.00856	1.2e-11	0.654145
rs1361567	T	9.87e-05	0.00369647	2.14e-06	0.00304	NA	NA
rs2209806	T	1.64e-07	0.00369954	6.72e-09	0.0175744	1.81e-14	0.742993
rs6942480	A	6.9e-07	0.0037016	3.05e-07	0.014046	3.02e-13	0.653403
rs9909750	A	5.7e-07	0.00370389	6.25e-09	0.0253429	1.86e-13	0.556131
rs3786627	T	0.00445449	0.00370715	3.59e-06	0.0347146	1.07e-05	0.00673804
rs7076428	G	8.33e-06	0.00370983	1.19e-07	0.0038	1.1e-11	0.720269
rs843790	A	1.91e-05	0.00370997	6.35e-11	0.232843	NA	0
rs293794	C	4.68e-07	0.00371075	2.26e-05	0.000241	2.77e-13	0.606878
rs17638595	T	3.54e-05	0.00371269	1.23e-08	0.125237	1.8e-07	0.00261415
rs2441142	T	7.63e-08	0.00371439	4.29e-11	0.151706	2.47e-09	0.0582497
rs6976103	A	3.1e-05	0.00371442	1.89e-08	0.0566193	1.07e-08	0.0397927
rs4340455	T	2.58e-07	0.00371651	6.51e-10	0.110437	NA	0
rs1991355	G	7.89e-08	0.00371755	1.13e-10	0.189568	5.38e-07	0.016582
rs825692	T	2.26e-07	0.00371791	4.03e-07	0.00694	1.13e-12	0.466068
rs352139	T	1.04e-07	0.00371858	3.52e-08	0.00569	1.35e-10	0.0967776
rs1443941	T	1.07e-07	0.0037193	1.38e-08	0.00908	2.26e-08	0.00860021
rs4553343	A	8.41e-08	0.00371964	1.86e-10	0.0615569	1.37e-13	0.471103
rs1344927	T	1.79e-05	0.00372195	1.23e-08	0.0339735	9.27e-12	0.774028
rs4251689	A	3.88e-06	0.00372381	3.21e-08	0.00854	NA	NA
rs9907381	T	1.01e-05	0.0037251	4.43e-07	0.0508868	5.79e-09	0.0246498
rs17172727	T	2.54e-06	0.00372691	7.28e-06	0.0023	1.32e-13	0.495219
rs12902247	C	3.58e-05	0.00373019	1.42e-06	0.0148729	1.25e-10	0.127279
rs11862527	A	3.73e-07	0.00373075	1.62e-10	0.0595808	2.8e-10	0.229379
rs2084239	A	8.14e-08	0.00373193	1.91e-12	0.616763	1.49e-12	0.855282
rs10045099	G	2.81e-07	0.00373277	1.65e-09	0.0464442	2.84e-10	0.0529622
rs2655019	T	8.94e-08	0.00373337	4.76e-09	0.0218276	1.88e-09	0.067983
rs1724560	T	3.44e-06	0.00373462	1.71e-09	0.14376	2.66e-07	0.00190765
rs12972670	G	2e-07	0.00373649	2.83e-07	0.00982	6.63e-13	0.578785
rs4441945	C	2.24e-07	0.00373653	2.51e-10	0.0497099	NA	NA
rs910619	G	2.13e-07	0.00373722	7.66e-10	0.059118	5.69e-09	0.017184
rs6051097	G	1.05e-06	0.00373792	1.59e-07	0.00931	6.52e-14	0.65469
rs9662546	A	4.17e-07	0.00373939	1.56e-08	0.00978	8.92e-11	0.47717
rs9577723	G	1.12e-06	0.00374473	6.96e-11	0.0824025	7.56e-08	0.0615325
rs2010245	A	3.63e-05	0.00374921	1.21e-08	0.139632	2.03e-10	0.0635108
rs2903808	C	7.55e-08	0.00375219	1.8e-11	0.175125	1.46e-10	0.108452
rs4666200	A	8.23e-08	0.00375239	7.39e-09	0.0202819	0.0013077	0.000109437
rs6921600	T	6.32e-05	0.00375704	4.28e-07	0.202487	1.64e-06	0.00744411
rs6970011	G	3.61e-06	0.00375704	2.14e-07	0.00385	2.58e-10	0.264278
rs10222887	T	0.00030341	0.00375748	2.71e-07	0.0763394	2.48e-07	0.00852199
rs9367361	T	1.56e-07	0.0037587	6.29e-11	0.321169	2.92e-05	0.00215918
rs7240488	G	1.28e-07	0.00376083	2.55e-09	0.0217656	2.3e-10	0.0768148
rs162089	C	4.3e-07	0.00376354	8.09e-07	0.00519	9.31e-10	0.0505646
rs10222648	T	7.82e-07	0.00376951	6.74e-15	0.814145	2.82e-11	0.494727
rs1755074	G	6.23e-07	0.00377068	6.3e-07	0.0104234	1.03e-12	0.44483
rs1573083	C	6.5e-07	0.00377091	5.99e-09	0.031421	3.81e-13	0.53038
rs579016	C	4.75e-07	0.00377524	1.37e-08	0.00951	1.37e-10	0.337024
rs16967429	C	1.76e-07	0.00377571	1.3e-10	0.088158	6.58e-13	0.434855
rs16970063	C	0.004195	0.00377834	9.82e-08	0.0397014	1.45e-06	0.113157
rs1942144	A	7.48e-08	0.00377881	1.43e-10	0.155747	2.77e-08	0.0585897
rs483598	C	1.49e-07	0.00377936	9.09e-09	0.0130744	5.75e-15	0.932141
rs12911188	G	9.8e-08	0.00378282	3e-08	0.0108613	6.23e-13	0.371872
rs4392201	C	9.03e-07	0.00378302	2.84e-08	0.0317467	7.65e-10	0.0550793
rs2048490	A	1.17e-05	0.0037849	1.23e-06	0.0167545	1.73e-12	0.270718
rs2567537	T	6.55e-05	0.00378991	0.000102842	0.00066	6.68e-13	0.937822
rs12607621	C	2.5e-05	0.00379212	0.00108027	0.00333	2.62e-12	0.396704
rs12620861	C	0.00282705	0.00379384	5.23e-06	0.0155747	1.99e-09	0.309347
rs4575955	G	2.96e-06	0.00379719	5.9e-10	0.0999462	5.47e-12	0.386472
rs16892736	G	8.2e-08	0.00379976	1.98e-09	0.0216788	NA	NA
rs11047639	T	4.02e-06	0.00380171	1.78e-05	0.00184	9.48e-15	0.920294
rs10510548	G	1.71e-06	0.00380489	2.63e-09	0.0279037	1.33e-11	0.357283
rs1983138	C	3.02e-07	0.00380673	3.33e-06	0.00156	5.45e-14	0.576388
rs2169570	G	0.000308766	0.00381057	9.09e-07	0.0497707	5.69e-13	0.483375
rs4298967	A	4.61e-07	0.00381226	5.41e-12	0.226941	1.9e-11	0.209255
rs11261025	G	7.34e-08	0.00381403	1.12e-09	0.0361306	4.2e-11	0.127308
rs2111200	T	2.73e-06	0.00381452	6.02e-08	0.0130895	6.82e-11	0.212925
rs624066	T	7.61e-06	0.0038198	2.08e-13	0.46503	5.25e-12	0.896383
rs11712666	A	1.6e-06	0.00382003	2.73e-09	0.0498814	1.38e-12	0.44771
rs7995517	G	7.61e-06	0.00382005	5.07e-09	0.0171601	9.72e-09	0.164105
rs2290193	A	5.32e-06	0.00382214	1.25e-07	0.01212	3.62e-11	0.296123
rs11166059	C	9.85e-05	0.00382328	0.00391488	0.00172	4.2e-13	0.359291
rs3774692	A	8.37e-08	0.00382351	1.15e-08	0.0169559	5.96e-11	0.122501
rs17101019	C	1.23e-06	0.00382469	1.48e-05	0.00173	9.06e-14	0.614163
rs8033729	G	1.7e-07	0.00382657	1.54e-09	0.0484388	5.22e-11	0.0936826
rs7941509	T	5.43e-07	0.00382679	8e-09	0.0271636	3.4e-12	0.233983
rs3934202	A	8.48e-07	0.00382855	7.3e-09	0.0211925	1.19e-09	0.0476345
rs1015380	G	5.12e-06	0.00382865	2.47e-10	0.134126	7.7e-10	0.0931369
rs11147895	G	7.72e-08	0.00382914	4.98e-08	0.0150373	2.7e-10	0.180083
rs7124697	C	8.23e-08	0.00383325	4.45e-11	0.425355	1.08e-07	0.17316
rs273950	G	3.53e-07	0.00384059	3.7e-09	0.022546	5.96e-13	0.394429
rs7486109	C	0.000309675	0.00384263	3.15e-08	0.103766	6.15e-09	0.0631593
rs10502450	A	1.85e-07	0.00384278	6.2e-05	0.000173	7.45e-14	0.524127
rs3748491	C	1.03e-07	0.00384366	6.93e-12	0.167902	6.36e-14	0.714351
rs12642331	T	8.04e-08	0.00384416	1.31e-07	0.00531	7.55e-12	0.420758
rs2702646	A	2.65e-05	0.00384426	1.45e-05	0.0672374	4.47e-08	0.127394
rs17757562	C	5.31e-07	0.00384693	4.78e-10	0.0382599	4.86e-10	0.263284
rs4264727	C	3.58e-06	0.00384889	3.13e-06	0.00149	1.1e-13	0.944193
rs1430197	A	2.96e-07	0.00384922	6.5e-09	0.054639	1.4e-10	0.149431
rs11937114	T	0.000807617	0.00385004	4.2e-09	0.579277	NA	NA
rs4981361	C	8.07e-08	0.00385303	2.19e-09	0.0243211	1.51e-14	0.907187
rs7143686	G	3.34e-05	0.00385491	9.13e-09	0.15674	2.38e-05	0.000126263
rs879725	G	4.01e-05	0.00385563	1.53e-07	0.0187861	4.2e-12	0.705033
rs8019592	T	8.25e-07	0.00386004	5.62e-12	0.350355	6.45e-10	0.0369636
rs6483561	C	9.39e-06	0.00386175	2.59e-05	0.023974	3.95e-08	0.0931493
rs17131284	G	1.57e-05	0.00386309	7.37e-07	0.0134289	2.07e-10	0.107733
rs4747340	G	1.02e-07	0.00386346	2.13e-10	0.0553664	1.05e-08	0.0327349
rs4499819	G	7.18e-06	0.00386714	5.01e-11	0.544582	3.1e-07	0.0050335
rs12374353	C	0.00088274	0.00387532	1.43e-07	0.159566	6.71e-13	0.399171
rs17137052	T	1.98e-06	0.00387603	6.29e-09	0.0768299	4.13e-09	0.0161427
rs4318679	G	4.2e-07	0.00388031	8.43e-09	0.0145231	6.89e-12	0.337605
rs11146148	T	0.000185391	0.00388119	3.93e-06	0.0125523	2.64e-07	0.0235697
rs12026569	T	8.27e-08	0.00388285	1.22e-09	0.0282728	1.72e-09	0.0256793
rs13101840	C	0.000296295	0.00388676	2.6e-06	0.0301812	2.75e-09	0.0633047
rs6910259	G	6.53e-07	0.00388802	1.22e-06	0.00171	6.16e-13	0.578551
rs4396271	C	7.33e-08	0.00388839	9.63e-12	0.200102	NA	NA
rs156135	G	0.000262024	0.00388843	6.67e-05	0.0130171	1.03e-11	0.168844
rs415407	T	6.94e-07	0.00388955	1.5e-07	0.013963	2.21e-13	0.514588
rs3111342	T	8.69e-07	0.00389122	1.74e-05	0.000279	1.78e-10	0.200087
rs4736456	A	2.53e-07	0.00389218	3.42e-09	0.0377987	5.46e-15	0.850169
rs10278177	A	1.27e-05	0.00389388	3.55e-06	0.0146325	1.59e-12	0.272965
rs10893249	G	2.94e-07	0.00389536	1.54e-06	0.0012	4.83e-10	0.299393
rs6823611	A	6.74e-07	0.00389582	1.12e-08	0.0241178	3.66e-11	0.102433
rs1685748	A	9.92e-07	0.00389693	3.97e-09	0.0155763	3.29e-10	0.361063
rs7702050	A	1.03e-07	0.00389827	4.92e-10	0.0728936	0.000240921	0.000149079
rs2122657	T	1.51e-07	0.00389861	1.19e-07	0.0145958	2.04e-10	0.157552
rs10246392	T	4.86e-05	0.00389959	9.54e-06	0.015669	2.13e-12	0.236731
rs6678991	A	1.95e-05	0.00389988	1.56e-06	0.00455	5.4e-11	0.408487
rs12124746	G	8.73e-06	0.00390462	3.87e-08	0.0539967	9.68e-09	0.0137117
rs10756976	C	7.15e-08	0.00390523	1.98e-09	0.0232829	NA	NA
rs10756981	A	7.14e-08	0.00390563	8.09e-09	0.0124601	NA	NA
rs4718878	T	9.37e-07	0.00390902	2.59e-07	0.00227	3.94e-13	0.857961
rs10046447	T	2.01e-05	0.00390919	1.55e-06	0.0120818	1.2e-12	0.351133
[truncated: 471,734+ more rows]
